# Supplementary material for: Singlet oxygen-induced signalling depends on the metabolic status of the Chlamydomonas reinhardtii cell
Source: Commun Biol. 2023 May 16;6:529. doi: 10.1038/s42003-023-04872-5 (PMC10188600; doi:10.1038/s42003-023-04872-5)
Supplement: Supplementary file 3 — Supplementary Data 1 [file 42003_2023_4872_MOESM3_ESM.xlsx]

## Sheet: gunSOS1 vs sigRep
Quantification analysis, coExpression_Venn, gunSOS1 vs sigRep (8120)
gene_id	gene_name	gene_chr	gene_start	gene_end	gene_strand	gene_length	gene_biotype	protein ID_name
Cre01.g000200.v5.5	Cre01.g000200	chromosome_1	46553	51525	-	2352	-	- && -
Cre01.g000250.v5.5	Cre01.g000250	chromosome_1	51590	54035	-	759	-	- && P76219.2 RecName: Full=TVP38/TMEM64 family membrane protein YdjX
Cre01.g000300.v5.5	Cre01.g000300	chromosome_1	54136	57919	+	1701	-	- && Q0J0A4.3 RecName: Full=Probable 1-acylglycerol-3-phosphate O-acyltransferase; AltName: Full=Lipid droplet-binding protein CGI-58 homolog
Cre01.g000350.v5.5	Cre01.g000350	chromosome_1	57977	60685	-	1260	-	- && -
Cre01.g000400.v5.5	Cre01.g000400	chromosome_1	60740	64955	-	1950	-	- && Q8VXZ5.1 RecName: Full=Arabinosyltransferase XEG113; AltName: Full=Protein LATERAL ROOT DEVELOPMENT 5; AltName: Full=Xyloglucanase 113
Cre01.g000450.v5.5	Cre01.g000450	chromosome_1	65056	70197	+	1587	-	- && -
Cre01.g000600.v5.5	Cre01.g000600	chromosome_1	83750	88945	-	1476	-	- && Q7ZXK9.1 RecName: Full=Notchless protein homolog 1
Cre01.g000650.v5.5	Cre01.g000650	chromosome_1	89576	97537	+	2298	-	- && Q9P7F2.1 RecName: Full=Copper amine oxidase 1
Cre01.g000800.v5.5	Cre01.g000800	chromosome_1	111401	113935	-	483	-	- && -
Cre01.g000850.v5.5	Cre01.g000850	chromosome_1	114410	116415	-	573	-	- && -
Cre01.g000900.v5.5	Cre01.g000900	chromosome_1	116526	120738	+	1467	-	- && -
Cre01.g001100.v5.5	Cre01.g001100	chromosome_1	133427	138095	-	2046	-	- && -
Cre01.g001550.v5.5	Cre01.g001550	chromosome_1	237942	243824	+	1398	-	- && Q5M470.1 RecName: Full=Translation initiation factor IF-3
Cre01.g001750.v5.5	Cre01.g001750	chromosome_1	306538	313443	-	1647	-	- && A9AJQ9.1 RecName: Full=Trigger factor; Short=TF; AltName: Full=PPIase
Cre01.g001800.v5.5	Cre01.g001800	chromosome_1	313542	324653	+	3012	-	- && P51954.2 RecName: Full=Serine/threonine-protein kinase Nek1; AltName: Full=Never in mitosis A-related kinase 1; Short=NimA-related protein kinase 1
Cre01.g001950.v5.5	Cre01.g001950	chromosome_1	324656	329091	-	1122	-	- && -
Cre01.g001983.v5.5	Cre01.g001983	chromosome_1	329307	333421	-	531	-	- && -
Cre01.g002050.v5.5	Cre01.g002050	chromosome_1	333572	340433	+	2247	-	- && Q8BP40.1 RecName: Full=Lysophosphatidic acid phosphatase type 6; AltName: Full=Acid phosphatase 6, lysophosphatidic; AltName: Full=Acid phosphatase-like protein 1; AltName: Full=PACPL1; Flags: Precursor
Cre01.g002200.v5.5	Cre01.g002200	chromosome_1	347992	350436	+	399	-	- && Q9FJ98.1 RecName: Full=DNA-directed RNA polymerases II, IV and V subunit 6A; AltName: Full=RNA polymerase Rpb6
Cre01.g002227.v5.5	Cre01.g002227	chromosome_1	360916	364167	+	783	-	- && -
Cre01.g002234.v5.5	Cre01.g002234	chromosome_1	364216	367867	+	288	-	- && -
Cre01.g002250.v5.5	Cre01.g002250	chromosome_1	367916	372098	+	828	-	- && Q1XDU5.1 RecName: Full=Uncharacterized N-acetyltransferase ycf52
Cre01.g002300.v5.5	Cre01.g002300	chromosome_1	372676	375035	-	519	-	- && P52015.2 RecName: Full=Peptidyl-prolyl cis-trans isomerase 7; Short=PPIase 7; AltName: Full=Cyclophilin-7; AltName: Full=Rotamase 7
Cre01.g002350.v5.5	Cre01.g002350	chromosome_1	375366	383307	+	1791	-	- && P42744.1 RecName: Full=NEDD8-activating enzyme E1 regulatory subunit AXR1; AltName: Full=Auxin-resistance protein AXR1; AltName: Full=Protein AUXIN-RESISTANT 1
Cre01.g002400.v5.5	Cre01.g002400	chromosome_1	384276	388645	-	690	-	- && O59952.1 RecName: Full=Lipase; AltName: Full=Triacylglycerol lipase; Flags: Precursor
Cre01.g002500.v5.5	Cre01.g002500	chromosome_1	441094	444942	-	732	-	- && -
Cre01.g002550.v5.5	Cre01.g002550	chromosome_1	445086	451638	+	1182	-	- && Q9WUT3.1 RecName: Full=Ribosomal protein S6 kinase alpha-2; Short=S6K-alpha-2; AltName: Full=90 kDa ribosomal protein S6 kinase 2; Short=p90-RSK 2; Short=p90RSK2; AltName: Full=MAP kinase-activated protein kinase 1c; Short=MAPK-activated protein kina
Cre01.g002700.v5.5	Cre01.g002700	chromosome_1	459396	468331	+	3996	-	- && Q05B30.1 RecName: Full=WD repeat-containing protein 91
Cre01.g002750.v5.5	Cre01.g002750	chromosome_1	468386	472847	+	1320	-	- && -
Cre01.g002950.v5.5	Cre01.g002950	chromosome_1	528880	533195	-	1524	-	- && -
Cre01.g003200.v5.5	Cre01.g003200	chromosome_1	559606	563426	+	1476	-	- && D4GP30.1 RecName: Full=D-xylose 1-dehydrogenase (NADP(+)) 2; Short=XDH 2; Flags: Precursor
Cre01.g003376.v5.5	Cre01.g003376	chromosome_1	571710	577935	-	2283	-	- && Q6P2Y3.2 RecName: Full=DnaJ homolog subfamily C member 2
Cre01.g003450.v5.5	Cre01.g003450	chromosome_1	578086	583100	+	3102	-	- && -
Cre01.g003463.v5.5	Cre01.g003463	chromosome_1	583696	595687	+	2856	-	- && O24617.1 RecName: Full=DNA mismatch repair protein MSH2; Short=AtMSH2; AltName: Full=MutS protein homolog 2
Cre01.g003487.v5.5	Cre01.g003487	chromosome_1	602371	606855	-	1626	-	- && Q5AWZ6.1 RecName: Full=Pre-mRNA-splicing factor cwc26
Cre01.g003508.v5.5	Cre01.g003508	chromosome_1	626436	628693	+	1059	-	- && -
Cre01.g003516.v5.5	Cre01.g003516	chromosome_1	644746	653360	+	2040	-	- && -
Cre01.g003550.v5.5	Cre01.g003550	chromosome_1	680630	687445	-	2529	-	- && -
Cre01.g003650.v5.5	Cre01.g003650	chromosome_1	694650	700899	-	1695	-	- && -
Cre01.g003826.v5.5	Cre01.g003826	chromosome_1	736539	738965	+	183	-	- && -
Cre01.g004000.v5.5	Cre01.g004000	chromosome_1	767816	771798	-	618	-	- && -
Cre01.g004124.v5.5	Cre01.g004124	chromosome_1	782819	804650	+	7524	-	- && -
Cre01.g004250.v5.5	Cre01.g004250	chromosome_1	833155	834660	+	345	-	- && P63171.1 RecName: Full=Dynein light chain Tctex-type 1; AltName: Full=T-complex testis-specific protein 1 homolog >P63172.1 RecName: Full=Dynein light chain Tctex-type 1; AltName: Full=Protein CW-1; AltName: Full=T-complex testis-specific protein 1 h
Cre01.g004300.v5.5	Cre01.g004300	chromosome_1	834663	841428	-	1737	-	- && P31752.2 RecName: Full=Asparagine synthetase [glutamine-hydrolyzing]; Short=AS
Cre01.g004350.v5.5	Cre01.g004350	chromosome_1	841529	850578	+	2682	-	- && P79020.3 RecName: Full=pH-response regulator protein palA/RIM20
Cre01.g004400.v5.5	Cre01.g004400	chromosome_1	852289	853940	+	432	-	- && -
Cre01.g004450.v5.5	Cre01.g004450	chromosome_1	853943	857330	-	813	-	- && -
Cre01.g004500.v5.5	Cre01.g004500	chromosome_1	857469	864406	+	1464	-	- && Q94AR8.1 RecName: Full=3-isopropylmalate dehydratase large subunit, chloroplastic; AltName: Full=AtLEUC; AltName: Full=Isopropylmalate isomerase large subunit 1; Short=AtIIL1; Flags: Precursor
Cre01.g004651.v5.5	Cre01.g004651	chromosome_1	885747	887416	+	618	-	- && -
Cre01.g004800.v5.5	Cre01.g004800	chromosome_1	897757	902004	+	1467	-	- && -
Cre01.g004900.v5.5	Cre01.g004900	chromosome_1	912669	915952	-	684	-	- && -
Cre01.g004926.v5.5	Cre01.g004926	chromosome_1	916087	916739	+	165	-	- && -
Cre01.g004950.v5.5	Cre01.g004950	chromosome_1	921311	925536	-	690	-	- && -
Cre01.g005001.v5.5	Cre01.g005001	chromosome_1	925647	928048	+	702	-	- && -
Cre01.g005050.v5.5	Cre01.g005050	chromosome_1	928430	933185	-	2613	-	- && -
Cre01.g005100.v5.5	Cre01.g005100	chromosome_1	933367	936277	+	855	-	- && -
Cre01.g005150.v5.5	Cre01.g005150	chromosome_1	937150	941885	-	1347	-	- && P55819.2 RecName: Full=Serine--glyoxylate aminotransferase; Short=SGAT
Cre01.g005200.v5.5	Cre01.g005200	chromosome_1	943056	951176	-	3135	-	- && -
Cre01.g005450.v5.5	Cre01.g005450	chromosome_1	975627	977808	+	651	-	- && -
Cre01.g005500.v5.5	Cre01.g005500	chromosome_1	978997	988186	+	3180	-	- && -
Cre01.g005534.v5.5	Cre01.g005534	chromosome_1	988191	989356	-	390	-	- && -
Cre01.g005550.v5.5	Cre01.g005550	chromosome_1	991941	996584	-	507	-	- && Q9ZPX1.1 RecName: Full=ADP-ribosylation factor-like protein 2; AltName: Full=Protein ARF-like 2; AltName: Full=Protein HALLIMASCH; AltName: Full=Protein TITAN 5
Cre01.g005600.v5.5	Cre01.g005600	chromosome_1	996677	999498	+	594	-	- && -
Cre01.g005850.v5.5	Cre01.g005850	chromosome_1	1021426	1024377	+	564	-	- && Q9D273.1 RecName: Full=Cob(I)yrinic acid a,c-diamide adenosyltransferase, mitochondrial; AltName: Full=Cob(I)alamin adenosyltransferase; AltName: Full=Methylmalonic aciduria type B homolog; Flags: Precursor
Cre01.g005900.v5.5	Cre01.g005900	chromosome_1	1024380	1029645	-	1425	-	- && Q9LND7.1 RecName: Full=F-box protein SKIP16; AltName: Full=SKP1-interacting partner 16
Cre01.g006050.v5.5	Cre01.g006050	chromosome_1	1041786	1048797	+	4125	-	- && -
Cre01.g006100.v5.5	Cre01.g006100	chromosome_1	1049717	1051485	-	402	-	- && -
Cre01.g006150.v5.5	Cre01.g006150	chromosome_1	1051596	1061757	+	1725	-	- && B0JIY7.1 RecName: Full=Peptide chain release factor 3; Short=RF-3
Cre01.g006800.v5.5	Cre01.g006800	chromosome_1	1355519	1365287	-	1497	-	- && Q94BX4.1 RecName: Full=Phosphatidylinositol N-acetylglucosaminyltransferase subunit A; AltName: Full=GlcNAc-PI synthesis protein; AltName: Full=Phosphatidylinositol-glycan biosynthesis class A protein
Cre01.g006850.v5.5	Cre01.g006850	chromosome_1	1365381	1367300	+	408	-	- && -
Cre01.g006950.v5.5	Cre01.g006950	chromosome_1	1390088	1396147	+	1176	-	- && Q9LF98.1 RecName: Full=Fructose-bisphosphate aldolase 8, cytosolic; Short=AtFBA8; AltName: Full=Cytosolic aldolase 1; Short=cAld1
Cre01.g007000.v5.5	Cre01.g007000	chromosome_1	1396478	1405374	+	1974	-	- && Q55DA0.1 RecName: Full=ABC transporter G family member 22; AltName: Full=ABC transporter ABCG.22
Cre01.g007050.v5.5	Cre01.g007050	chromosome_1	1405738	1408463	+	573	-	- && -
Cre01.g007051.v5.5	Cre01.g007051	chromosome_1	1410568	1413489	+	387	-	- && P0CH11.1 RecName: Full=Ubiquitin-60S ribosomal protein L40; Contains: RecName: Full=Ubiquitin; Contains: RecName: Full=60S ribosomal protein L40; AltName: Full=CEP52; Flags: Precursor >P0CH10.1 RecName: Full=Ubiquitin-60S ribosomal protein L40; Conta
Cre01.g007150.v5.5	Cre01.g007150	chromosome_1	1420137	1426409	+	1935	-	- && Q28FM1.1 RecName: Full=Ran-binding protein 9; Short=RanBP9; AltName: Full=Ran-binding protein 10; Short=RanBP10; AltName: Full=Ran-binding protein M; Short=RanBPM
Cre01.g007200.v5.5	Cre01.g007200	chromosome_1	1426468	1432253	+	1881	-	- && Q0WQK2.1 RecName: Full=Probable protein S-acyltransferase 7; AltName: Full=Probable palmitoyltransferase At3g26935; AltName: Full=Zinc finger DHHC domain-containing protein At3g26935
Cre01.g007300.v5.5	Cre01.g007300	chromosome_1	1441830	1446597	-	1470	-	- && Q6IQ20.2 RecName: Full=N-acyl-phosphatidylethanolamine-hydrolyzing phospholipase D; Short=N-acyl phosphatidylethanolamine phospholipase D; Short=NAPE-PLD; Short=NAPE-hydrolyzing phospholipase D
Cre01.g007600.v5.5	Cre01.g007600	chromosome_1	1477328	1482947	-	783	-	- && Q9M1X2.1 RecName: Full=Fatty-acid-binding protein 1; Short=AtFAP1; AltName: Full=Chalcone-flavanone isomerase family protein 1
Cre01.g007700.v5.5	Cre01.g007700	chromosome_1	1491241	1499953	-	1854	-	- && P30184.1 RecName: Full=Leucine aminopeptidase 1; AltName: Full=Leucyl aminopeptidase 1; Short=AtLAP1; AltName: Full=Proline aminopeptidase 1; AltName: Full=Prolyl aminopeptidase 1
Cre01.g007737.v5.5	Cre01.g007737	chromosome_1	1500488	1508629	+	1782	-	- && Q9SKZ5.2 RecName: Full=Folate-biopterin transporter 1, chloroplastic; Flags: Precursor
Cre01.g007774.v5.5	Cre01.g007774	chromosome_1	1508635	1513187	-	2205	-	- && -
Cre01.g007850.v5.5	Cre01.g007850	chromosome_1	1520328	1522685	-	450	-	- && -
Cre01.g007901.v5.5	Cre01.g007901	chromosome_1	1522808	1533339	+	2625	-	- && A7KAU2.1 RecName: Full=Multidrug and toxin extrusion protein 1; Short=MATE-1; AltName: Full=Solute carrier family 47 member 1
Cre01.g008000.v5.5	Cre01.g008000	chromosome_1	1539112	1544947	-	1254	-	- && Q9D8Z1.1 RecName: Full=Activating signal cointegrator 1 complex subunit 1; AltName: Full=ASC-1 complex subunit p50; AltName: Full=Trip4 complex subunit p50
Cre01.g008051.v5.5	Cre01.g008051	chromosome_1	1545078	1550609	+	1194	-	- && -
Cre01.g008550.v5.5	Cre01.g008550	chromosome_1	1624776	1632086	+	1734	-	- && Q09815.1 RecName: Full=Serine/threonine-protein kinase ppk5; AltName: Full=Meiotically up-regulated gene 189 protein
Cre01.g008700.v5.5	Cre01.g008700	chromosome_1	1654166	1657157	+	1059	-	- && -
Cre01.g008891.v5.5	Cre01.g008891	chromosome_1	1683926	1686617	+	1320	-	- && -
Cre01.g008950.v5.5	Cre01.g008950	chromosome_1	1693750	1696515	-	661	-	- && -
Cre01.g009000.v5.5	Cre01.g009000	chromosome_1	1698720	1700625	-	942	-	- && -
Cre01.g009025.v5.5	Cre01.g009025	chromosome_1	1700677	1702525	-	846	-	- && -
Cre01.g009150.v5.5	Cre01.g009150	chromosome_1	1709325	1711085	-	747	-	- && -
Cre01.g009300.v5.5	Cre01.g009300	chromosome_1	1725505	1739716	+	4074	-	- && Q7XZU0.1 RecName: Full=Probable phosphoinositide phosphatase SAC9; Short=AtSAC9; AltName: Full=Protein SUPPRESSOR OF ACTIN 9; AltName: Full=SAC domain protein 9
Cre01.g009350.v5.5	Cre01.g009350	chromosome_1	1743156	1748134	-	1293	-	- && Q8GWW7.2 RecName: Full=Agmatine deiminase; AltName: Full=Agmatine iminohydrolase; AltName: Full=Protein EMBRYO DEFECTIVE 1873
Cre01.g009450.v5.5	Cre01.g009450	chromosome_1	1759435	1763016	+	1113	-	- && B8HLD2.1 RecName: Full=Chaperone protein DnaJ
Cre01.g009550.v5.5	Cre01.g009550	chromosome_1	1772265	1777666	+	2208	-	- && -
Cre01.g009676.v5.5	Cre01.g009676	chromosome_1	1794515	1796486	+	174	-	- && -
Cre01.g009900.v5.5	Cre01.g009900	chromosome_1	1830819	1835434	-	1140	-	- && B5YAR4.1 RecName: Full=Chaperone protein DnaJ
Cre01.g009950.v5.5	Cre01.g009950	chromosome_1	1835572	1837944	-	693	-	- && O35130.1 RecName: Full=Ribosomal RNA small subunit methyltransferase NEP1; AltName: Full=18S rRNA (pseudouridine(1248)-N1)-methyltransferase; AltName: Full=18S rRNA Psi1248 methyltransferase; AltName: Full=Nucleolar protein EMG1 homolog; AltName: Ful
Cre01.g010000.v5.5	Cre01.g010000	chromosome_1	1838122	1842287	+	1170	-	- && Q07176.1 RecName: Full=Mitogen-activated protein kinase homolog MMK1; AltName: Full=MAP kinase ERK1; AltName: Full=MAP kinase MSK7
Cre01.g010100.v5.5	Cre01.g010100	chromosome_1	1853615	1857012	+	1356	-	- && -
Cre01.g010350.v5.5	Cre01.g010350	chromosome_1	1941585	1944578	+	852	-	- && Q9SXP7.1 RecName: Full=Octanoyltransferase; AltName: Full=Lipoate biosynthesis protein; AltName: Full=Lipoate-protein ligase; AltName: Full=Lipoyl ligase; AltName: Full=Lipoyl/octanoyl transferase; AltName: Full=Octanoyl-[acyl-carrier-protein]-protei
Cre01.g010400.v5.5	Cre01.g010400	chromosome_1	1945728	1947403	-	564	-	- && -
Cre01.g010450.v5.5	Cre01.g010450	chromosome_1	1947892	1950454	-	519	-	- && -
Cre01.g010500.v5.5	Cre01.g010500	chromosome_1	1950509	1952744	-	231	-	- && -
Cre01.g010700.v5.5	Cre01.g010700	chromosome_1	1975785	1979586	+	945	-	- && Q54JY7.1 RecName: Full=Syntaxin-7A
Cre01.g010750.v5.5	Cre01.g010750	chromosome_1	1979645	1987306	+	4443	-	- && -
Cre01.g010848.v5.5	Cre01.g010848	chromosome_1	2013249	2017605	-	747	-	- && O94903.1 RecName: Full=Proline synthase co-transcribed bacterial homolog protein
Cre01.g010900.v5.5	Cre01.g010900	chromosome_1	2039260	2042765	-	1125	-	- && P50362.1 RecName: Full=Glyceraldehyde-3-phosphate dehydrogenase A, chloroplastic; AltName: Full=NADP-dependent glyceraldehydephosphate dehydrogenase subunit A; Flags: Precursor
Cre01.g011000.v5.5	Cre01.g011000	chromosome_1	2057220	2059025	-	672	-	- && P34091.1 RecName: Full=60S ribosomal protein L6; AltName: Full=YL16-like
Cre01.g011050.v5.5	Cre01.g011050	chromosome_1	2062416	2063871	+	183	-	- && -
Cre01.g011100.v5.5	Cre01.g011100	chromosome_1	2063910	2075095	-	2325	-	- && P38605.2 RecName: Full=Cycloartenol synthase; Short=AtCYC; AltName: Full=2,3-epoxysqualene--cycloartenol cyclase
Cre01.g011200.v5.5	Cre01.g011200	chromosome_1	2087000	2089485	-	633	-	- && B9DG24.1 RecName: Full=Transcription initiation factor TFIID subunit 7; AltName: Full=TBP-associated factor 7; Short=AtTAF7
Cre01.g011300.v5.5	Cre01.g011300	chromosome_1	2094271	2099960	+	1572	-	- && Q9M9Q6.1 RecName: Full=Serine carboxypeptidase-like 50; Flags: Precursor
Cre01.g011350.v5.5	Cre01.g011350	chromosome_1	2100016	2103391	+	708	-	- && Q9M565.1 RecName: Full=Transcription initiation factor TFIID subunit 11; AltName: Full=TBP-associated factor 11; Short=AtTAF11
Cre01.g011450.v5.5	Cre01.g011450	chromosome_1	2114111	2122165	-	3735	-	- && -
Cre01.g011500.v5.5	Cre01.g011500	chromosome_1	2122800	2126556	+	933	-	- && Q9LT08.1 RecName: Full=26S proteasome non-ATPase regulatory subunit 14 homolog; AltName: Full=26S proteasome regulatory subunit RPN11; Short=AtRPN11
Cre01.g011600.v5.5	Cre01.g011600	chromosome_1	2132466	2137707	+	2940	-	- && -
Cre01.g011750.v5.5	Cre01.g011750	chromosome_1	2147406	2154405	-	2811	-	- && -
Cre01.g012150.v5.5	Cre01.g012150	chromosome_1	2220784	2225707	-	1014	-	- && Q9SEC2.1 RecName: Full=Peptide methionine sulfoxide reductase; AltName: Full=Peptide-methionine (S)-S-oxide reductase; Short=Peptide Met(O) reductase; AltName: Full=Protein-methionine-S-oxide reductase
Cre01.g012175.v5.5	Cre01.g012175	chromosome_1	2225762	2227123	-	183	-	- && -
Cre01.g012200.v5.5	Cre01.g012200	chromosome_1	2227218	2237669	+	4131	-	- && Q8GXL3.2 RecName: Full=Squamosa promoter-binding-like protein 8
Cre01.g012244.v5.5	Cre01.g012244	chromosome_1	2239508	2242317	+	297	-	- && -
Cre01.g012300.v5.5	Cre01.g012300	chromosome_1	2245518	2249047	-	750	-	- && -
Cre01.g012400.v5.5	Cre01.g012400	chromosome_1	2257532	2261767	-	1476	-	- && -
Cre01.g012500.v5.5	Cre01.g012500	chromosome_1	2289192	2291906	-	618	-	- && Q9M012.1 RecName: Full=PRA1 family protein B5; Short=AtPRA1.B5
Cre01.g013050.v5.5	Cre01.g013050	chromosome_1	2376297	2383408	+	2424	-	- && -
Cre01.g013150.v5.5	Cre01.g013150	chromosome_1	2393134	2395546	-	333	-	- && -
Cre01.g013200.v5.5	Cre01.g013200	chromosome_1	2395647	2397184	+	303	-	- && -
Cre01.g013250.v5.5	Cre01.g013250	chromosome_1	2397267	2402196	-	1020	-	- && P36151.1 RecName: Full=Uncharacterized protein YKR070W
Cre01.g013300.v5.5	Cre01.g013300	chromosome_1	2402347	2408924	+	2220	-	- && Q9FIV6.1 RecName: Full=Protease Do-like 10, mitochondrial; Flags: Precursor
Cre01.g013350.v5.5	Cre01.g013350	chromosome_1	2409137	2411346	-	663	-	- && -
Cre01.g013400.v5.5	Cre01.g013400	chromosome_1	2411477	2416856	-	2439	-	- && -
Cre01.g013450.v5.5	Cre01.g013450	chromosome_1	2417017	2419927	+	939	-	- && -
Cre01.g013500.v5.5	Cre01.g013500	chromosome_1	2421967	2426463	+	888	-	- && -
Cre01.g013550.v5.5	Cre01.g013550	chromosome_1	2426481	2430236	-	2445	-	- && -
Cre01.g013600.v5.5	Cre01.g013600	chromosome_1	2431508	2438386	-	4800	-	- && -
Cre01.g013700.v5.5	Cre01.g013700	chromosome_1	2446117	2449440	+	843	-	- && Q6K548.3 RecName: Full=Mitochondrial outer membrane protein porin 1; AltName: Full=Voltage-dependent anion-selective channel protein 1; Short=OsVDAC1
Cre01.g013750.v5.5	Cre01.g013750	chromosome_1	2449501	2451236	-	852	-	- && -
Cre01.g013769.v5.5	Cre01.g013769	chromosome_1	2451291	2452426	-	477	-	- && -
Cre01.g013801.v5.5	Cre01.g013801	chromosome_1	2456977	2461828	+	1410	-	- && Q6K7V6.1 RecName: Full=Probable tocopherol cyclase, chloroplastic; AltName: Full=Vitamin E pathway gene 1 protein; Flags: Precursor
Cre01.g013900.v5.5	Cre01.g013900	chromosome_1	2464737	2469986	-	2391	-	- && -
Cre01.g014000.v5.5	Cre01.g014000	chromosome_1	2476468	2478471	-	606	-	- && -
Cre01.g014050.v5.5	Cre01.g014050	chromosome_1	2478597	2484288	+	1227	-	- && Q0JHZ2.2 RecName: Full=Zinc finger CCCH domain-containing protein 11; Short=OsC3H11
Cre01.g014150.v5.5	Cre01.g014150	chromosome_1	2487547	2493455	+	1692	-	- && Q94AL1.1 RecName: Full=Protein DETOXIFICATION 13; Short=AtDTX13; AltName: Full=Multidrug and toxic compound extrusion protein 13; Short=MATE protein 13
Cre01.g014350.v5.5	Cre01.g014350	chromosome_1	2511841	2514278	+	585	-	- && Q69TY4.1 RecName: Full=Peroxiredoxin-2E-1, chloroplastic; AltName: Full=Peroxiredoxin IIE-1; AltName: Full=Thioredoxin reductase 2E-1; Flags: Precursor
Cre01.g014400.v5.5	Cre01.g014400	chromosome_1	2514327	2518908	+	1251	-	- && -
Cre01.g014500.v5.5	Cre01.g014500	chromosome_1	2528844	2535169	-	3543	-	- && Q62662.3 RecName: Full=Tyrosine-protein kinase FRK; AltName: Full=FYN-related kinase; AltName: Full=Gastrointestinal-associated kinase; Short=GASK; AltName: Full=Gastrointestinal-associated tyrosine kinase; Short=GTK
Cre01.g014600.v5.5	Cre01.g014600	chromosome_1	2537588	2539626	+	519	-	- && Q9LSX4.1 RecName: Full=Casein kinase 1-like protein 8; AltName: Full=Protein CASEIN KINASE I-LIKE 8
Cre01.g014650.v5.5	Cre01.g014650	chromosome_1	2540097	2544221	+	1095	-	- && F4JAU3.1 RecName: Full=Prolyl 4-hydroxylase 2; Short=AtP4H-2; Short=AtP4H2
Cre01.g014700.v5.5	Cre01.g014700	chromosome_1	2544414	2547610	-	1275	-	- && -
Cre01.g014800.v5.5	Cre01.g014800	chromosome_1	2551011	2557909	-	3039	-	- && P73625.1 RecName: Full=Endonuclease MutS2
Cre01.g014850.v5.5	Cre01.g014850	chromosome_1	2558378	2561791	+	753	-	- && Q8BZJ7.3 RecName: Full=DCN1-like protein 2; AltName: Full=DCUN1 domain-containing protein 2; AltName: Full=Defective in cullin neddylation protein 1-like protein 2
Cre01.g014900.v5.5	Cre01.g014900	chromosome_1	2561891	2567009	-	1848	-	- && -
Cre01.g014950.v5.5	Cre01.g014950	chromosome_1	2568750	2573480	+	1329	-	- && -
Cre01.g015000.v5.5	Cre01.g015000	chromosome_1	2575773	2580271	+	1023	-	- && P59303.1 RecName: Full=Acetylglutamate kinase; AltName: Full=N-acetyl-L-glutamate 5-phosphotransferase; AltName: Full=NAG kinase; Short=AGK
Cre01.g015100.v5.5	Cre01.g015100	chromosome_1	2588884	2591339	-	720	-	- && -
Cre01.g015150.v5.5	Cre01.g015150	chromosome_1	2607814	2611623	-	1791	-	- && -
Cre01.g015350.v5.5	Cre01.g015350	chromosome_1	2635337	2638506	+	1194	-	- && Q39617.1 RecName: Full=Protochlorophyllide reductase, chloroplastic; Short=PCR; AltName: Full=NADPH-protochlorophyllide oxidoreductase; Short=POR; Flags: Precursor
Cre01.g015400.v5.5	Cre01.g015400	chromosome_1	2638514	2642489	-	1719	-	- && -
Cre01.g015500.v5.5	Cre01.g015500	chromosome_1	2647605	2649759	-	807	-	- && -
Cre01.g015550.v5.5	Cre01.g015550	chromosome_1	2649930	2652751	+	1134	-	- && B2U092.1 RecName: Full=5-keto-4-deoxy-D-glucarate aldolase; Short=KDGluc aldolase; Short=KDGlucA; AltName: Full=2-dehydro-3-deoxy-D-glucarate aldolase; AltName: Full=2-keto-3-deoxy-D-glucarate aldolase; AltName: Full=5-dehydro-4-deoxy-D-glucarate ald
Cre01.g015650.v5.5	Cre01.g015650	chromosome_1	2670784	2672766	-	570	-	- && -
Cre01.g015700.v5.5	Cre01.g015700	chromosome_1	2672814	2675606	-	705	-	- && -
Cre01.g015750.v5.5	Cre01.g015750	chromosome_1	2675728	2678846	+	843	-	- && Q9CQE1.1 RecName: Full=Protein NipSnap homolog 3B; Short=NipSnap3B; AltName: Full=NipSnap-related protein; AltName: Full=Protein NipSnap homolog 3A; Short=NipSnap3A
Cre01.g015950.v5.5	Cre01.g015950	chromosome_1	2686470	2690115	+	837	-	- && -
Cre01.g016050.v5.5	Cre01.g016050	chromosome_1	2694480	2710860	+	7197	-	- && Q9SSD2.1 RecName: Full=Pre-mRNA-processing-splicing factor 8A; AltName: Full=PRP8 homolog A; Short=AtPRP8A; AltName: Full=Protein ABNORMAL SUSPENSOR 2; AltName: Full=Protein EMBRYO DEFECTIVE 14; AltName: Full=Protein EMBRYO DEFECTIVE 177; AltName: Fu
Cre01.g016150.v5.5	Cre01.g016150	chromosome_1	2718277	2723882	-	1131	-	- && -
Cre01.g016300.v5.5	Cre01.g016300	chromosome_1	2748973	2754294	+	987	-	- && -
Cre01.g016350.v5.5	Cre01.g016350	chromosome_1	2755223	2758879	+	981	-	- && -
Cre01.g016400.v5.5	Cre01.g016400	chromosome_1	2761073	2765230	+	1314	-	- && -
Cre01.g016500.v5.5	Cre01.g016500	chromosome_1	2772166	2774172	-	1410	-	- && -
Cre01.g016514.v5.5	Cre01.g016514	chromosome_1	2774237	2781522	-	1758	-	- && F4JLP5.2 RecName: Full=Dihydrolipoyl dehydrogenase 2, chloroplastic; Short=ptLPD2; AltName: Full=Dihydrolipoamide dehydrogenase 2; AltName: Full=Protein LIPOAMIDE DEHYDROGENASE 2; AltName: Full=Pyruvate dehydrogenase complex E3 subunit 2; Short=E3-2;
Cre01.g016528.v5.5	Cre01.g016528	chromosome_1	2781663	2787514	+	1503	-	- && Q2R483.1 RecName: Full=Probable bifunctional methylthioribulose-1-phosphate dehydratase/enolase-phosphatase E1; Includes: RecName: Full=Methylthioribulose-1-phosphate dehydratase; Short=MTRu-1-P dehydratase; Includes: RecName: Full=Enolase-phosphatas
Cre01.g016556.v5.5	Cre01.g016556	chromosome_1	2792834	2795622	-	855	-	- && O80507.1 RecName: Full=Putative casein kinase II subunit beta-4; Short=CK II beta-4
Cre01.g016700.v5.5	Cre01.g016700	chromosome_1	2814343	2817364	+	1032	-	- && -
Cre01.g016850.v5.5	Cre01.g016850	chromosome_1	2825155	2827192	-	240	-	- && O64818.1 RecName: Full=Uncharacterized protein At2g23090
Cre01.g016900.v5.5	Cre01.g016900	chromosome_1	2827247	2829352	-	486	-	- && -
Cre01.g016950.v5.5	Cre01.g016950	chromosome_1	2829407	2832922	-	1128	-	- && P93227.1 RecName: Full=Protein farnesyltransferase/geranylgeranyltransferase type-1 subunit alpha; AltName: Full=CAAX farnesyltransferase subunit alpha; AltName: Full=FTase-alpha; AltName: Full=Ras proteins prenyltransferase subunit alpha; AltName: F
Cre01.g017050.v5.5	Cre01.g017050	chromosome_1	2833067	2837434	+	894	-	- && -
Cre01.g017200.v5.5	Cre01.g017200	chromosome_1	2854604	2860912	-	2028	-	- && Q7DMA9.2 RecName: Full=Peptidyl-prolyl cis-trans isomerase PASTICCINO1; AltName: Full=70 kDa peptidyl-prolyl isomerase; AltName: Full=FK506-binding protein 72; Short=AtFKBP72; AltName: Full=Immunophilin FKBP72; AltName: Full=Peptidyl-prolyl cis-trans
Cre01.g017250.v5.5	Cre01.g017250	chromosome_1	2860967	2864092	-	942	-	- && -
Cre01.g017300.v5.5	Cre01.g017300	chromosome_1	2864193	2865618	+	555	-	- && -
Cre01.g017400.v5.5	Cre01.g017400	chromosome_1	2869367	2874362	-	2175	-	- && -
Cre01.g017500.v5.5	Cre01.g017500	chromosome_1	2879003	2882844	+	1140	-	- && Q3SWZ6.1 RecName: Full=Ribosome maturation protein SBDS; AltName: Full=Shwachman-Bodian-Diamond syndrome protein homolog
Cre01.g017650.v5.5	Cre01.g017650	chromosome_1	2901181	2905976	-	825	-	- && -
Cre01.g018000.v5.5	Cre01.g018000	chromosome_1	2948891	2951156	-	375	-	- && O94703.1 RecName: Full=DNA-directed RNA polymerase I subunit RPA12; AltName: Full=DNA-directed RNA polymerase I 13.1 kDa polypeptide
Cre01.g018100.v5.5	Cre01.g018100	chromosome_1	2960301	2963526	-	1113	-	- && -
Cre01.g018150.v5.5	Cre01.g018150	chromosome_1	2963666	2967168	+	939	-	- && -
Cre01.g018200.v5.5	Cre01.g018200	chromosome_1	2968518	2980126	-	8676	-	- && -
Cre01.g018350.v5.5	Cre01.g018350	chromosome_1	2987907	2993398	+	2103	-	- && -
Cre01.g018400.v5.5	Cre01.g018400	chromosome_1	2993401	2997316	-	1689	-	- && A2Z4C5.1 RecName: Full=Inositol-tetrakisphosphate 1-kinase 1; AltName: Full=Inositol 1,3,4-trisphosphate 5/6-kinase 1; Short=Inositol-triphosphate 5/6-kinase 1; Short=Ins(1,3,4)P(3) 5/6-kinase 1; Short=OsITP5/6K-1; Short=OsITPK1
Cre01.g018450.v5.5	Cre01.g018450	chromosome_1	2997437	3001961	+	1332	-	- && -
Cre01.g018500.v5.5	Cre01.g018500	chromosome_1	3002128	3006078	+	2253	-	- && -
Cre01.g018600.v5.5	Cre01.g018600	chromosome_1	3018856	3021856	+	567	-	- && -
Cre01.g018650.v5.5	Cre01.g018650	chromosome_1	3022716	3032760	+	5289	-	- && -
Cre01.g018800.v5.5	Cre01.g018800	chromosome_1	3051526	3055126	+	1023	-	- && A0LDW6.2 RecName: Full=ATP synthase subunit a; AltName: Full=ATP synthase F0 sector subunit a; AltName: Full=F-ATPase subunit 6
Cre01.g018850.v5.5	Cre01.g018850	chromosome_1	3055131	3058735	-	1326	-	- && O74874.1 RecName: Full=Glucose-repressible alcohol dehydrogenase transcriptional effector; AltName: Full=Carbon catabolite repressor protein 4; AltName: Full=Cytoplasmic deadenylase
Cre01.g018900.v5.5	Cre01.g018900	chromosome_1	3058876	3065307	+	2499	-	- && Q4KLT0.1 RecName: Full=Probable E3 ubiquitin-protein ligase RNF217; AltName: Full=RING finger protein 217
Cre01.g018950.v5.5	Cre01.g018950	chromosome_1	3065757	3069075	-	1050	-	- && Q6RJS2.1 RecName: Full=Deoxyhypusine synthase
Cre01.g019000.v5.5	Cre01.g019000	chromosome_1	3069130	3071655	-	435	-	- && A8MRP2.1 RecName: Full=AIG2-like protein D; AltName: Full=Avirulence-induced gene 2-like protein D; AltName: Full=Putative gamma-glutamylcyclotransferase
Cre01.g019200.v5.5	Cre01.g019200	chromosome_1	3090076	3095157	+	1932	-	- && Q14684.3 RecName: Full=Ribosomal RNA processing protein 1 homolog B; AltName: Full=RRP1-like protein B
Cre01.g019250.v5.5	Cre01.g019250	chromosome_1	3095306	3098524	+	1155	-	- && Q2R1V8.2 RecName: Full=GDP-mannose 3,5-epimerase 2; Short=GDP-Man 3,5-epimerase 2
Cre01.g019500.v5.5	Cre01.g019500	chromosome_1	3128176	3133267	+	1764	-	- && -
Cre01.g019600.v5.5	Cre01.g019600	chromosome_1	3140515	3142885	-	660	-	- && -
Cre01.g019750.v5.5	Cre01.g019750	chromosome_1	3156996	3164857	+	2079	-	- && Q9C5V6.1 RecName: Full=DNA topoisomerase 6 subunit B; Short=AtTOP6B; AltName: Full=Protein BRASSINOSTEROID INSENSITIVE 3; AltName: Full=Protein ELONGATED HYPOCOTYL 6; AltName: Full=Protein ROOT HAIRLESS 3
Cre01.g019850.v5.5	Cre01.g019850	chromosome_1	3169820	3177655	-	2736	-	- && Q0DHL4.1 RecName: Full=ATP-dependent zinc metalloprotease FTSH 8, mitochondrial; Short=OsFTSH8; Flags: Precursor
Cre01.g020264.v5.5	Cre01.g020264	chromosome_1	3236187	3242578	+	2172	-	- && Q9M367.2 RecName: Full=Beclin-1-like protein; AltName: Full=Autophagy protein 6
Cre01.g020305.v5.5	Cre01.g020305	chromosome_1	3242601	3249966	-	183	-	- && -
Cre01.g020350.v5.5	Cre01.g020350	chromosome_1	3250067	3251938	+	612	-	- && -
Cre01.g020400.v5.5	Cre01.g020400	chromosome_1	3251941	3260116	-	1542	-	- && Q8W117.1 RecName: Full=Suppressor of mec-8 and unc-52 protein homolog 1; Short=AtSMU-1; AltName: Full=RNA splicing protein SMU1; AltName: Full=WD40 repeat-containing protein SMU1
Cre01.g020701.v5.5	Cre01.g020701	chromosome_1	3275318	3276986	-	879	-	- && -
Cre01.g020750.v5.5	Cre01.g020750	chromosome_1	3277467	3280566	+	780	-	- && -
Cre01.g020918.v5.5	Cre01.g020918	chromosome_1	3312671	3326776	-	3267	-	- && Q9LJL3.2 RecName: Full=Presequence protease 1, chloroplastic/mitochondrial; Short=AtPreP1; Short=PreP 1; AltName: Full=Zinc metalloprotease 1; Short=AtZnMP1; Flags: Precursor
Cre01.g020950.v5.5	Cre01.g020950	chromosome_1	3326927	3331608	+	1221	-	- && Q9SH88.2 RecName: Full=Ribosome biogenesis regulatory protein homolog
Cre01.g021050.v5.5	Cre01.g021050	chromosome_1	3335757	3338198	+	579	-	- && Q9C1E8.2 RecName: Full=Mitochondrial import inner membrane translocase subunit tim22
Cre01.g021150.v5.5	Cre01.g021150	chromosome_1	3346167	3351867	+	1563	-	- && Q1QXW4.2 RecName: Full=tRNA/tmRNA (uracil-C(5))-methyltransferase; AltName: Full=tRNA (uracil(54)-C(5))-methyltransferase; AltName: Full=tRNA(m5U54)-methyltransferase; Short=RUMT; AltName: Full=tmRNA (uracil(341)-C(5))-methyltransferase
Cre01.g021251.v5.5	Cre01.g021251	chromosome_1	3355937	3363298	+	1527	-	- && P22675.2 RecName: Full=Argininosuccinate lyase; Short=ASAL; AltName: Full=Arginosuccinase
Cre01.g021350.v5.5	Cre01.g021350	chromosome_1	3365931	3368586	-	396	-	- && -
Cre01.g021400.v5.5	Cre01.g021400	chromosome_1	3368687	3372004	+	1638	-	- && Q4IRI9.1 RecName: Full=Pre-mRNA-splicing factor CWC25
Cre01.g021450.v5.5	Cre01.g021450	chromosome_1	3372006	3380502	+	3411	-	- && F4JS25.1 RecName: Full=Suppressor of RPS4-RLD 1; AltName: Full=Protein SUPPRESSOR OF npr1-1, CONSTITUTIVE 5; Short=AtSNC5
Cre01.g021500.v5.5	Cre01.g021500	chromosome_1	3380697	3386865	+	2412	-	- && Q7T2B0.1 RecName: Full=Choline transporter-like protein 4; AltName: Full=Solute carrier family 44 member 4
Cre01.g021550.v5.5	Cre01.g021550	chromosome_1	3387207	3392988	+	3312	-	- && -
Cre01.g021600.v5.5	Cre01.g021600	chromosome_1	3392991	3397334	-	1872	-	- && Q8H136.2 RecName: Full=DEAD-box ATP-dependent RNA helicase 14
Cre01.g021650.v5.5	Cre01.g021650	chromosome_1	3397437	3399528	+	975	-	- && -
Cre01.g021750.v5.5	Cre01.g021750	chromosome_1	3410507	3413668	+	789	-	- && Q02614.2 RecName: Full=SAP30-binding protein; AltName: Full=Transcriptional regulator protein HCNGP
Cre01.g022200.v5.5	Cre01.g022200	chromosome_1	3488622	3491566	-	810	-	- && -
Cre01.g022250.v5.5	Cre01.g022250	chromosome_1	3491654	3494765	-	1254	-	- && Q2G8Y0.1 RecName: Full=50S ribosomal protein L3
Cre01.g022283.v5.5	Cre01.g022283	chromosome_1	3494857	3496777	+	762	-	- && -
Cre01.g022462.v5.5	Cre01.g022462	chromosome_1	3510067	3511738	+	564	-	- && -
Cre01.g022500.v5.5	Cre01.g022500	chromosome_1	3511747	3518466	-	2475	-	- && P06801.2 RecName: Full=NADP-dependent malic enzyme; Short=NADP-ME; AltName: Full=Malic enzyme 1
Cre01.g022600.v5.5	Cre01.g022600	chromosome_1	3523405	3528619	+	2274	-	- && Q3EDG5.3 RecName: Full=Protein-tyrosine sulfotransferase; AltName: Full=Tyrosylprotein sulfotransferase; Flags: Precursor
Cre01.g022650.v5.5	Cre01.g022650	chromosome_1	3528758	3532462	-	1182	-	- && Q8H183.1 RecName: Full=Beta-ureidopropionase; AltName: Full=N-carbamoyl-beta-alanine amidohydrolase; AltName: Full=Protein PYRIMIDINE 3
Cre01.g022666.v5.5	Cre01.g022666	chromosome_1	3532607	3533728	+	207	-	- && -
Cre01.g022681.v5.5	Cre01.g022681	chromosome_1	3533847	3535793	+	309	-	- && -
Cre01.g022800.v5.5	Cre01.g022800	chromosome_1	3553254	3556436	-	1368	-	- && -
Cre01.g023050.v5.5	Cre01.g023050	chromosome_1	3582806	3586829	+	720	-	- && -
Cre01.g023100.v5.5	Cre01.g023100	chromosome_1	3586876	3589397	+	1155	-	- && -
Cre01.g023150.v5.5	Cre01.g023150	chromosome_1	3589400	3596115	-	2256	-	- && B8AEH3.1 RecName: Full=DNA replication licensing factor MCM5; AltName: Full=Minichromosome maintenance protein 5
Cre01.g023200.v5.5	Cre01.g023200	chromosome_1	3596696	3599808	+	942	-	- && -
Cre01.g023350.v5.5	Cre01.g023350	chromosome_1	3619130	3628725	-	2010	-	- && -
Cre01.g023400.v5.5	Cre01.g023400	chromosome_1	3629416	3634034	+	1662	-	- && Q658I5.1 RecName: Full=LIMR family protein Os06g0128200
Cre01.g023773.v5.5	Cre01.g023773	chromosome_1	3699196	3701364	+	495	-	- && -
Cre01.g023787.v5.5	Cre01.g023787	chromosome_1	3701506	3707601	+	1239	-	- && Q9FJH6.1 RecName: Full=ABC transporter F family member 1; Short=ABC transporter ABCF.1; Short=AtABCF1; AltName: Full=GCN20-type ATP-binding cassette protein GCN1
Cre01.g023900.v5.5	Cre01.g023900	chromosome_1	3723250	3724655	-	213	-	- && -
Cre01.g023913.v5.5	Cre01.g023913	chromosome_1	3724710	3726085	-	267	-	- && -
Cre01.g023950.v5.5	Cre01.g023950	chromosome_1	3728896	3733422	-	3354	-	- && -
Cre01.g024050.v5.5	Cre01.g024050	chromosome_1	3737023	3740700	+	993	-	- && -
Cre01.g024100.v5.5	Cre01.g024100	chromosome_1	3740720	3743200	-	1122	-	- && -
Cre01.g024150.v5.5	Cre01.g024150	chromosome_1	3743293	3745275	+	1080	-	- && -
Cre01.g024200.v5.5	Cre01.g024200	chromosome_1	3745583	3748454	+	1164	-	- && Q9M9G6.1 RecName: Full=Cleavage stimulating factor 64; Short=AtCstF-64; Short=AtCstF64; AltName: Full=CF-1 64 kDa subunit; AltName: Full=Cleavage stimulation factor 64 kDa subunit; Short=CSTF 64 kDa subunit; AltName: Full=Protein ENHANCED SILENCING P
Cre01.g024251.v5.5	Cre01.g024251	chromosome_1	3758194	3766462	-	3549	-	- && P37024.3 RecName: Full=ATP-dependent RNA helicase HrpB
Cre01.g024300.v5.5	Cre01.g024300	chromosome_1	3766803	3770344	+	1656	-	- && Q5PNU3.2 RecName: Full=AMSH-like ubiquitin thioesterase 3; AltName: Full=Deubiquitinating enzyme AMSH3
Cre01.g024350.v5.5	Cre01.g024350	chromosome_1	3770346	3774017	-	1818	-	- && Q940S0.1 RecName: Full=Transmembrane 9 superfamily member 2; AltName: Full=Endomembrane protein 8; AltName: Full=Transmembrane nine protein 2; Short=AtTMN2; Flags: Precursor
Cre01.g024400.v5.5	Cre01.g024400	chromosome_1	3774153	3783474	+	5088	-	- && Q9Y2L5.2 RecName: Full=Trafficking protein particle complex subunit 8; AltName: Full=Protein TRS85 homolog
Cre01.g024550.v5.5	Cre01.g024550	chromosome_1	3797833	3802773	+	1545	-	- && Q869X3.1 RecName: Full=Probable serine/threonine-protein kinase DDB_G0275165
Cre01.g024850.v5.5	Cre01.g024850	chromosome_1	3846103	3847714	+	408	-	- && Q8WZK3.1 RecName: Full=Dual specificity phosphatase ibp1; AltName: Full=Cdc25-like phosphatase ibp1; AltName: Full=Itsy bitsy phosphatase 1
Cre01.g024950.v5.5	Cre01.g024950	chromosome_1	3853192	3858632	-	2487	-	- && -
Cre01.g025000.v5.5	Cre01.g025000	chromosome_1	3858743	3861424	+	1161	-	- && -
Cre01.g025025.v5.5	Cre01.g025025	chromosome_1	3861533	3863514	+	393	-	- && -
Cre01.g025050.v5.5	Cre01.g025050	chromosome_1	3863943	3869649	+	2235	-	- && Q8LAU9.2 RecName: Full=GATA transcription factor 1; Short=AtGATA-1
Cre01.g025100.v5.5	Cre01.g025100	chromosome_1	3870123	3873894	+	1278	-	- && Q12486.1 RecName: Full=Putative uncharacterized hydrolase YOR131C
Cre01.g025150.v5.5	Cre01.g025150	chromosome_1	3873897	3877242	-	1146	-	- && -
Cre01.g025250.v5.5	Cre01.g025250	chromosome_1	3882404	3886852	-	1173	-	- && Q8CFV9.2 RecName: Full=Riboflavin kinase; AltName: Full=ATP:riboflavin 5'-phosphotransferase; AltName: Full=Flavokinase; AltName: Full=KOI-4
Cre01.g025300.v5.5	Cre01.g025300	chromosome_1	3886907	3890082	-	1179	-	- && O35719.2 RecName: Full=DNA repair protein RAD51 homolog 2; Short=R51H2; AltName: Full=RAD51 homolog B; AltName: Full=RAD51-like protein 1
Cre01.g025350.v5.5	Cre01.g025350	chromosome_1	3890195	3892402	-	570	-	- && -
Cre01.g025450.v5.5	Cre01.g025450	chromosome_1	3911197	3914171	-	1221	-	- && -
Cre01.g025600.v5.5	Cre01.g025600	chromosome_1	3927742	3930236	+	1782	-	- && -
Cre01.g025650.v5.5	Cre01.g025650	chromosome_1	3930622	3932963	+	648	-	- && -
Cre01.g025850.v5.5	Cre01.g025850	chromosome_1	3971638	3980621	-	5193	-	- && Q8L799.1 RecName: Full=Inositol oxygenase 1; AltName: Full=Myo-inositol oxygenase 1; Short=AtMIOX1; Short=MI oxygenase 1
Cre01.g025900.v5.5	Cre01.g025900	chromosome_1	3981014	3986531	-	1248	-	- && Q9FN03.1 RecName: Full=Ultraviolet-B receptor UVR8; AltName: Full=Protein UV-B RESISTANCE 8; AltName: Full=RCC1 domain-containing protein UVR8
Cre01.g026016.v5.5	Cre01.g026016	chromosome_1	4008190	4011125	-	171	-	- && -
Cre01.g026050.v5.5	Cre01.g026050	chromosome_1	4011180	4015935	-	3483	-	- && -
Cre01.g026100.v5.5	Cre01.g026100	chromosome_1	4016007	4018785	-	432	-	- && -
Cre01.g026150.v5.5	Cre01.g026150	chromosome_1	4018926	4027207	+	3678	-	- && -
Cre01.g026200.v5.5	Cre01.g026200	chromosome_1	4027220	4029425	-	453	-	- && -
Cre01.g026450.v5.5	Cre01.g026450	chromosome_1	4053272	4056345	-	1017	-	- && Q9XFR5.1 RecName: Full=Serine/arginine-rich splicing factor SR30; Short=At-SR30; Short=At-SRp30; Short=AtSR30; AltName: Full=SF2/ASF-like splicing modulator Srp30; AltName: Full=Serine-arginine rich RNA binding protein 30
Cre01.g026550.v5.5	Cre01.g026550	chromosome_1	4060692	4065684	-	1704	-	- && Q9SF16.1 RecName: Full=T-complex protein 1 subunit eta; Short=TCP-1-eta; AltName: Full=CCT-eta; AltName: Full=Chaperonin CCT7
Cre01.g026600.v5.5	Cre01.g026600	chromosome_1	4065903	4067835	-	477	-	- && Q9FZ48.1 RecName: Full=Ubiquitin-conjugating enzyme E2 36; AltName: Full=E2 ubiquitin-conjugating enzyme 36; AltName: Full=Ubiquitin carrier protein 36
Cre01.g026650.v5.5	Cre01.g026650	chromosome_1	4067936	4071177	+	894	-	- && Q8R123.1 RecName: Full=FAD synthase; AltName: Full=FAD pyrophosphorylase; AltName: Full=FMN adenylyltransferase; AltName: Full=Flavin adenine dinucleotide synthase; Includes: RecName: Full=Molybdenum cofactor biosynthesis protein-like region; Include
Cre01.g027000.v5.5	Cre01.g027000	chromosome_1	4112494	4114965	-	537	-	- && P50881.1 RecName: Full=60S ribosomal protein L11
Cre01.g027050.v5.5	Cre01.g027050	chromosome_1	4115295	4117035	-	441	-	- && -
Cre01.g027100.v5.5	Cre01.g027100	chromosome_1	4117136	4119389	+	522	-	- && Q6AZD4.1 RecName: Full=Mitochondrial inner membrane protease subunit 2; AltName: Full=IMP2-like protein
Cre01.g027200.v5.5	Cre01.g027200	chromosome_1	4129937	4133112	-	543	-	- && P16577.1 RecName: Full=Ubiquitin-conjugating enzyme E2-23 kDa; AltName: Full=E2 ubiquitin-conjugating enzyme; AltName: Full=Ubiquitin carrier protein; AltName: Full=Ubiquitin-protein ligase
Cre01.g027250.v5.5	Cre01.g027250	chromosome_1	4133236	4139757	+	2328	-	- && -
Cre01.g027400.v5.5	Cre01.g027400	chromosome_1	4158336	4163717	+	3418	-	- && -
Cre01.g027450.v5.5	Cre01.g027450	chromosome_1	4163240	4165425	-	438	-	- && -
Cre01.g027500.v5.5	Cre01.g027500	chromosome_1	4165556	4167287	+	477	-	- && -
Cre01.g027550.v5.5	Cre01.g027550	chromosome_1	4167300	4171523	-	1146	-	- && O48921.1 RecName: Full=Cytochrome P450 97B2, chloroplastic; Flags: Precursor
Cre01.g027764.v5.5	Cre01.g027764	chromosome_1	4188437	4195082	-	2046	-	- && Q9C9U1.1 RecName: Full=Protein DETOXIFICATION 17; Short=AtDTX17; AltName: Full=Multidrug and toxic compound extrusion protein 17; Short=MATE protein 17
Cre01.g027800.v5.5	Cre01.g027800	chromosome_1	4195193	4199464	+	1392	-	- && Q9LX65.1 RecName: Full=V-type proton ATPase subunit H; Short=V-ATPase subunit H; AltName: Full=Vacuolar H(+)-ATPase subunit H; AltName: Full=Vacuolar proton pump subunit H
Cre01.g027850.v5.5	Cre01.g027850	chromosome_1	4199467	4201942	-	852	-	- && -
Cre01.g027900.v5.5	Cre01.g027900	chromosome_1	4202034	4204114	+	510	-	- && Q32LG5.1 RecName: Full=Receptor expression-enhancing protein 6
Cre01.g028101.v5.5	Cre01.g028101	chromosome_1	4216617	4219682	-	504	-	- && -
Cre01.g028150.v5.5	Cre01.g028150	chromosome_1	4219783	4220735	+	423	-	- && -
Cre01.g028200.v5.5	Cre01.g028200	chromosome_1	4220737	4226132	-	2253	-	- && Q5QMN3.2 RecName: Full=DEAD-box ATP-dependent RNA helicase 20
Cre01.g028250.v5.5	Cre01.g028250	chromosome_1	4226180	4228882	-	1017	-	- && Q8R431.1 RecName: Full=Monoglyceride lipase; Short=MGL; AltName: Full=Monoacylglycerol lipase; Short=MAGL
Cre01.g028300.v5.5	Cre01.g028300	chromosome_1	4228993	4231614	+	927	-	- && -
Cre01.g028350.v5.5	Cre01.g028350	chromosome_1	4231664	4236881	+	1311	-	- && Q9LU10.1 RecName: Full=Protease Do-like 8, chloroplastic; Flags: Precursor
Cre01.g028450.v5.5	Cre01.g028450	chromosome_1	4247910	4253252	-	1416	-	- && Q67PQ7.1 RecName: Full=Probable dual-specificity RNA methyltransferase RlmN; AltName: Full=23S rRNA (adenine(2503)-C(2))-methyltransferase; AltName: Full=23S rRNA m2A2503 methyltransferase; AltName: Full=Ribosomal RNA large subunit methyltransferase
Cre01.g028500.v5.5	Cre01.g028500	chromosome_1	4253301	4258202	-	1827	-	- && -
Cre01.g028550.v5.5	Cre01.g028550	chromosome_1	4258323	4261294	+	1140	-	- && Q8N6M0.1 RecName: Full=OTU domain-containing protein 6B; AltName: Full=DUBA-5
Cre01.g028600.v5.5	Cre01.g028600	chromosome_1	4261297	4264142	-	795	-	- && Q9WYG0.1 RecName: Full=Uncharacterized oxidoreductase TM_0325
Cre01.g028650.v5.5	Cre01.g028650	chromosome_1	4270013	4279032	-	2436	-	- && -
Cre01.g028713.v5.5	Cre01.g028713	chromosome_1	4279180	4283051	+	177	-	- && -
Cre01.g028777.v5.5	Cre01.g028777	chromosome_1	4283113	4284024	+	297	-	- && -
Cre01.g028850.v5.5	Cre01.g028850	chromosome_1	4291227	4294002	-	531	-	- && -
Cre01.g028950.v5.5	Cre01.g028950	chromosome_1	4297077	4300552	-	465	-	- && -
Cre01.g029000.v5.5	Cre01.g029000	chromosome_1	4301353	4303931	+	777	-	- && Q8P558.2 RecName: Full=Ubiquinone/menaquinone biosynthesis C-methyltransferase UbiE; AltName: Full=2-methoxy-6-polyprenyl-1,4-benzoquinol methylase; AltName: Full=Demethylmenaquinone methyltransferase
Cre01.g029050.v5.5	Cre01.g029050	chromosome_1	4304680	4307102	-	699	-	- && Q54X16.2 RecName: Full=Glucose-induced degradation protein 8 homolog
Cre01.g029100.v5.5	Cre01.g029100	chromosome_1	4307194	4309414	+	651	-	- && Q7ZT46.1 RecName: Full=DNA replication complex GINS protein PSF2; AltName: Full=GINS complex subunit 2
Cre01.g029150.v5.5	Cre01.g029150	chromosome_1	4309417	4311992	-	1299	-	- && Q09JZ4.1 RecName: Full=Leucine-rich repeat-containing protein ODA7; AltName: Full=Dynein assembly factor 1, axonemal homolog; AltName: Full=Leucine-rich repeat-containing protein 50 homolog; AltName: Full=Outer row dynein-assembly protein 7
Cre01.g029250.v5.5	Cre01.g029250	chromosome_1	4321296	4325362	-	1086	-	- && P17276.3 RecName: Full=Protein henna; AltName: Full=Phe-4-monooxygenase; AltName: Full=Phenylalanine-4-hydroxylase; Short=PAH; AltName: Full=Tryptophan 5-hydroxylase; Short=TRH; AltName: Full=Tryptophan 5-monooxygenase
Cre01.g029300.v5.5	Cre01.g029300	chromosome_1	4325646	4327449	-	849	-	- && P46225.1 RecName: Full=Triosephosphate isomerase, chloroplastic; Short=TIM; Short=Triose-phosphate isomerase; Flags: Precursor
Cre01.g029450.v5.5	Cre01.g029450	chromosome_1	4350943	4357623	+	2097	-	- && Q65WY8.1 RecName: Full=FACT complex subunit SSRP1-B; AltName: Full=Facilitates chromatin transcription complex subunit SSRP1-B; AltName: Full=Recombination signal sequence recognition protein 1-B
Cre01.g029500.v5.5	Cre01.g029500	chromosome_1	4357855	4366252	-	4527	-	- && Q3Y416.2 RecName: Full=Calcium/calmodulin-dependent protein kinase kinase; Short=CaM-KK; Short=CaM-kinase kinase
Cre01.g029650.v5.5	Cre01.g029650	chromosome_1	4378845	4387792	-	2802	-	- && Q7X659.1 RecName: Full=Vacuolar protein sorting-associated protein 35A; AltName: Full=Protein ZIG SUPPRESSOR 3; AltName: Full=Vesicle protein sorting 35A
Cre01.g029700.v5.5	Cre01.g029700	chromosome_1	4388403	4390175	+	294	-	- && -
Cre01.g029800.v5.5	Cre01.g029800	chromosome_1	4398502	4402294	+	2892	-	- && -
Cre01.g029850.v5.5	Cre01.g029850	chromosome_1	4402307	4406952	-	1599	-	- && Q9Y2H1.3 RecName: Full=Serine/threonine-protein kinase 38-like; AltName: Full=NDR2 protein kinase; AltName: Full=Nuclear Dbf2-related kinase 2
Cre01.g029950.v5.5	Cre01.g029950	chromosome_1	4417041	4420842	-	1911	-	- && -
Cre01.g030050.v5.5	Cre01.g030050	chromosome_1	4426773	4428674	+	375	-	- && Q3B107.1 RecName: Full=50S ribosomal protein L34
Cre01.g030200.v5.5	Cre01.g030200	chromosome_1	4448126	4451832	-	1275	-	- && Q8RXZ4.1 RecName: Full=Probable protein phosphatase 2C 18; Short=AtPP2C18
Cre01.g030250.v5.5	Cre01.g030250	chromosome_1	4451937	4455332	-	1044	-	- && Q2QWT4.1 RecName: Full=3'(2'),5'-bisphosphate nucleotidase; AltName: Full=3'(2'),5-bisphosphonucleoside 3'(2')-phosphohydrolase; AltName: Full=DPNPase >P0C5A3.1 RecName: Full=3'(2'),5'-bisphosphate nucleotidase; AltName: Full=3'(2'),5-bisphosphonucle
Cre01.g030300.v5.5	Cre01.g030300	chromosome_1	4455453	4459494	+	1551	-	- && A1L4X0.1 RecName: Full=Protein CLT2, chloroplastic; AltName: Full=CRT-like transporter 2; AltName: Full=Chloroquine-resistance transporter-like transporter 2; Flags: Precursor
Cre01.g030350.v5.5	Cre01.g030350	chromosome_1	4460051	4462934	-	471	-	- && -
Cre01.g030500.v5.5	Cre01.g030500	chromosome_1	4476403	4482784	+	3798	-	- && P55202.1 RecName: Full=Atrial natriuretic peptide receptor 2; AltName: Full=Atrial natriuretic peptide receptor type B; Short=ANP-B; Short=ANPR-B; Short=NPR-B; AltName: Full=Guanylate cyclase B; Short=GC-B; Flags: Precursor
Cre01.g030550.v5.5	Cre01.g030550	chromosome_1	4482993	4488714	+	1380	-	- && Q5XI55.2 RecName: Full=Peptide-N(4)-(N-acetyl-beta-glucosaminyl)asparagine amidase; Short=PNGase; AltName: Full=N-glycanase 1; AltName: Full=Peptide:N-glycanase
Cre01.g030650.v5.5	Cre01.g030650	chromosome_1	4499257	4504427	-	2283	-	- && Q75WS4.1 RecName: Full=Cryptochrome DASH
Cre01.g030800.v5.5	Cre01.g030800	chromosome_1	4522349	4528262	-	1329	-	- && Q8W207.1 RecName: Full=COP9 signalosome complex subunit 2; Short=Signalosome subunit 2; AltName: Full=Protein FUSCA 12
Cre01.g030850.v5.5	Cre01.g030850	chromosome_1	4528373	4531761	+	765	-	- && Q9SXU1.1 RecName: Full=Proteasome subunit alpha type-7; AltName: Full=20S proteasome alpha subunit D; AltName: Full=20S proteasome subunit alpha-4
Cre01.g030950.v5.5	Cre01.g030950	chromosome_1	4535937	4538005	+	531	-	- && Q8QZZ7.1 RecName: Full=EKC/KEOPS complex subunit Tprkb; AltName: Full=TP53RK-binding protein
Cre01.g031004.v5.5	Cre01.g031004	chromosome_1	4544662	4550682	-	2343	-	- && Q84SL2.1 RecName: Full=Zinc finger CCCH domain-containing protein 50; Short=OsC3H50; AltName: Full=Protein ZF
Cre01.g031050.v5.5	Cre01.g031050	chromosome_1	4550921	4559082	-	3567	-	- && Q9STN3.2 RecName: Full=Putative transcription elongation factor SPT5 homolog 1
Cre01.g031100.v5.5	Cre01.g031100	chromosome_1	4559895	4563800	-	1005	-	- && -
Cre01.g031200.v5.5	Cre01.g031200	chromosome_1	4564172	4567209	-	297	-	- && O04433.1 RecName: Full=Signal recognition particle 14 kDa protein; Short=SRP14
Cre01.g031250.v5.5	Cre01.g031250	chromosome_1	4567301	4569357	+	384	-	- && -
Cre01.g031300.v5.5	Cre01.g031300	chromosome_1	4569410	4579081	+	4812	-	- && Q3E9C0.1 RecName: Full=Calcium-dependent protein kinase 34
Cre01.g031550.v5.5	Cre01.g031550	chromosome_1	4598214	4602149	-	2007	-	- && Q8Y1K9.1 RecName: Full=Bis(5'-nucleosyl)-tetraphosphatase, symmetrical; AltName: Full=Ap4A hydrolase; AltName: Full=Diadenosine 5',5'''-P1,P4-tetraphosphate pyrophosphohydrolase; AltName: Full=Diadenosine tetraphosphatase
Cre01.g031600.v5.5	Cre01.g031600	chromosome_1	4602247	4604173	+	294	-	- && Q5R8X3.1 RecName: Full=Transmembrane protein 230
Cre01.g031650.v5.5	Cre01.g031650	chromosome_1	4604220	4609073	+	1374	-	- && -
Cre01.g031700.v5.5	Cre01.g031700	chromosome_1	4609094	4613309	-	1104	-	- && -
Cre01.g031750.v5.5	Cre01.g031750	chromosome_1	4615071	4618659	-	1812	-	- && Q3T042.1 RecName: Full=RNA-binding protein NOB1
Cre01.g031850.v5.5	Cre01.g031850	chromosome_1	4627770	4631275	+	1461	-	- && B9EYZ1.1 RecName: Full=Putative D-cysteine desulfhydrase 2, mitochondrial; AltName: Full=OsD-CDes2; Short=D-CDes2; Flags: Precursor
Cre01.g032000.v5.5	Cre01.g032000	chromosome_1	4652390	4654771	+	816	-	- && -
Cre01.g032050.v5.5	Cre01.g032050	chromosome_1	4654818	4656620	+	1017	-	- && O64503.1 RecName: Full=UDP-galactose/UDP-glucose transporter 1; Short=At-UDP-Glc/GalT; Short=AtUTr1
Cre01.g032100.v5.5	Cre01.g032100	chromosome_1	4656736	4658889	-	939	-	- && -
Cre01.g032139.v5.5	Cre01.g032139	chromosome_1	4661005	4663589	-	366	-	- && Q13216.1 RecName: Full=DNA excision repair protein ERCC-8; AltName: Full=Cockayne syndrome WD repeat protein CSA
Cre01.g032250.v5.5	Cre01.g032250	chromosome_1	4684120	4688011	+	1491	-	- && Q9VB74.1 RecName: Full=NKAP family protein CG6066
Cre01.g032300.v5.5	Cre01.g032300	chromosome_1	4688013	4690979	-	666	-	- && Q9P3U1.3 RecName: Full=Uncharacterized RNA-binding protein C328.05
Cre01.g032350.v5.5	Cre01.g032350	chromosome_1	4691914	4695221	-	1062	-	- && Q5BPL5.1 RecName: Full=Protein EI24 homolog
Cre01.g032400.v5.5	Cre01.g032400	chromosome_1	4695378	4701871	+	2484	-	- && -
Cre01.g032450.v5.5	Cre01.g032450	chromosome_1	4701874	4710119	-	3948	-	- && -
Cre01.g032500.v5.5	Cre01.g032500	chromosome_1	4710220	4716241	+	1491	-	- && Q9LYW9.1 RecName: Full=DnaJ protein P58IPK homolog; Short=AtP58IPK; AltName: Full=Chaperone protein dnaJ 36; Short=AtDjA36; Short=AtJ36; Flags: Precursor
Cre01.g032600.v5.5	Cre01.g032600	chromosome_1	4727299	4731015	+	1710	-	- && Q494Q2.1 RecName: Full=Hydroxyproline O-arabinosyltransferase 2
Cre01.g032650.v5.5	Cre01.g032650	chromosome_1	4731076	4734249	-	1200	-	- && Q15PR4.1 RecName: Full=Transaldolase
Cre01.g032700.v5.5	Cre01.g032700	chromosome_1	4736060	4739601	+	1146	-	- && Q55855.1 RecName: Full=Glucokinase; AltName: Full=Glucose kinase
Cre01.g032750.v5.5	Cre01.g032750	chromosome_1	4739604	4741147	-	555	-	- && -
Cre01.g032800.v5.5	Cre01.g032800	chromosome_1	4741304	4747361	+	2442	-	- && Q67UQ7.1 RecName: Full=Magnesium transporter MRS2-B >A2YFN7.1 RecName: Full=Magnesium transporter MRS2-B
Cre01.g032900.v5.5	Cre01.g032900	chromosome_1	4760470	4767229	+	909	-	- && -
Cre01.g032950.v5.5	Cre01.g032950	chromosome_1	4767560	4770103	+	447	-	- && -
Cre01.g033050.v5.5	Cre01.g033050	chromosome_1	4779830	4783595	+	1305	-	- && -
Cre01.g033150.v5.5	Cre01.g033150	chromosome_1	4797830	4802112	+	864	-	- && -
Cre01.g033250.v5.5	Cre01.g033250	chromosome_1	4805770	4809757	+	2976	-	- && -
Cre01.g033300.v5.5	Cre01.g033300	chromosome_1	4811030	4814601	+	891	-	- && P22242.1 RecName: Full=Desiccation-related protein PCC13-62; Flags: Precursor [Craterostigma plantagineum]
Cre01.g033350.v5.5	Cre01.g033350	chromosome_1	4814604	4822049	-	1890	-	- && Q0WSF1.2 RecName: Full=Aldehyde dehydrogenase 22A1; AltName: Full=Novel aldehyde dehydrogenase family 22 member A1; Flags: Precursor
Cre01.g033400.v5.5	Cre01.g033400	chromosome_1	4822160	4824281	+	312	-	- && Q9XGX8.1 RecName: Full=Mitochondrial import inner membrane translocase subunit Tim9
Cre01.g033550.v5.5	Cre01.g033550	chromosome_1	4836270	4840941	+	765	-	- && O22263.1 RecName: Full=Protein disulfide-isomerase like 2-1; Short=AtPDIL2-1; AltName: Full=P5; AltName: Full=Protein MATERNAL EFFECT EMBRYO ARREST 30; AltName: Full=Protein UNFERTILIZED EMBRYO SAC 5; AltName: Full=Protein disulfide isomerase 11; Sho
Cre01.g033763.v5.5	Cre01.g033763	chromosome_1	4875470	4876895	+	399	-	- && -
Cre01.g033832.v5.5	Cre01.g033832	chromosome_1	4877030	4883281	+	1848	-	- && Q5VRY0.1 RecName: Full=DEAD-box ATP-dependent RNA helicase 39
Cre01.g034000.v5.5	Cre01.g034000	chromosome_1	4898724	4904939	-	2691	-	- && Q9FJD4.1 RecName: Full=Importin subunit beta-1; AltName: Full=Karyopherin subunit beta-1; Short=ATKPNB1
Cre01.g034050.v5.5	Cre01.g034050	chromosome_1	4905289	4910789	-	1233	-	- && P9WPZ4.1 RecName: Full=Probable N-succinyldiaminopimelate aminotransferase DapC; AltName: Full=DAP-AT >P9WPZ5.1 RecName: Full=Probable N-succinyldiaminopimelate aminotransferase DapC; AltName: Full=DAP-AT
Cre01.g034150.v5.5	Cre01.g034150	chromosome_1	4923959	4941916	+	6915	-	- && Q93HU4.1 RecName: Full=Na(+)/H(+) antiporter ApNhaP; AltName: Full=Sodium/proton antiporter ApNhaP
Cre01.g034250.v5.5	Cre01.g034250	chromosome_1	4957443	4959711	-	339	-	- && -
Cre01.g034380.v5.5	Cre01.g034380	chromosome_1	4974871	4978718	-	2139	-	- && -
Cre01.g034400.v5.5	Cre01.g034400	chromosome_1	4979311	4981138	-	1113	-	- && Q6Z9C3.1 RecName: Full=Probable 6-phosphogluconolactonase 3, chloroplastic; Short=6PGL 3; Flags: Precursor >A2YXS5.2 RecName: Full=Probable 6-phosphogluconolactonase 3, chloroplastic; Short=6PGL 3; Flags: Precursor
Cre01.g034451.v5.5	Cre01.g034451	chromosome_1	4981239	4985958	+	894	-	- && Q8RWU7.1 RecName: Full=Plant UBX domain-containing protein 4; Short=PUX4; AltName: Full=CDC48-interacting UBX-domain protein 4
Cre01.g034550.v5.5	Cre01.g034550	chromosome_1	5004617	5006325	-	531	-	- && -
Cre01.g034800.v5.5	Cre01.g034800	chromosome_1	5029856	5032805	-	1557	-	- && -
Cre01.g034950.v5.5	Cre01.g034950	chromosome_1	5051374	5059585	-	2223	-	- && Q9M1H3.1 RecName: Full=ABC transporter F family member 4; Short=ABC transporter ABCF.4; Short=AtABCF4; AltName: Full=GCN20-type ATP-binding cassette protein GCN4
Cre01.g035000.v5.5	Cre01.g035000	chromosome_1	5059690	5064055	-	1587	-	- && Q9P775.1 RecName: Full=Uncharacterized WD repeat-containing protein C17D11.16
Cre01.g035100.v5.5	Cre01.g035100	chromosome_1	5067126	5072016	+	975	-	- && Q57629.1 RecName: Full=Uncharacterized protein MJ0165
Cre01.g035150.v5.5	Cre01.g035150	chromosome_1	5072227	5075175	-	1197	-	- && -
Cre01.g035200.v5.5	Cre01.g035200	chromosome_1	5075276	5077403	+	1290	-	- && Q7XA86.1 RecName: Full=Protein S-acyltransferase 10; AltName: Full=Probable palmitoyltransferase At3g51390; AltName: Full=Zinc finger DHHC domain-containing protein At3g51390
Cre01.g035350.v5.5	Cre01.g035350	chromosome_1	5085408	5089573	-	1059	-	- && Q9Z311.1 RecName: Full=Trans-2-enoyl-CoA reductase, mitochondrial; AltName: Full=Nuclear receptor-binding factor 1; Short=NRBF-1; Flags: Precursor
Cre01.g035450.v5.5	Cre01.g035450	chromosome_1	5096409	5100565	-	732	-	- && Q32L53.1 RecName: Full=Protein lifeguard 1; AltName: Full=Glutamate [NMDA] receptor-associated protein 1; AltName: Full=NMDA receptor glutamate-binding subunit
Cre01.g035500.v5.5	Cre01.g035500	chromosome_1	5100686	5112417	+	3576	-	- && P42347.1 RecName: Full=Phosphatidylinositol 3-kinase, root isoform; Short=PI3-kinase; Short=PI3K; Short=PtdIns-3-kinase; AltName: Full=SPI3K-5
Cre01.g035950.v5.5	Cre01.g035950	chromosome_1	5161390	5171795	-	4323	-	- && -
Cre01.g036000.v5.5	Cre01.g036000	chromosome_1	5172423	5177015	+	2592	-	- && Q8SRK8.1 RecName: Full=Probable cAMP-dependent protein kinase catalytic subunit
Cre01.g036150.v5.5	Cre01.g036150	chromosome_1	5192126	5197492	-	2565	-	- && -
Cre01.g036200.v5.5	Cre01.g036200	chromosome_1	5197593	5203094	+	1530	-	- && O64730.2 RecName: Full=Probable protein phosphatase 2C 26; Short=AtPP2C26
Cre01.g036250.v5.5	Cre01.g036250	chromosome_1	5203097	5214712	-	7002	-	- && O70150.1 RecName: Full=Calcium/calmodulin-dependent protein kinase type 1B; AltName: Full=CaM kinase I beta; Short=CaM kinase IB; Short=CaM-KI beta; Short=CaMKI-beta; AltName: Full=Pregnancy up-regulated non-ubiquitously-expressed CaM kinase homolog
Cre01.g036400.v5.5	Cre01.g036400	chromosome_1	5232473	5235954	+	753	-	- && Q9P7B4.1 RecName: Full=NADP-dependent 3-hydroxy acid dehydrogenase; AltName: Full=L-allo-threonine dehydrogenase
Cre01.g036451.v5.5	Cre01.g036451	chromosome_1	5235957	5237792	-	984	-	- && -
Cre01.g036550.v5.5	Cre01.g036550	chromosome_1	5241003	5243605	+	414	-	- && Q8GWT5.1 RecName: Full=Protein cornichon homolog 3
Cre01.g036700.v5.5	Cre01.g036700	chromosome_1	5255431	5261074	+	2325	-	- && Q86AD7.1 RecName: Full=Probable myosin light chain kinase DDB_G0271550
Cre01.g036750.v5.5	Cre01.g036750	chromosome_1	5261077	5263550	-	672	-	- && Q9Y5N5.3 RecName: Full=HemK methyltransferase family member 2; AltName: Full=M.HsaHemK2P; AltName: Full=N(6)-adenine-specific DNA methyltransferase 1
Cre01.g036800.v5.5	Cre01.g036800	chromosome_1	5263649	5270964	+	2808	-	- && Q6ZMV9.3 RecName: Full=Kinesin-like protein KIF6
Cre01.g036850.v5.5	Cre01.g036850	chromosome_1	5271013	5276339	+	1806	-	- && O43272.3 RecName: Full=Proline dehydrogenase 1, mitochondrial; AltName: Full=Proline oxidase; AltName: Full=Proline oxidase 2; AltName: Full=p53-induced gene 6 protein; Flags: Precursor
Cre01.g037000.v5.5	Cre01.g037000	chromosome_1	5291353	5296224	+	1518	-	- && P52712.2 RecName: Full=Serine carboxypeptidase-like; Flags: Precursor
Cre01.g037050.v5.5	Cre01.g037050	chromosome_1	5296273	5299124	+	483	-	- && -
Cre01.g037200.v5.5	Cre01.g037200	chromosome_1	5314813	5316434	+	333	-	- && -
Cre01.g037250.v5.5	Cre01.g037250	chromosome_1	5317236	5319862	-	480	-	- && -
Cre01.g037300.v5.5	Cre01.g037300	chromosome_1	5320673	5324204	+	1134	-	- && -
Cre01.g037350.v5.5	Cre01.g037350	chromosome_1	5324257	5329522	-	1566	-	- && Q32MW3.1 RecName: Full=Acyl-coenzyme A thioesterase 10, mitochondrial; Short=Acyl-CoA thioesterase 10; AltName: Full=Mitochondrial 48 kDa acyl-CoA thioester hydrolase 2; Short=Mt-ACT48.2; Flags: Precursor
Cre01.g037400.v5.5	Cre01.g037400	chromosome_1	5329643	5335994	+	1692	-	- && P21569.1 RecName: Full=Peptidyl-prolyl cis-trans isomerase; Short=PPIase; AltName: Full=Cyclophilin; AltName: Full=Cyclosporin A-binding protein; AltName: Full=Rotamase
Cre01.g037650.v5.5	Cre01.g037650	chromosome_1	5365388	5367552	-	849	-	- && -
Cre01.g037700.v5.5	Cre01.g037700	chromosome_1	5368063	5373836	-	1551	-	- && I2CYZ4.1 RecName: Full=Acyl-lipid (7-3)-desaturase, chloroplastic; AltName: Full=Acyl-lipid 4-desaturase; AltName: Full=Fatty acyl delta4 desaturase; Flags: Precursor
Cre01.g037800.v5.5	Cre01.g037800	chromosome_1	5377218	5379815	-	663	-	- && O64628.1 RecName: Full=Thioredoxin domain-containing protein 9 homolog
Cre01.g037850.v5.5	Cre01.g037850	chromosome_1	5379991	5382868	-	696	-	- && -
Cre01.g038100.v5.5	Cre01.g038100	chromosome_1	5422356	5429002	+	1443	-	- && Q9M2D2.2 RecName: Full=UPF0187 protein At3g61320, chloroplastic; Flags: Precursor
Cre01.g038200.v5.5	Cre01.g038200	chromosome_1	5440594	5443937	+	816	-	- && -
Cre01.g038250.v5.5	Cre01.g038250	chromosome_1	5443986	5446963	+	1416	-	- && Q9MA74.1 RecName: Full=Serine decarboxylase; Short=AtSDC; AltName: Full=Protein EMBRYO DEFECTIVE 1075; AltName: Full=Serine decarboxylase 1; Short=AtSDC1
Cre01.g038300.v5.5	Cre01.g038300	chromosome_1	5446970	5449175	-	627	-	- && -
Cre01.g038350.v5.5	Cre01.g038350	chromosome_1	5449806	5454187	+	1206	-	- && -
Cre01.g038400.v5.5	Cre01.g038400	chromosome_1	5458365	5461675	+	1263	-	- && Q9STD3.1 RecName: Full=Calreticulin; Flags: Precursor
Cre01.g038600.v5.5	Cre01.g038600	chromosome_1	5479791	5483835	+	1257	-	- && P48619.1 RecName: Full=Omega-3 fatty acid desaturase, chloroplastic; Flags: Precursor
Cre01.g038650.v5.5	Cre01.g038650	chromosome_1	5484266	5486902	-	816	-	- && Q9LHP2.1 RecName: Full=Serine/arginine-rich SC35-like splicing factor SCL30A; Short=At-SCL30A; Short=AtSCL30A; AltName: Full=SC35-like splicing factor 30A; AltName: Full=Serine/arginine-rich splicing factor 30A
Cre01.g038700.v5.5	Cre01.g038700	chromosome_1	5487046	5495557	+	2910	-	- && P92943.2 RecName: Full=Chloride channel protein CLC-d; Short=AtCLC-d; AltName: Full=CBS domain-containing protein CBSCLC2
Cre01.g038750.v5.5	Cre01.g038750	chromosome_1	5495560	5498615	-	717	-	- && Q8TBZ9.1 RecName: Full=Uncharacterized protein C7orf62
Cre01.g038800.v5.5	Cre01.g038800	chromosome_1	5499000	5502175	-	885	-	- && -
Cre01.g038850.v5.5	Cre01.g038850	chromosome_1	5502286	5509356	+	3783	-	- && A1CRM1.1 RecName: Full=Polyadenylate-binding protein, cytoplasmic and nuclear; Short=PABP; Short=Poly(A)-binding protein; AltName: Full=Polyadenylate tail-binding protein
Cre01.g038950.v5.5	Cre01.g038950	chromosome_1	5512906	5514829	+	519	-	- && -
Cre01.g039150.v5.5	Cre01.g039150	chromosome_1	5530717	5532247	-	558	-	- && O82251.1 RecName: Full=Protein TIC 20-II, chloroplastic; AltName: Full=Translocon at the inner envelope membrane of chloroplasts 20-II; Short=AtTIC20-II; Flags: Precursor
Cre01.g039200.v5.5	Cre01.g039200	chromosome_1	5532346	5534187	+	579	-	- && A8HME3.1 RecName: Full=Intraflagellar transport protein 22; AltName: Full=Flagellar-associated protein 9
Cre01.g039250.v5.5	Cre01.g039250	chromosome_1	5534236	5536887	+	861	-	- && P49688.2 RecName: Full=40S ribosomal protein S2-3
Cre01.g039300.v5.5	Cre01.g039300	chromosome_1	5537325	5542775	+	1974	-	- && Q5B630.2 RecName: Full=Polyadenylate-binding protein, cytoplasmic and nuclear; Short=PABP; Short=Poly(A)-binding protein; AltName: Full=Polyadenylate tail-binding protein
Cre01.g039350.v5.5	Cre01.g039350	chromosome_1	5542788	5546603	-	1968	-	- && P37116.1 RecName: Full=NADPH--cytochrome P450 reductase; Short=CPR; Short=P450R
Cre01.g039400.v5.5	Cre01.g039400	chromosome_1	5546716	5551593	+	2553	-	- && -
Cre01.g039550.v5.5	Cre01.g039550	chromosome_1	5565218	5572573	-	5379	-	- && Q8W4F1.1 RecName: Full=Probable plastid-lipid-associated protein 10, chloroplastic; AltName: Full=Fibrillin-8; Flags: Precursor
Cre01.g039702.v5.5	Cre01.g039702	chromosome_1	5589397	5597283	-	2088	-	- && -
Cre01.g039750.v5.5	Cre01.g039750	chromosome_1	5597344	5600993	-	747	-	- && Q5VNN5.1 RecName: Full=Peptide deformylase 1B, chloroplastic; Short=OsPDF1B; Short=PDF 1B; Flags: Precursor
Cre01.g039850.v5.5	Cre01.g039850	chromosome_1	5606468	5612294	-	2352	-	- && Q5BPS0.1 RecName: Full=Cytokinin riboside 5'-monophosphate phosphoribohydrolase LOG2; AltName: Full=Protein LONELY GUY 2
Cre01.g039900.v5.5	Cre01.g039900	chromosome_1	5613074	5620255	+	2871	-	- && Q10155.1 RecName: Full=Ribonuclease Z 1; Short=RNase Z 1; AltName: Full=tRNA 3 endonuclease 1; AltName: Full=tRNase Z 1
Cre01.g039950.v5.5	Cre01.g039950	chromosome_1	5621668	5626883	-	2649	-	- && -
Cre01.g040000.v5.5	Cre01.g040000	chromosome_1	5627004	5630032	+	438	-	- && P51414.2 RecName: Full=60S ribosomal protein L26-1
Cre01.g040050.v5.5	Cre01.g040050	chromosome_1	5630078	5634233	-	1332	-	- && Q60DX1.1 RecName: Full=Thiamine pyrophosphokinase 3; Short=OsTPK3; AltName: Full=Thiamine kinase 3
Cre01.g040100.v5.5	Cre01.g040100	chromosome_1	5634364	5637686	+	1509	-	- && -
Cre01.g040200.v5.5	Cre01.g040200	chromosome_1	5644051	5649011	-	2391	-	- && Q65X23.1 RecName: Full=Probable serine/threonine-protein kinase WNK2; Short=OsWNK2; AltName: Full=Protein DISEASE RELATIVE SIGNAL 1; AltName: Full=Protein kinase with no lysine 2
Cre01.g040250.v5.5	Cre01.g040250	chromosome_1	5649058	5653153	-	2106	-	- && -
Cre01.g040300.v5.5	Cre01.g040300	chromosome_1	5653208	5656673	-	1047	-	- && B6CZ46.2 RecName: Full=Transmembrane O-methyltransferase; AltName: Full=Catechol O-methyltransferase 2; AltName: Full=Protein LRTOMT2
Cre01.g040400.v5.5	Cre01.g040400	chromosome_1	5673024	5675438	+	564	-	- && -
Cre01.g040450.v5.5	Cre01.g040450	chromosome_1	5676133	5679183	-	456	-	- && Q9ZNV9.1 RecName: Full=Histidine-containing phosphotransfer protein 1
Cre01.g040476.v5.5	Cre01.g040476	chromosome_1	5680947	5682083	-	168	-	- && -
Cre01.g040500.v5.5	Cre01.g040500	chromosome_1	5682194	5685404	+	1974	-	- && -
Cre01.g040550.v5.5	Cre01.g040550	chromosome_1	5691112	5693397	-	747	-	- && -
Cre01.g040701.v5.5	Cre01.g040701	chromosome_1	5713088	5714959	+	216	-	- && -
Cre01.g040750.v5.5	Cre01.g040750	chromosome_1	5715008	5718679	+	810	-	- && -
Cre01.g040900.v5.5	Cre01.g040900	chromosome_1	5734758	5736669	+	408	-	- && -
Cre01.g041000.v5.5	Cre01.g041000	chromosome_1	5740462	5743487	-	375	-	- && -
Cre01.g041050.v5.5	Cre01.g041050	chromosome_1	5743588	5752303	+	2736	-	- && Q84MA5.1 RecName: Full=Cationic amino acid transporter 1; AltName: Full=Amino acid transporter 1
Cre01.g041100.v5.5	Cre01.g041100	chromosome_1	5754448	5759789	+	1764	-	- && Q5PP37.1 RecName: Full=Histone-lysine N-methyltransferase ATXR2; AltName: Full=Protein SET DOMAIN GROUP 36; AltName: Full=Trithorax-related protein 2; Short=TRX-related protein 2
Cre01.g041200.v5.5	Cre01.g041200	chromosome_1	5770302	5775039	+	1932	-	- && -
Cre01.g041256.v5.5	Cre01.g041256	chromosome_1	5775678	5783315	+	2659	-	- && -
Cre01.g041300.v5.5	Cre01.g041300	chromosome_1	5783834	5787347	-	1551	-	- && Q8L638.1 RecName: Full=Dol-P-Glc:Glc(2)Man(9)GlcNAc(2)-PP-Dol alpha-1,2-glucosyltransferase; AltName: Full=Alpha-1,2-glucosyltransferase ALG10 homolog; AltName: Full=Protein HOMOLOG OF YEAST ALG10
Cre01.g041351.v5.5	Cre01.g041351	chromosome_1	5787448	5789492	+	819	-	- && Q56P03.4 RecName: Full=E2F-associated phosphoprotein; Short=EAPP
Cre01.g041400.v5.5	Cre01.g041400	chromosome_1	5790607	5797737	-	1716	-	- && -
Cre01.g041450.v5.5	Cre01.g041450	chromosome_1	5800442	5806247	-	1542	-	- && Q9SL76.2 RecName: Full=Protein phosphatase 2C and cyclic nucleotide-binding/kinase domain-containing protein; Includes: RecName: Full=Probable protein phosphatase 2C 19; Short=AtPP2C19; Includes: RecName: Full=Probable inactive cyclic nucleotide-depe
Cre01.g041650.v5.5	Cre01.g041650	chromosome_1	5833263	5834627	-	687	-	- && -
Cre01.g041800.v5.5	Cre01.g041800	chromosome_1	5848838	5853409	+	1569	-	- && -
Cre01.g041850.v5.5	Cre01.g041850	chromosome_1	5853628	5858039	+	1569	-	- && Q54SH2.1 RecName: Full=Glycosyltransferase-like protein gnt13
Cre01.g042050.v5.5	Cre01.g042050	chromosome_1	5903661	5907132	+	621	-	- && Q8UGX7.1 RecName: Full=Peptide methionine sulfoxide reductase MsrB; AltName: Full=Peptide-methionine (R)-S-oxide reductase
Cre01.g042150.v5.5	Cre01.g042150	chromosome_1	5919015	5922390	-	1113	-	- && Q8GW19.2 RecName: Full=CAAX prenyl protease 2; AltName: Full=Farnesylated proteins-converting enzyme 2; Short=AtFACE-2; AltName: Full=Prenyl protein-specific endoprotease 2; AltName: Full=Protein RAS-CONVERTING ENZYME 1; Short=AtRCE1
Cre01.g042200.v5.5	Cre01.g042200	chromosome_1	5922722	5923990	-	300	-	- && -
Cre01.g042550.v5.5	Cre01.g042550	chromosome_1	6004862	6010226	-	2919	-	- && Q5ZL00.1 RecName: Full=ER membrane protein complex subunit 1; Flags: Precursor
Cre01.g042750.v5.5	Cre01.g042750	chromosome_1	6031056	6036984	+	2487	-	- && P49609.1 RecName: Full=Aconitate hydratase, mitochondrial; Short=Aconitase; AltName: Full=Citrate hydro-lyase; Flags: Precursor
Cre01.g042800.v5.5	Cre01.g042800	chromosome_1	6036989	6041433	-	1248	-	- && Q1H537.1 RecName: Full=Divinyl chlorophyllide a 8-vinyl-reductase, chloroplastic; AltName: Full=Protein PALE-GREEN AND CHLOROPHYLL B REDUCED 2; Flags: Precursor
Cre01.g042850.v5.5	Cre01.g042850	chromosome_1	6041480	6043815	-	717	-	- && Q9M2Z4.1 RecName: Full=Membrane steroid-binding protein 2; Short=AtMP2; AltName: Full=Membrane-associated progesterone-binding protein 3; Short=AtMAPR3
Cre01.g042900.v5.5	Cre01.g042900	chromosome_1	6043936	6048637	+	1158	-	- && O22268.1 RecName: Full=Ribosomal RNA small subunit methyltransferase; AltName: Full=18S nuclear rRNA (adenine(1785)-N(6)/adenine(1786)-N(6))-dimethyltransferase; AltName: Full=Adenosine dimethyl transferase 1A; AltName: Full=Dimethyladenosine transfe
Cre01.g042950.v5.5	Cre01.g042950	chromosome_1	6048643	6051724	-	495	-	- && Q54T60.1 RecName: Full=Transmembrane protein 50 homolog
Cre01.g043000.v5.5	Cre01.g043000	chromosome_1	6051852	6056608	+	2382	-	- && Q8DG98.1 RecName: Full=Probable dual-specificity RNA methyltransferase RlmN; AltName: Full=23S rRNA (adenine(2503)-C(2))-methyltransferase; AltName: Full=23S rRNA m2A2503 methyltransferase; AltName: Full=Ribosomal RNA large subunit methyltransferase
Cre01.g043050.v5.5	Cre01.g043050	chromosome_1	6057593	6061035	-	1116	-	- && -
Cre01.g043100.v5.5	Cre01.g043100	chromosome_1	6061090	6063405	-	717	-	- && P0A2L1.1 RecName: Full=UPF0047 protein YjbQ >P0A2L2.1 RecName: Full=UPF0047 protein YjbQ
Cre01.g043150.v5.5	Cre01.g043150	chromosome_1	6063506	6065172	+	507	-	- && -
Cre01.g043200.v5.5	Cre01.g043200	chromosome_1	6065187	6067405	-	453	-	- && -
Cre01.g043300.v5.5	Cre01.g043300	chromosome_1	6075938	6078825	-	969	-	- && -
Cre01.g043350.v5.5	Cre01.g043350	chromosome_1	6081229	6085440	-	1938	-	- && Q9ZWM5.2 RecName: Full=Chlorophyllide a oxygenase, chloroplastic; Short=Chlorophyll a oxygenase; AltName: Full=Chlorophyll b synthase; Flags: Precursor
Cre01.g043400.v5.5	Cre01.g043400	chromosome_1	6087120	6090415	-	1785	-	- && -
Cre01.g043450.v5.5	Cre01.g043450	chromosome_1	6090470	6093235	-	615	-	- && -
Cre01.g043500.v5.5	Cre01.g043500	chromosome_1	6093290	6097337	-	1557	-	- && -
Cre01.g043600.v5.5	Cre01.g043600	chromosome_1	6109840	6113643	-	1287	-	- && -
Cre01.g043750.v5.5	Cre01.g043750	chromosome_1	6122589	6130017	+	2253	-	- && Q8K2G4.1 RecName: Full=Bardet-Biedl syndrome 7 protein homolog; AltName: Full=BBS2-like protein 1
Cre01.g044000.v5.5	Cre01.g044000	chromosome_1	6156124	6158377	+	453	-	- && -
Cre01.g044050.v5.5	Cre01.g044050	chromosome_1	6158380	6159585	-	201	-	- && Q9FLN5.1 RecName: Full=V-type proton ATPase subunit e1; Short=V-ATPase subunit e1; AltName: Full=Vacuolar H(+)-ATPase subunit e isoform 1; AltName: Full=Vacuolar proton pump subunit e1
Cre01.g044100.v5.5	Cre01.g044100	chromosome_1	6163594	6169953	-	4014	-	- && Q9LIR6.1 RecName: Full=Beta-amylase 1, chloroplastic; AltName: Full=1,4-alpha-D-glucan maltohydrolase; AltName: Full=Beta-amylase 7; AltName: Full=Thioredoxin-regulated beta-amylase; Short=TR-BAMY; Flags: Precursor
Cre01.g044200.v5.5	Cre01.g044200	chromosome_1	6176934	6179095	+	783	-	- && -
Cre01.g044400.v5.5	Cre01.g044400	chromosome_1	6212848	6214863	-	648	-	- && -
Cre01.g044450.v5.5	Cre01.g044450	chromosome_1	6214994	6217955	+	1587	-	- && -
Cre01.g044550.v5.5	Cre01.g044550	chromosome_1	6226814	6228587	+	327	-	- && -
Cre01.g044600.v5.5	Cre01.g044600	chromosome_1	6229754	6238692	+	4326	-	- && B6ETT4.1 RecName: Full=Synaptotagmin-2; AltName: Full=NTMC2T1.2; AltName: Full=Synaptotagmin B
Cre01.g044650.v5.5	Cre01.g044650	chromosome_1	6239644	6246968	+	2961	-	- && B6ETT4.1 RecName: Full=Synaptotagmin-2; AltName: Full=NTMC2T1.2; AltName: Full=Synaptotagmin B
Cre01.g044700.v5.5	Cre01.g044700	chromosome_1	6247588	6252753	-	1443	-	- && Q9FWR4.1 RecName: Full=Glutathione S-transferase DHAR1, mitochondrial; AltName: Full=Chloride intracellular channel homolog 1; Short=CLIC homolog 1; AltName: Full=Glutathione-dependent dehydroascorbate reductase 1; Short=AtDHAR1; Short=GSH-dependent
Cre01.g044750.v5.5	Cre01.g044750	chromosome_1	6252854	6257275	+	1035	-	- && -
Cre01.g044800.v5.5	Cre01.g044800	chromosome_1	6257324	6267945	+	2493	-	- && Q6GCQ0.1 RecName: Full=Formate acetyltransferase; AltName: Full=Pyruvate formate-lyase >Q6GK90.1 RecName: Full=Formate acetyltransferase; AltName: Full=Pyruvate formate-lyase >Q5HJF4.1 RecName: Full=Formate acetyltransferase; AltName: Full=Pyruvate f
Cre01.g045100.v5.5	Cre01.g045100	chromosome_1	6322006	6325299	-	570	-	- && -
Cre01.g045200.v5.5	Cre01.g045200	chromosome_1	6335453	6338184	+	528	-	- && -
Cre01.g045350.v5.5	Cre01.g045350	chromosome_1	6359148	6363883	+	1173	-	- && -
Cre01.g045450.v5.5	Cre01.g045450	chromosome_1	6368717	6372162	-	780	-	- && -
Cre01.g045550.v5.5	Cre01.g045550	chromosome_1	6385833	6390918	+	1221	-	- && Q9FTT3.1 RecName: Full=Triose phosphate/phosphate translocator TPT, chloroplastic; Flags: Precursor
Cre01.g045600.v5.5	Cre01.g045600	chromosome_1	6392567	6400182	-	1998	-	- && P54735.1 RecName: Full=Serine/threonine-protein kinase D
Cre01.g045640.v5.5	Cre01.g045640	chromosome_1	6415438	6421602	-	1455	-	- && -
Cre01.g045650.v5.5	Cre01.g045650	chromosome_1	6421730	6425014	+	507	-	- && -
Cre01.g045800.v5.5	Cre01.g045800	chromosome_1	6444017	6448082	-	1452	-	- && -
Cre01.g045825.v5.5	Cre01.g045825	chromosome_1	6448983	6450824	+	738	-	- && -
Cre01.g046150.v5.5	Cre01.g046150	chromosome_1	6478273	6484454	+	1836	-	- && Q9NQH7.1 RecName: Full=Probable Xaa-Pro aminopeptidase 3; Short=X-Pro aminopeptidase 3; AltName: Full=Aminopeptidase P3; Short=APP3
Cre01.g046652.v5.5	Cre01.g046652	chromosome_1	6356861	6359002	-	753	-	- && Q5ZJ08.1 RecName: Full=Tyrosine--tRNA ligase, cytoplasmic; AltName: Full=Tyrosyl-tRNA synthetase; Short=TyrRS
Cre01.g046800.v5.5	Cre01.g046800	chromosome_1	6551262	6555217	+	522	-	- && -
Cre01.g046850.v5.5	Cre01.g046850	chromosome_1	6555326	6560275	+	582	-	- && Q9FI61.1 RecName: Full=Ubiquitin-conjugating enzyme E2 27; AltName: Full=E2 ubiquitin-conjugating enzyme 27; AltName: Full=Ubiquitin carrier protein 27
Cre01.g047001.v5.5	Cre01.g047001	chromosome_1	6569358	6571907	+	678	-	- && -
Cre01.g047229.v5.5	Cre01.g047229	chromosome_1	6593956	6598297	+	1776	-	- && Q9FG23.2 RecName: Full=CDK5RAP3-like protein
Cre01.g047450.v5.5	Cre01.g047450	chromosome_1	6632678	6634775	-	402	-	- && -
Cre01.g047550.v5.5	Cre01.g047550	chromosome_1	6641792	6644225	-	636	-	- && O80501.1 RecName: Full=Ras-related protein RABH1b; Short=AtRABH1b; AltName: Full=Ras-related protein Rab6A; Short=AtRab6A
Cre01.g047600.v5.5	Cre01.g047600	chromosome_1	6644413	6646745	-	747	-	- && Q51576.1 RecName: Full=Uncharacterized oxidoreductase PA3106
Cre01.g047700.v5.5	Cre01.g047700	chromosome_1	6650723	6656265	-	1134	-	- && P26882.6 RecName: Full=Peptidyl-prolyl cis-trans isomerase D; Short=PPIase D; AltName: Full=40 kDa peptidyl-prolyl cis-trans isomerase; AltName: Full=Cyclophilin-40; Short=CYP-40; AltName: Full=Cyclophilin-related protein; AltName: Full=Estrogen rece
Cre01.g047750.v5.5	Cre01.g047750	chromosome_1	6656386	6659284	+	549	-	- && Q943F3.1 RecName: Full=60S ribosomal protein L18a
Cre01.g047800.v5.5	Cre01.g047800	chromosome_1	6659346	6662827	+	846	-	- && Q8H7F6.2 RecName: Full=Bifunctional monothiol glutaredoxin-S16, chloroplastic; Short=AtGrxS16; AltName: Full=Atypical GIY-YIG endonuclease; AltName: Full=CAX-interacting protein 2; AltName: Full=CAXIP1-like protein; Flags: Precursor
Cre01.g047900.v5.5	Cre01.g047900	chromosome_1	6668470	6673090	-	1359	-	- && Q9FEE2.1 RecName: Full=Probable serine/threonine-protein phosphatase 2A regulatory subunit B'' subunit TON2; AltName: Full=Protein EMBRYO DEFFECTIVE 40; AltName: Full=Protein GORDO; AltName: Full=Protein TONNEAU 2
Cre01.g047950.v5.5	Cre01.g047950	chromosome_1	6674452	6676061	+	615	-	- && A8HN58.1 RecName: Full=Intraflagellar transport protein 27; AltName: Full=Flagellar-associated protein 156
Cre01.g048050.v5.5	Cre01.g048050	chromosome_1	6686608	6689572	+	1158	-	- && Q9LZM3.2 RecName: Full=Phosphopantothenate--cysteine ligase 2; AltName: Full=Phosphopantothenoylcysteine synthetase 2; Short=PPC synthetase 2
Cre01.g048150.v5.5	Cre01.g048150	chromosome_1	6703886	6706385	-	873	-	- && -
Cre01.g048450.v5.5	Cre01.g048450	chromosome_1	6741313	6746304	-	2865	-	- && -
Cre01.g048600.v5.5	Cre01.g048600	chromosome_1	6753699	6760284	-	3771	-	- && -
Cre01.g048650.v5.5	Cre01.g048650	chromosome_1	6760435	6764495	+	1104	-	- && Q9FMP5.1 RecName: Full=Calcium-dependent protein kinase 17
Cre01.g048750.v5.5	Cre01.g048750	chromosome_1	6771579	6774128	-	666	-	- && -
Cre01.g048800.v5.5	Cre01.g048800	chromosome_1	6774179	6776224	-	1005	-	- && -
Cre01.g048850.v5.5	Cre01.g048850	chromosome_1	6776785	6782324	-	2277	-	- && -
Cre01.g048950.v5.5	Cre01.g048950	chromosome_1	6791405	6797138	+	1545	-	- && Q42942.1 RecName: Full=Uridine 5'-monophosphate synthase; Short=UMP synthase; Includes: RecName: Full=Orotate phosphoribosyltransferase; Short=OPRTase; Includes: RecName: Full=Orotidine 5'-phosphate decarboxylase; AltName: Full=OMPdecase
Cre01.g049000.v5.5	Cre01.g049000	chromosome_1	6797438	6799596	+	651	-	- && B0JQV0.1 RecName: Full=Putative pterin-4-alpha-carbinolamine dehydratase; Short=PHS; AltName: Full=4-alpha-hydroxy-tetrahydropterin dehydratase; AltName: Full=Pterin carbinolamine dehydratase; Short=PCD
Cre01.g049050.v5.5	Cre01.g049050	chromosome_1	6799599	6802356	-	726	-	- && -
Cre01.g049132.v5.5	Cre01.g049132	chromosome_1	6812605	6819216	+	2073	-	- && -
Cre01.g049350.v5.5	Cre01.g049350	chromosome_1	6842295	6847994	-	1500	-	- && B8AD72.1 RecName: Full=Probable zinc metalloprotease EGY2, chloroplastic; AltName: Full=Protein ETHYLENE-DEPENDENT GRAVITROPISM-DEFICIENT AND YELLOW-GREEN 2; Flags: Precursor
Cre01.g049400.v5.5	Cre01.g049400	chromosome_1	6848095	6850712	+	1539	-	- && -
Cre01.g049450.v5.5	Cre01.g049450	chromosome_1	6850719	6852914	-	681	-	- && -
Cre01.g049500.v5.5	Cre01.g049500	chromosome_1	6853369	6854952	-	462	-	- && Q02212.1 RecName: Full=Cytochrome c oxidase subunit 2; AltName: Full=Cytochrome c oxidase polypeptide II
Cre01.g049550.v5.5	Cre01.g049550	chromosome_1	6854999	6858154	-	1719	-	- && -
Cre01.g049600.v5.5	Cre01.g049600	chromosome_1	6858209	6860964	-	1167	-	- && P27196.1 RecName: Full=ATP synthase protein I
Cre01.g049750.v5.5	Cre01.g049750	chromosome_1	6873295	6878288	+	885	-	- && -
Cre01.g049900.v5.5	Cre01.g049900	chromosome_1	6924508	6928437	+	1338	-	- && -
Cre01.g049950.v5.5	Cre01.g049950	chromosome_1	6928626	6936822	+	3354	-	- && P42780.1 RecName: Full=Extracellular subtilisin-like protease; Flags: Precursor
Cre01.g050000.v5.5	Cre01.g050000	chromosome_1	6938547	6941887	-	507	-	- && Q6DFQ5.1 RecName: Full=Transmembrane protein 97
Cre01.g050050.v5.5	Cre01.g050050	chromosome_1	6941942	6945857	-	1248	-	- && Q6CBX2.1 RecName: Full=Protein arginine N-methyltransferase 2; AltName: Full=Protein-arginine N5-methyltransferase; AltName: Full=Type IV protein arginine N-methyltransferase; Short=Type IV PRMT
Cre01.g050100.v5.5	Cre01.g050100	chromosome_1	6946001	6950914	-	1422	-	- && Q949X7.1 RecName: Full=Diaminopimelate decarboxylase 1, chloroplastic; Short=DAP decarboxylase 1; Short=DAPDC 1; Flags: Precursor
Cre01.g050150.v5.5	Cre01.g050150	chromosome_1	6951055	6957310	+	1233	-	- && Q5KXG9.1 RecName: Full=NADPH dehydrogenase
Cre01.g050300.v5.5	Cre01.g050300	chromosome_1	6968038	6969259	+	363	-	- && -
Cre01.g050316.v5.5	Cre01.g050316	chromosome_1	6969308	6972453	+	165	-	- && Q7XYP4.1 RecName: Full=50S ribosomal protein L3, chloroplastic; Flags: Precursor [Bigelowiella natans]
Cre01.g050350.v5.5	Cre01.g050350	chromosome_1	6972962	6977057	-	1185	-	- && Q8LB17.2 RecName: Full=Rhomboid-like protein 15; Short=AtRBL15
Cre01.g050400.v5.5	Cre01.g050400	chromosome_1	6977168	6979351	+	840	-	- && -
Cre01.g050550.v5.5	Cre01.g050550	chromosome_1	6994689	6996007	-	291	-	- && Q3ZBU2.1 RecName: Full=CDGSH iron-sulfur domain-containing protein 1; AltName: Full=MitoNEET
Cre01.g050600.v5.5	Cre01.g050600	chromosome_1	6996432	7002327	-	1638	-	- && Q66KJ9.1 RecName: Full=N6-adenosine-methyltransferase subunit METTL14; AltName: Full=Methyltransferase-like protein 14
Cre01.g050850.v5.5	Cre01.g050850	chromosome_1	7046335	7052187	+	2673	-	- && Q2QM47.2 RecName: Full=Serine/threonine-protein phosphatase BSL2 homolog; AltName: Full=BSU1-like protein 2 homolog
Cre01.g050900.v5.5	Cre01.g050900	chromosome_1	7052326	7054967	+	903	-	- && -
Cre01.g050950.v5.5	Cre01.g050950	chromosome_1	7057409	7061075	-	1515	-	- && Q9CA67.1 RecName: Full=Geranylgeranyl diphosphate reductase, chloroplastic; AltName: Full=Geranylgeranyl reductase; Flags: Precursor
Cre01.g051000.v5.5	Cre01.g051000	chromosome_1	7062109	7066026	+	1479	-	- && Q54EF2.1 RecName: Full=Protein arginine N-methyltransferase 1; AltName: Full=Histone-arginine N-methyltransferase PRMT1
Cre01.g051100.v5.5	Cre01.g051100	chromosome_1	7071856	7077573	+	2055	-	- && O80653.1 RecName: Full=SNW/SKI-interacting protein; Short=AtSKIP; AltName: Full=Protein EARLY FLOWERING AND INSENSITIVE TO PHOTOPERIOD 1; AltName: Full=SNW domain-containing protein
Cre01.g051350.v5.5	Cre01.g051350	chromosome_1	7105700	7109825	-	2154	-	- && -
Cre01.g051400.v5.5	Cre01.g051400	chromosome_1	7109946	7112877	+	651	-	- && Q9ZTN2.1 RecName: Full=ER lumen protein-retaining receptor; AltName: Full=HDEL receptor; AltName: Full=PGP169-12 [Petunia x hybrida]
Cre01.g051450.v5.5	Cre01.g051450	chromosome_1	7112968	7115155	-	507	-	- && -
Cre01.g051500.v5.5	Cre01.g051500	chromosome_1	7122680	7124615	-	354	-	- && -
Cre01.g051700.v5.5	Cre01.g051700	chromosome_1	7192701	7198230	+	2709	-	- && Q9FMM4.1 RecName: Full=Probable E3 ubiquitin-protein ligase RHG1A; AltName: Full=RING-H2 finger G1a; AltName: Full=RING-H2 zinc finger protein RHG1a
Cre01.g051875.v5.5	Cre01.g051875	chromosome_1	7217851	7219662	+	573	-	- && -
Cre01.g051900.v5.5	Cre01.g051900	chromosome_1	7219711	7221792	+	789	-	- && P49729.1 RecName: Full=Cytochrome b-c1 complex subunit Rieske-1, mitochondrial; AltName: Full=Complex III subunit 5-1; AltName: Full=Rieske iron-sulfur protein 1; Short=RISP1; AltName: Full=Ubiquinol-cytochrome c reductase iron-sulfur subunit 1; Flag
Cre01.g051950.v5.5	Cre01.g051950	chromosome_1	7221795	7226310	-	2142	-	- && Q766C2.1 RecName: Full=Aspartic proteinase nepenthesin-2; AltName: Full=Nepenthesin-II; Flags: Precursor
Cre01.g052000.v5.5	Cre01.g052000	chromosome_1	7226441	7231202	+	1488	-	- && Q8IUF1.1 RecName: Full=COBW domain-containing protein 2; AltName: Full=Cobalamin synthase W domain-containing protein 2
Cre01.g052050.v5.5	Cre01.g052050	chromosome_1	7231251	7233554	+	867	-	- && -
Cre01.g052100.v5.5	Cre01.g052100	chromosome_1	7233589	7235618	-	438	-	- && A5GVX5.1 RecName: Full=50S ribosomal protein L18
Cre01.g052200.v5.5	Cre01.g052200	chromosome_1	7244398	7247168	-	762	-	- && -
Cre01.g052250.v5.5	Cre01.g052250	chromosome_1	7247281	7249117	+	438	-	- && Q7XKD0.1 RecName: Full=Thioredoxin X, chloroplastic; Short=OsTrxx; AltName: Full=OsTrx16; Flags: Precursor
Cre01.g052300.v5.5	Cre01.g052300	chromosome_1	7249341	7254427	+	1542	-	- && Q9FV71.1 RecName: Full=Transcription factor E2FB; AltName: Full=E2F transcription factor-1; Short=AtE2F1
Cre01.g052350.v5.5	Cre01.g052350	chromosome_1	7255111	7256678	+	348	-	- && Q2VYY8.1 RecName: Full=50S ribosomal protein L20
Cre01.g052400.v5.5	Cre01.g052400	chromosome_1	7256891	7258862	+	579	-	- && -
Cre01.g052450.v5.5	Cre01.g052450	chromosome_1	7258865	7266710	-	4380	-	- && -
Cre01.g052550.v5.5	Cre01.g052550	chromosome_1	7275981	7282546	+	4248	-	- && -
Cre01.g053288.v5.5	Cre01.g053288	chromosome_1	7418242	7422877	-	1362	-	- && O00442.1 RecName: Full=RNA 3'-terminal phosphate cyclase; Short=RNA cyclase; Short=RNA-3'-phosphate cyclase; AltName: Full=RNA terminal phosphate cyclase domain-containing protein 1; Short=RTC domain-containing protein 1
Cre01.g053300.v5.5	Cre01.g053300	chromosome_1	7423018	7427549	+	1857	-	- && Q9I6J9.1 RecName: Full=Agmatine deiminase; AltName: Full=Agmatine iminohydrolase
Cre01.g053450.v5.5	Cre01.g053450	chromosome_1	7441258	7454647	-	8565	-	- && -
Cre01.g053500.v5.5	Cre01.g053500	chromosome_1	7454815	7457897	+	1017	-	- && P53611.2 RecName: Full=Geranylgeranyl transferase type-2 subunit beta; AltName: Full=Geranylgeranyl transferase type II subunit beta; Short=GGTase-II-beta; AltName: Full=Rab geranyl-geranyltransferase subunit beta; Short=Rab GG transferase beta; Shor
Cre01.g053600.v5.5	Cre01.g053600	chromosome_1	7463873	7465649	+	504	-	- && Q2VZU3.1 RecName: Full=50S ribosomal protein L27
Cre01.g053750.v5.5	Cre01.g053750	chromosome_1	7480643	7483527	-	777	-	- && -
Cre01.g053900.v5.5	Cre01.g053900	chromosome_1	7492168	7497679	+	2103	-	- && Q503I8.1 RecName: Full=Peptide-N(4)-(N-acetyl-beta-glucosaminyl)asparagine amidase; Short=PNGase; AltName: Full=N-glycanase 1; AltName: Full=Peptide:N-glycanase
Cre01.g053950.v5.5	Cre01.g053950	chromosome_1	7497778	7503749	+	3192	-	- && -
Cre01.g054000.v5.5	Cre01.g054000	chromosome_1	7503809	7507987	-	1917	-	- && -
Cre01.g054050.v5.5	Cre01.g054050	chromosome_1	7508088	7510723	+	531	-	- && -
Cre01.g054100.v5.5	Cre01.g054100	chromosome_1	7510902	7517437	-	2046	-	- && Q6K7R2.1 RecName: Full=Plant intracellular Ras-group-related LRR protein 6; AltName: Full=Intracellular Ras-group-related LRR protein 6; Short=OsIRL6
Cre01.g054150.v5.5	Cre01.g054150	chromosome_1	7517530	7524552	+	1611	-	- && Q70G58.2 RecName: Full=Thioredoxin reductase NTRC; AltName: Full=NADPH-dependent thioredoxin reductase C; Short=OsNTRC; Flags: Precursor
Cre01.g054200.v5.5	Cre01.g054200	chromosome_1	7525878	7527389	+	363	-	- && -
Cre01.g054300.v5.5	Cre01.g054300	chromosome_1	7535792	7542651	+	4668	-	- && -
Cre01.g054350.v5.5	Cre01.g054350	chromosome_1	7542892	7543803	+	438	-	- && -
Cre01.g054400.v5.5	Cre01.g054400	chromosome_1	7544533	7547042	+	576	-	- && -
Cre01.g054500.v5.5	Cre01.g054500	chromosome_1	7555078	7562841	-	3285	-	- && Q13423.3 RecName: Full=NAD(P) transhydrogenase, mitochondrial; AltName: Full=Nicotinamide nucleotide transhydrogenase; AltName: Full=Pyridine nucleotide transhydrogenase; Flags: Precursor
Cre01.g054700.v5.5	Cre01.g054700	chromosome_1	7576962	7580363	+	1014	-	- && -
Cre01.g054850.v5.5	Cre01.g054850	chromosome_1	7600264	7602491	-	687	-	- && -
Cre01.g055000.v5.5	Cre01.g055000	chromosome_1	7617202	7620859	+	720	-	- && -
Cre01.g055200.v5.5	Cre01.g055200	chromosome_1	7629497	7632111	-	552	-	- && -
Cre01.g055300.v5.5	Cre01.g055300	chromosome_1	7636412	7638073	+	288	-	- && -
Cre01.g055400.v5.5	Cre01.g055400	chromosome_1	7651956	7656431	-	1083	-	- && P41777.1 RecName: Full=Nucleolar and coiled-body phosphoprotein 1; AltName: Full=140 kDa nucleolar phosphoprotein; Short=Nopp140; AltName: Full=Nucleolar 130 kDa protein; AltName: Full=Nucleolar phosphoprotein p130
Cre01.g055404.v5.5	Cre01.g055404	chromosome_1	7656592	7657913	+	726	-	- && -
Cre01.g055408.v5.5	Cre01.g055408	chromosome_1	7657922	7667101	-	2100	-	- && B9DGD6.1 RecName: Full=Acetyl-coenzyme A synthetase, chloroplastic/glyoxysomal; AltName: Full=Acetate--CoA ligase; AltName: Full=Acetyl-CoA synthetase; Flags: Precursor
Cre01.g055412.v5.5	Cre01.g055412	chromosome_1	7667214	7669721	-	948	-	- && -
Cre01.g055416.v5.5	Cre01.g055416	chromosome_1	7669822	7672258	+	315	-	- && Q9FE62.1 RecName: Full=Thioredoxin-like protein YLS8; AltName: Full=Protein YELLOW-LEAF-SPECIFIC GENE 8
Cre01.g055420.v5.5	Cre01.g055420	chromosome_1	7672442	7676373	+	1437	-	- && Q5Z8Z7.2 RecName: Full=Serine/threonine protein phosphatase 2A 55 kDa regulatory subunit B alpha isoform; Short=PP2A, subunit B, alpha isoform
Cre01.g055424.v5.5	Cre01.g055424	chromosome_1	7676522	7679623	+	474	-	- && Q9JHG1.1 RecName: Full=Phosphatidylinositol N-acetylglucosaminyltransferase subunit P; AltName: Full=Down syndrome critical region protein 5 homolog; AltName: Full=Phosphatidylinositol-glycan biosynthesis class P protein; Short=PIG-P
Cre01.g055428.v5.5	Cre01.g055428	chromosome_1	7679930	7683441	-	1218	-	- && Q7F0J0.1 RecName: Full=Probable calcium-binding protein CML13; AltName: Full=Calmodulin-like protein 13
Cre01.g055432.v5.5	Cre01.g055432	chromosome_1	7683572	7693253	+	4572	-	- && P0AEB6.1 RecName: Full=Low conductance mechanosensitive channel YnaI >P0AEB5.1 RecName: Full=Low conductance mechanosensitive channel YnaI
Cre01.g055453.v5.5	Cre01.g055453	chromosome_1	7705290	7711082	+	1479	-	- && Q9FFF4.1 RecName: Full=Acetolactate synthase small subunit 1, chloroplastic; AltName: Full=Acetohydroxy-acid synthase small subunit; Short=AHAS; Short=ALS; AltName: Full=Protein valine-tolerant 1; Flags: Precursor
Cre01.g055465.v5.5	Cre01.g055465	chromosome_1	7719445	7724150	-	897	-	- && Q9UU99.1 RecName: Full=CRAL-TRIO domain-containing protein C23B6.04c
Cre01.g055550.v5.5	Cre01.g055550	chromosome_1	7783858	7787774	-	945	-	- && Q8GWR0.1 RecName: Full=Cytochrome c oxidase assembly protein COX11, mitochondrial; Flags: Precursor
Cre01.g056331.v5.5	Cre01.g056331	chromosome_1	7814037	7816550	-	591	-	- && Q8VY09.1 RecName: Full=Protein DJ-1 homolog C; Short=AtDJ1C; Flags: Precursor
Cre01.g057061.v5.5	Cre01.g057061	chromosome_1	7823221	7828602	+	3000	-	- && -
Cre01.g058521.v5.5	Cre01.g058521	chromosome_1	7840560	7847420	-	1629	-	- && Q9XEE9.2 RecName: Full=GDP-Man:Man(3)GlcNAc(2)-PP-Dol alpha-1,2-mannosyltransferase; AltName: Full=Alpha-1,2-mannosyltransferase ALG11; AltName: Full=Asparagine-linked glycosylation protein 11; AltName: Full=Protein LEAF WILTING 3
Cre01.g058886.v5.5	Cre01.g058886	chromosome_1	7847521	7852952	+	1203	-	- && Q9CAI1.1 RecName: Full=Developmentally-regulated G-protein 2; Short=AtDRG2; AltName: Full=Developmentally-regulated G-protein 2B; Short=AtDRG2b
Cre01.g059252.v5.5	Cre01.g059252	chromosome_1	7853011	7857412	+	1437	-	- && -
Cre01.g059617.v5.5	Cre01.g059617	chromosome_1	7857471	7862202	+	1275	-	- && -
Cre01.g059982.v5.5	Cre01.g059982	chromosome_1	7862281	7867072	+	1422	-	- && -
Cre01.g060347.v5.5	Cre01.g060347	chromosome_1	7867151	7871532	+	1329	-	- && -
Cre01.g061077.v5.5	Cre01.g061077	chromosome_1	7874571	7878454	+	822	-	- && P83643.2 RecName: Full=ACT domain-containing protein DS12, chloroplastic; AltName: Full=Uncharacterized protein DS12 from 2D-PAGE of leaf; Flags: Precursor >Q0J709.2 RecName: Full=ACT domain-containing protein DS12, chloroplastic; AltName: Full=Uncha
Cre01.g061442.v5.5	Cre01.g061442	chromosome_1	7879079	7881180	-	303	-	- && Q15369.1 RecName: Full=Transcription elongation factor B polypeptide 1; AltName: Full=Elongin 15 kDa subunit; AltName: Full=Elongin-C; Short=EloC; AltName: Full=RNA polymerase II transcription factor SIII subunit C; AltName: Full=SIII p15 >P83941.1 R
Cre01.g061807.v5.5	Cre01.g061807	chromosome_1	7881273	7884412	+	771	-	- && Q9LD45.1 RecName: Full=Bax inhibitor 1; Short=AtBI-1; Short=BI-1
Cre01.g062172.v5.5	Cre01.g062172	chromosome_1	7884521	7885332	+	366	-	- && P54347.3 RecName: Full=Histone H2B.4; AltName: Full=H2B-IV
Cre01.g062537.v5.5	Cre01.g062537	chromosome_1	7885355	7887040	-	507	-	- && -
Cre01.g062902.v5.5	Cre01.g062902	chromosome_1	7888039	7890983	-	753	-	- && -
Cre01.g063267.v5.5	Cre01.g063267	chromosome_1	7891077	7896508	+	1623	-	- && Q5E9N0.1 RecName: Full=Bystin
Cre01.g063997.v5.5	Cre01.g063997	chromosome_1	7901087	7907704	+	3462	-	- && P53297.1 RecName: Full=PAB1-binding protein 1
Cre01.g065457.v5.5	Cre01.g065457	chromosome_1	7933787	7936928	+	2175	-	- && -
Cre01.g066187.v5.5	Cre01.g066187	chromosome_1	7945877	7949992	+	1473	-	- && A8ZVV7.1 RecName: Full=Zinc transporter ZupT
Cre01.g066552.v5.5	Cre01.g066552	chromosome_1	7950137	7953206	-	522	-	- && Q9UW02.1 RecName: Full=Thioredoxin; Short=Trx; AltName: Allergen=Cop c 2
Cre01.g066917.v5.5	Cre01.g066917	chromosome_1	7954526	7956348	-	771	-	- && Q10HD0.1 RecName: Full=Chlorophyll a-b binding protein, chloroplastic; AltName: Full=LHCII type I CAB; Short=LHCP; Flags: Precursor >A2XJ35.1 RecName: Full=Chlorophyll a-b binding protein, chloroplastic; AltName: Full=LHCII type I CAB; Short=LHCP; Fl
Cre01.g068377.v5.5	Cre01.g068377	chromosome_1	7970697	7975933	+	2043	-	- && Q5I0I8.1 RecName: Full=Nucleolar complex protein 4 homolog; Short=NOC4 protein homolog; AltName: Full=NOC4-like protein; AltName: Full=Nucleolar complex-associated protein 4-like protein
Cre01.g069107.v5.5	Cre01.g069107	chromosome_1	7987241	7988416	-	198	-	- && -
Cre01.g069472.v5.5	Cre01.g069472	chromosome_1	7988517	7994478	+	1908	-	- && F4IPY2.1 RecName: Full=Cysteine--tRNA ligase, chloroplastic/mitochondrial; AltName: Full=Cysteinyl-tRNA synthetase; Short=CysRS; Flags: Precursor
Cre01.g070202.v5.5	Cre01.g070202	chromosome_1	8001317	8003688	+	573	-	- && -
Cre01.g070567.v5.5	Cre01.g070567	chromosome_1	8003705	8007306	-	1464	-	- && -
Cre01.g070932.v5.5	Cre01.g070932	chromosome_1	8007900	8017985	-	6132	-	- && -
Cre10.g417500.v5.5	Cre10.g417500	chromosome_10	13640	17398	-	972	-	- && Q8LDP4.2 RecName: Full=Peptidyl-prolyl cis-trans isomerase CYP19-4; Short=PPIase CYP19-4; AltName: Full=Cyclophilin of 19 kDa 4; AltName: Full=Cyclophilin-5; AltName: Full=Rotamase CYP19-4; Flags: Precursor
Cre10.g417550.v5.5	Cre10.g417550	chromosome_10	17526	20329	+	912	-	- && -
Cre10.g417650.v5.5	Cre10.g417650	chromosome_10	28013	32092	+	810	-	- && P74516.1 RecName: Full=Putative tRNA (cytidine(34)-2'-O)-methyltransferase; AltName: Full=tRNA (cytidine/uridine-2'-O-)-methyltransferase
Cre10.g417700.v5.5	Cre10.g417700	chromosome_10	34615	37744	-	1161	-	- && P35684.2 RecName: Full=60S ribosomal protein L3
Cre10.g417730.v5.5	Cre10.g417730	chromosome_10	37886	39976	+	450	-	- && -
Cre10.g417750.v5.5	Cre10.g417750	chromosome_10	41126	45377	+	1116	-	- && -
Cre10.g417950.v5.5	Cre10.g417950	chromosome_10	61370	69195	-	2385	-	- && A8ID74.2 RecName: Full=Ribosome biogenesis protein BOP1 homolog
Cre10.g418000.v5.5	Cre10.g418000	chromosome_10	69332	71597	+	420	-	- && -
Cre10.g418100.v5.5	Cre10.g418100	chromosome_10	77648	80876	-	762	-	- && P52427.1 RecName: Full=Proteasome subunit alpha type-4; AltName: Full=20S proteasome alpha subunit C; AltName: Full=20S proteasome subunit alpha-3; AltName: Full=Proteasome 27 kDa subunit
Cre10.g418150.v5.5	Cre10.g418150	chromosome_10	81326	84079	+	669	-	- && -
Cre10.g418200.v5.5	Cre10.g418200	chromosome_10	84126	85667	+	663	-	- && -
Cre10.g418350.v5.5	Cre10.g418350	chromosome_10	99386	101781	-	426	-	- && -
Cre10.g418400.v5.5	Cre10.g418400	chromosome_10	101909	106717	+	2331	-	- && O64843.1 RecName: Full=Polyadenylate-binding protein-interacting protein 7; Short=PABP-interacting protein 7; Short=Poly(A)-binding protein-interacting protein 7; AltName: Full=PAM2-containing protein CID7; AltName: Full=Protein CTC-INTERACTING DOMAI
Cre10.g418450.v5.5	Cre10.g418450	chromosome_10	106740	108465	-	249	-	- && -
Cre10.g418500.v5.5	Cre10.g418500	chromosome_10	109277	118705	-	3444	-	- && -
Cre10.g418650.v5.5	Cre10.g418650	chromosome_10	132949	135663	-	519	-	- && -
Cre10.g418700.v5.5	Cre10.g418700	chromosome_10	136065	138955	-	594	-	- && -
Cre10.g418851.v5.5	Cre10.g418851	chromosome_10	158712	161435	-	960	-	- && -
Cre10.g418950.v5.5	Cre10.g418950	chromosome_10	172860	180095	-	3030	-	- && Q9QXL1.2 RecName: Full=Kinesin-like protein KIF21B; AltName: Full=Kinesin-like protein KIF6
Cre10.g419000.v5.5	Cre10.g419000	chromosome_10	184806	188314	+	1200	-	- && -
Cre10.g419050.v5.5	Cre10.g419050	chromosome_10	189636	196223	-	2412	-	- && Q7UFB7.1 RecName: Full=ATP synthase subunit alpha 2; AltName: Full=ATP synthase F1 sector subunit alpha 2; AltName: Full=F-ATPase subunit alpha 2
Cre10.g419250.v5.5	Cre10.g419250	chromosome_10	225634	227297	+	405	-	- && -
Cre10.g419443.v5.5	Cre10.g419443	chromosome_10	246918	248723	-	219	-	- && -
Cre10.g419450.v5.5	Cre10.g419450	chromosome_10	248824	256777	+	4257	-	- && Q5UQG7.1 RecName: Full=Putative serine/threonine-protein kinase/receptor R818; Flags: Precursor
Cre10.g419500.v5.5	Cre10.g419500	chromosome_10	258174	263285	+	564	-	- && -
Cre10.g419550.v5.5	Cre10.g419550	chromosome_10	263342	266453	-	858	-	- && O04147.1 RecName: Full=Cyclic phosphodiesterase; Short=CPDase
Cre10.g419600.v5.5	Cre10.g419600	chromosome_10	269258	272873	-	552	-	- && O04147.1 RecName: Full=Cyclic phosphodiesterase; Short=CPDase
Cre10.g419650.v5.5	Cre10.g419650	chromosome_10	272974	274746	+	501	-	- && -
Cre10.g419700.v5.5	Cre10.g419700	chromosome_10	274794	278057	+	1173	-	- && -
Cre10.g419750.v5.5	Cre10.g419750	chromosome_10	278444	281167	+	1119	-	- && Q39211.1 RecName: Full=DNA-directed RNA polymerases II, IV and V subunit 3; AltName: Full=DNA-directed RNA polymerase II 36 kDa polypeptide A; AltName: Full=DNA-directed RNA polymerase II subunit RPB3-A; Short=RNA polymerase II subunit 3-A; Short=RNA
Cre10.g419800.v5.5	Cre10.g419800	chromosome_10	281228	284436	-	744	-	- && Q8GUK6.2 RecName: Full=Probable CDP-diacylglycerol--inositol 3-phosphatidyltransferase 2; AltName: Full=Phosphatidylinositol synthase 2; Short=AtPIS2; Short=PI synthase 2; Short=PtdIns synthase 2
Cre10.g420100.v5.5	Cre10.g420100	chromosome_10	310358	314503	-	1026	-	- && Q2KIT4.1 RecName: Full=DnaJ homolog subfamily B member 4
Cre10.g420350.v5.5	Cre10.g420350	chromosome_10	332041	332993	-	294	-	- && P12352.1 RecName: Full=Photosystem I reaction center subunit IV, chloroplastic; Short=PSI-E; AltName: Full=P30 protein; AltName: Full=Photosystem I 8.1 kDa protein; Flags: Precursor
Cre10.g420537.v5.5	Cre10.g420537	chromosome_10	381308	384933	-	2448	-	- && -
Cre10.g420551.v5.5	Cre10.g420551	chromosome_10	393073	396634	+	1542	-	- && -
Cre10.g420700.v5.5	Cre10.g420700	chromosome_10	434067	435202	-	228	-	- && -
Cre10.g420750.v5.5	Cre10.g420750	chromosome_10	436080	437322	-	333	-	- && O49884.1 RecName: Full=60S ribosomal protein L30
Cre10.g420900.v5.5	Cre10.g420900	chromosome_10	455773	464402	-	2790	-	- && Q0INC5.2 RecName: Full=DEAD-box ATP-dependent RNA helicase 28
Cre10.g421079.v5.5	Cre10.g421079	chromosome_10	492353	494386	+	312	-	- && -
Cre10.g421200.v5.5	Cre10.g421200	chromosome_10	521233	522906	+	804	-	- && -
Cre10.g421250.v5.5	Cre10.g421250	chromosome_10	522953	530574	+	2412	-	- && Q9FGH9.1 RecName: Full=Exocyst complex component EXO70B1; Short=AtExo70b1; AltName: Full=Exocyst subunit Exo70 family protein B1
Cre10.g421600.v5.5	Cre10.g421600	chromosome_10	572582	581433	+	1872	-	- && F4IFC5.1 RecName: Full=Threonine--tRNA ligase, chloroplastic/mitochondrial 2; AltName: Full=Protein EMBRYO DEFECTIVE 2761; AltName: Full=Threonyl-tRNA synthetase; Short=ThrRS; Flags: Precursor
Cre10.g421650.v5.5	Cre10.g421650	chromosome_10	581436	585331	-	1032	-	- && Q8RZQ8.1 RecName: Full=Bidirectional sugar transporter SWEET1a; Short=OsSWEET1a
Cre10.g421700.v5.5	Cre10.g421700	chromosome_10	585675	595188	-	2118	-	- && P52425.1 RecName: Full=Glycerol-3-phosphate dehydrogenase [NAD(+)]
Cre10.g421750.v5.5	Cre10.g421750	chromosome_10	595236	597221	-	600	-	- && -
Cre10.g421850.v5.5	Cre10.g421850	chromosome_10	601282	603833	+	540	-	- && -
Cre10.g422000.v5.5	Cre10.g422000	chromosome_10	633602	640123	+	1800	-	- && Q9LFU5.3 RecName: Full=Probable tRNA (guanine(26)-N(2))-dimethyltransferase 1; AltName: Full=tRNA 2,2-dimethylguanosine-26 methyltransferase 1; AltName: Full=tRNA(guanine-26,N(2)-N(2)) methyltransferase 1; AltName: Full=tRNA(m(2,2)G26)dimethyltransfe
Cre10.g422150.v5.5	Cre10.g422150	chromosome_10	649822	656758	+	2034	-	- && P42785.1 RecName: Full=Lysosomal Pro-X carboxypeptidase; AltName: Full=Angiotensinase C; AltName: Full=Lysosomal carboxypeptidase C; AltName: Full=Proline carboxypeptidase; AltName: Full=Prolylcarboxypeptidase; Short=PRCP; Flags: Precursor
Cre10.g422201.v5.5	Cre10.g422201	chromosome_10	656766	665741	-	3141	-	- && B9DFX7.1 RecName: Full=Copper-transporting ATPase PAA2, chloroplastic; AltName: Full=Protein HEAVY METAL ATPASE 8; Flags: Precursor
Cre10.g422300.v5.5	Cre10.g422300	chromosome_10	676380	678971	-	591	-	- && Q6QPJ6.1 RecName: Full=Peroxiredoxin Q, chloroplastic; AltName: Full=Thioredoxin reductase; Flags: Precursor
Cre10.g422450.v5.5	Cre10.g422450	chromosome_10	700952	706603	+	1662	-	- && Q8GWB7.1 RecName: Full=Inositol phosphorylceramide glucuronosyltransferase 1; AltName: Full=Glycogenin-like protein 6; AltName: Full=Plant glycogenin-like starch initiation protein 6
Cre10.g422600.v5.5	Cre10.g422600	chromosome_10	715808	721499	-	1455	-	- && Q9FNN5.1 RecName: Full=NADH dehydrogenase [ubiquinone] flavoprotein 1, mitochondrial; Flags: Precursor
Cre10.g422700.v5.5	Cre10.g422700	chromosome_10	725960	729503	+	894	-	- && -
Cre10.g422718.v5.5	Cre10.g422718	chromosome_10	730987	734240	-	342	-	- && -
Cre10.g422800.v5.5	Cre10.g422800	chromosome_10	746574	752550	-	3549	-	- && -
Cre10.g422850.v5.5	Cre10.g422850	chromosome_10	753061	758772	+	1230	-	- && -
Cre10.g423250.v5.5	Cre10.g423250	chromosome_10	798235	802160	-	1062	-	- && Q42972.3 RecName: Full=Malate dehydrogenase, glyoxysomal; Flags: Precursor
Cre10.g423300.v5.5	Cre10.g423300	chromosome_10	802302	811359	+	2448	-	- && Q84LM4.1 RecName: Full=Acylamino-acid-releasing enzyme; Short=AARE; AltName: Full=Oxidized protein hydrolase; Short=OPH
Cre10.g423350.v5.5	Cre10.g423350	chromosome_10	811365	814648	-	786	-	- && -
Cre10.g423400.v5.5	Cre10.g423400	chromosome_10	814751	819512	+	1545	-	- && Q54CU9.1 RecName: Full=tRNA-dihydrouridine(47) synthase [NAD(P)(+)]-like; AltName: Full=tRNA-dihydrouridine synthase 3-like
Cre10.g423450.v5.5	Cre10.g423450	chromosome_10	824818	826960	-	1086	-	- && Q9SWE5.1 RecName: Full=Phosphopantothenoylcysteine decarboxylase; Short=PPCDC; AltName: Full=AtCoaC1; AltName: Full=Halotolerance protein Hal3a; Short=AtHal3a
Cre10.g423500.v5.5	Cre10.g423500	chromosome_10	827143	830140	-	792	-	- && Q9C9L4.1 RecName: Full=Heme oxygenase 3, chloroplastic; Flags: Precursor
Cre10.g423550.v5.5	Cre10.g423550	chromosome_10	830261	835431	+	1239	-	- && O07051.1 RecName: Full=L-allo-threonine aldolase; Short=L-allo-TA; AltName: Full=L-allo-threonine acetaldehyde-lyase
Cre10.g423650.v5.5	Cre10.g423650	chromosome_10	847507	849836	-	531	-	- && B7KJM5.1 RecName: Full=50S ribosomal protein L11
Cre10.g423700.v5.5	Cre10.g423700	chromosome_10	849981	853392	+	1425	-	- && -
Cre10.g423950.v5.5	Cre10.g423950	chromosome_10	875856	878712	+	630	-	- && Q55E69.1 RecName: Full=Protein SYS1 homolog
Cre10.g424100.v5.5	Cre10.g424100	chromosome_10	889335	892908	-	843	-	- && Q93Y52.1 RecName: Full=Soluble inorganic pyrophosphatase 1, chloroplastic; AltName: Full=Pyrophosphate phospho-hydrolase 1; Short=PPase 1; Flags: Precursor
Cre10.g424150.v5.5	Cre10.g424150	chromosome_10	893041	895094	+	360	-	- && O08950.1 RecName: Full=Transcription initiation factor IIA subunit 2; AltName: Full=General transcription factor IIA subunit 2; AltName: Full=Transcription initiation factor IIA gamma chain; Short=TFIIA-gamma >Q80ZM7.2 RecName: Full=Transcription ini
Cre10.g424250.v5.5	Cre10.g424250	chromosome_10	901531	903901	-	729	-	- && -
Cre10.g424350.v5.5	Cre10.g424350	chromosome_10	910581	915628	+	2229	-	- && Q8W4F0.3 RecName: Full=Protein DA1-related 1
Cre10.g424400.v5.5	Cre10.g424400	chromosome_10	916201	919059	+	813	-	- && O23710.2 RecName: Full=Proteasome subunit beta type-7-A; AltName: Full=20S proteasome beta subunit B-1; AltName: Full=Proteasome component FA; AltName: Full=Proteasome component FB; AltName: Full=Proteasome subunit beta type-2; Flags: Precursor
Cre10.g424450.v5.5	Cre10.g424450	chromosome_10	919065	921500	-	1020	-	- && Q9LHE5.3 RecName: Full=Mitochondrial import receptor subunit TOM40-1; AltName: Full=Translocase of outer membrane 40 kDa subunit homolog 1; Contains: RecName: Full=Mitochondrial import receptor subunit TOM40-1, N-terminally processed
Cre10.g424500.v5.5	Cre10.g424500	chromosome_10	921836	925162	+	933	-	- && P44331.1 RecName: Full=Ribokinase; Short=RK
Cre10.g424550.v5.5	Cre10.g424550	chromosome_10	925649	930487	+	1257	-	- && -
Cre10.g424650.v5.5	Cre10.g424650	chromosome_10	946138	948035	+	267	-	- && -
Cre10.g424850.v5.5	Cre10.g424850	chromosome_10	981533	988221	-	1467	-	- && Q8RXN6.1 RecName: Full=U4/U6 small nuclear ribonucleoprotein Prp31 homolog; AltName: Full=Pre-mRNA-processing factor 31 homolog; AltName: Full=Protein EMBRYO DEFECTIVE 1220
Cre10.g424900.v5.5	Cre10.g424900	chromosome_10	988328	992109	+	1011	-	- && Q8VZJ7.1 RecName: Full=Probable prolyl 4-hydroxylase 9; Short=AtP4H9
Cre10.g425300.v5.5	Cre10.g425300	chromosome_10	1070847	1074855	-	1203	-	- && Q54MB4.1 RecName: Full=Probable asparagine synthetase [glutamine-hydrolyzing]; AltName: Full=Glutamine-dependent asparagine synthetase
Cre10.g425400.v5.5	Cre10.g425400	chromosome_10	1085080	1090125	-	3549	-	- && -
Cre10.g425550.v5.5	Cre10.g425550	chromosome_10	1112886	1117365	-	2466	-	- && Q8LLD4.2 RecName: Full=Rab escort protein 1; Short=AthREP
Cre10.g425650.v5.5	Cre10.g425650	chromosome_10	1129036	1131825	-	750	-	- && -
Cre10.g425750.v5.5	Cre10.g425750	chromosome_10	1148006	1152387	+	1269	-	- && Q93VB2.1 RecName: Full=Autophagy-related protein 18a; Short=AtATG18a; AltName: Full=Protein PEROXISOME UNUSUAL POSITIONING 2
Cre10.g425800.v5.5	Cre10.g425800	chromosome_10	1152390	1157445	-	711	-	- && Q556Y2.1 RecName: Full=Probable oligoribonuclease; AltName: Full=RNA exonuclease 2 homolog
Cre10.g425850.v5.5	Cre10.g425850	chromosome_10	1158096	1161387	+	459	-	- && -
Cre10.g425900.v5.5	Cre10.g425900	chromosome_10	1162268	1165014	+	774	-	- && P27521.1 RecName: Full=Chlorophyll a-b binding protein 4, chloroplastic; AltName: Full=LHCI type III CAB-4; Flags: Precursor
Cre10.g425950.v5.5	Cre10.g425950	chromosome_10	1165082	1169256	-	993	-	- && Q6PFS2.1 RecName: Full=Prolyl-tRNA synthetase associated domain-containing protein 1; AltName: Full=PrdX deacylase domain-containing protein 1
Cre10.g426000.v5.5	Cre10.g426000	chromosome_10	1169348	1171190	+	303	-	- && A8IC48.1 RecName: Full=Ubiquitin-related modifier 1 homolog
Cre10.g426152.v5.5	Cre10.g426152	chromosome_10	1179034	1185427	-	2097	-	- && Q9SGU9.1 RecName: Full=Methionine gamma-lyase; Short=AtMGL; AltName: Full=L-methioninase
Cre10.g426250.v5.5	Cre10.g426250	chromosome_10	1191108	1194026	+	651	-	- && Q06672.2 RecName: Full=Pre-rRNA-processing protein TSR2; AltName: Full=20S rRNA accumulation protein 2
Cre10.g426335.v5.5	Cre10.g426335	chromosome_10	1205932	1209097	-	597	-	- && -
Cre10.g426350.v5.5	Cre10.g426350	chromosome_10	1209147	1212101	-	843	-	- && -
Cre10.g426400.v5.5	Cre10.g426400	chromosome_10	1212208	1214573	+	837	-	- && -
Cre10.g426500.v5.5	Cre10.g426500	chromosome_10	1219338	1222979	+	1260	-	- && -
Cre10.g426616.v5.5	Cre10.g426616	chromosome_10	1234077	1235067	-	213	-	- && -
Cre10.g426632.v5.5	Cre10.g426632	chromosome_10	1235178	1236859	+	315	-	- && -
Cre10.g426700.v5.5	Cre10.g426700	chromosome_10	1240844	1246377	-	1644	-	- && Q09J78.1 RecName: Full=Abscisic acid 8'-hydroxylase 2; Short=ABA 8'-hydroxylase 2; AltName: Full=Cytochrome P450 707A6; AltName: Full=OsABA8ox2
Cre10.g426750.v5.5	Cre10.g426750	chromosome_10	1246442	1252817	-	1548	-	- && I7CT85.1 RecName: Full=Protopanaxadiol 6-hydroxylase; Short=P6H; AltName: Full=Cytochrome P450 CYP716A53v2; AltName: Full=Protopanaxatriol synthase
Cre10.g426950.v5.5	Cre10.g426950	chromosome_10	1267438	1271690	+	1524	-	- && Q9VXY0.1 RecName: Full=Probable cytochrome P450 4s3; AltName: Full=CYPIVS3
Cre10.g427000.v5.5	Cre10.g427000	chromosome_10	1271701	1276377	-	1500	-	- && -
Cre10.g427050.v5.5	Cre10.g427050	chromosome_10	1276505	1279849	+	1041	-	- && Q9CWD8.2 RecName: Full=Iron-sulfur protein NUBPL; AltName: Full=Nucleotide-binding protein-like; Flags: Precursor
Cre10.g427150.v5.5	Cre10.g427150	chromosome_10	1281482	1284187	-	831	-	- && Q6AYB3.1 RecName: Full=Pre-mRNA-splicing factor ISY1 homolog
Cre10.g427200.v5.5	Cre10.g427200	chromosome_10	1284288	1285982	+	825	-	- && -
Cre10.g427250.v5.5	Cre10.g427250	chromosome_10	1286138	1287261	+	396	-	- && -
Cre10.g427400.v5.5	Cre10.g427400	chromosome_10	1296348	1298266	+	357	-	- && -
Cre10.g427600.v5.5	Cre10.g427600	chromosome_10	1317562	1322457	-	1677	-	- && A9RA82.1 RecName: Full=Katanin p60 ATPase-containing subunit A-like 1; Short=Katanin p60 subunit A-like 1; AltName: Full=p60 katanin-like 1
Cre10.g427650.v5.5	Cre10.g427650	chromosome_10	1322578	1326401	+	2166	-	- && -
Cre10.g427700.v5.5	Cre10.g427700	chromosome_10	1326455	1331817	-	1941	-	- && Q6Z4K6.1 RecName: Full=DEAD-box ATP-dependent RNA helicase 52B; AltName: Full=OsPL10b
Cre10.g427750.v5.5	Cre10.g427750	chromosome_10	1333388	1340229	+	2703	-	- && Q9HAQ2.4 RecName: Full=Kinesin-like protein KIF9
Cre10.g427896.v5.5	Cre10.g427896	chromosome_10	1372685	1373720	-	207	-	- && -
Cre10.g427950.v5.5	Cre10.g427950	chromosome_10	1385353	1394170	-	5043	-	- && P23466.1 RecName: Full=Adenylate cyclase; AltName: Full=ATP pyrophosphate-lyase; AltName: Full=Adenylyl cyclase
Cre10.g428050.v5.5	Cre10.g428050	chromosome_10	1400249	1407190	-	3435	-	- && -
Cre10.g428200.v5.5	Cre10.g428200	chromosome_10	1416831	1419793	+	1071	-	- && Q99383.1 RecName: Full=Nuclear polyadenylated RNA-binding protein 4; AltName: Full=Cleavage factor IB; Short=CFIB
Cre10.g428250.v5.5	Cre10.g428250	chromosome_10	1419795	1421920	-	1419	-	- && -
Cre10.g428300.v5.5	Cre10.g428300	chromosome_10	1422031	1425452	+	1518	-	- && -
Cre10.g428350.v5.5	Cre10.g428350	chromosome_10	1425454	1427013	-	519	-	- && -
Cre10.g428500.v5.5	Cre10.g428500	chromosome_10	1436111	1441212	+	1155	-	- && Q9LN20.1 RecName: Full=Probable prolyl 4-hydroxylase 3; Short=AtP4H3
Cre10.g428600.v5.5	Cre10.g428600	chromosome_10	1447891	1451822	+	2736	-	- && -
Cre10.g428650.v5.5	Cre10.g428650	chromosome_10	1451881	1458452	+	2187	-	- && Q8C078.2 RecName: Full=Calcium/calmodulin-dependent protein kinase kinase 2; Short=CaM-KK 2; Short=CaM-kinase kinase 2; Short=CaMKK 2; AltName: Full=Calcium/calmodulin-dependent protein kinase kinase beta; Short=CaM-KK beta; Short=CaM-kinase kinase b
Cre10.g428678.v5.5	Cre10.g428678	chromosome_10	1464491	1471408	+	2250	-	- && Q31KG6.1 RecName: Full=tRNA uridine 5-carboxymethylaminomethyl modification enzyme MnmG; AltName: Full=Glucose-inhibited division protein A
Cre10.g428706.v5.5	Cre10.g428706	chromosome_10	1475725	1480100	-	2862	-	- && -
Cre10.g428734.v5.5	Cre10.g428734	chromosome_10	1484715	1489960	-	3333	-	- && -
Cre10.g428750.v5.5	Cre10.g428750	chromosome_10	1490371	1506382	+	6552	-	- && F4J8K6.2 RecName: Full=rRNA biogenesis protein RRP5; AltName: Full=Ribosomal RNA-processing protein 5
Cre10.g428800.v5.5	Cre10.g428800	chromosome_10	1506685	1510823	+	2094	-	- && -
Cre10.g428850.v5.5	Cre10.g428850	chromosome_10	1510872	1511969	+	354	-	- && -
Cre10.g428900.v5.5	Cre10.g428900	chromosome_10	1512022	1515623	+	816	-	- && P19672.3 RecName: Full=Putative rRNA methyltransferase YqxC
Cre10.g428950.v5.5	Cre10.g428950	chromosome_10	1515672	1519913	+	1050	-	- && -
Cre10.g428966.v5.5	Cre10.g428966	chromosome_10	1519916	1528781	-	6441	-	- && -
Cre10.g429000.v5.5	Cre10.g429000	chromosome_10	1528836	1534021	-	3525	-	- && -
Cre10.g429100.v5.5	Cre10.g429100	chromosome_10	1552730	1558141	-	1641	-	- && Q9M1R2.1 RecName: Full=Proline--tRNA ligase, cytoplasmic; AltName: Full=Prolyl-tRNA synthetase; Short=ProRS
Cre10.g429150.v5.5	Cre10.g429150	chromosome_10	1558282	1563331	+	1050	-	- && Q02166.1 RecName: Full=Anthranilate phosphoribosyltransferase, chloroplastic; Flags: Precursor
Cre10.g429550.v5.5	Cre10.g429550	chromosome_10	1608372	1610243	+	267	-	- && Q9LTS6.1 RecName: Full=30S ribosomal protein S16-2, chloroplastic/mitochondrial; Flags: Precursor
Cre10.g429600.v5.5	Cre10.g429600	chromosome_10	1610292	1613464	+	1890	-	- && Q6DR03.1 RecName: Full=Protein S-acyltransferase 21; AltName: Full=Probable palmitoyltransferase At2g33640; AltName: Full=Zinc finger DHHC domain-containing protein At2g33640
Cre10.g429850.v5.5	Cre10.g429850	chromosome_10	1662429	1666391	-	816	-	- && -
Cre10.g429880.v5.5	Cre10.g429880	chromosome_10	1666492	1673553	+	2460	-	- && Q6NQ79.1 RecName: Full=AT-rich interactive domain-containing protein 4; Short=ARID domain-containing protein 4
Cre10.g430000.v5.5	Cre10.g430000	chromosome_10	1673555	1676004	-	795	-	- && -
Cre10.g430050.v5.5	Cre10.g430050	chromosome_10	1676152	1678397	+	672	-	- && Q1RML1.2 RecName: Full=Ubiquitin-conjugating enzyme E2 S; AltName: Full=E2 ubiquitin-conjugating enzyme S; AltName: Full=Ubiquitin carrier protein S; AltName: Full=Ubiquitin-protein ligase S
Cre10.g430100.v5.5	Cre10.g430100	chromosome_10	1678406	1683991	-	1755	-	- && -
Cre10.g430150.v5.5	Cre10.g430150	chromosome_10	1684112	1689556	+	1350	-	- && -
Cre10.g430250.v5.5	Cre10.g430250	chromosome_10	1696543	1702374	+	1743	-	- && Q6NMM8.1 RecName: Full=Probable glucuronoxylan glucuronosyltransferase F8H; AltName: Full=FRA8 homolog; AltName: Full=Protein FRAGILE FIBER 8 homolog
Cre10.g430350.v5.5	Cre10.g430350	chromosome_10	1706483	1709636	+	1092	-	- && -
Cre10.g430400.v5.5	Cre10.g430400	chromosome_10	1710731	1711852	-	285	-	- && Q8LEM8.1 RecName: Full=60S ribosomal protein L37-3
Cre10.g430450.v5.5	Cre10.g430450	chromosome_10	1712056	1716907	-	1116	-	- && Q55135.1 RecName: Full=Formyltetrahydrofolate deformylase; AltName: Full=Formyl-FH(4) hydrolase
Cre10.g430550.v5.5	Cre10.g430550	chromosome_10	1727609	1729862	-	543	-	- && -
Cre10.g430650.v5.5	Cre10.g430650	chromosome_10	1734407	1738882	-	1767	-	- && -
Cre10.g430750.v5.5	Cre10.g430750	chromosome_10	1762740	1767762	-	972	-	- && Q8S9H7.1 RecName: Full=Transcription factor DIVARICATA
Cre10.g430800.v5.5	Cre10.g430800	chromosome_10	1768391	1777432	-	1962	-	- && Q55G83.1 RecName: Full=Probable serine/threonine-protein kinase abkC
Cre10.g430850.v5.5	Cre10.g430850	chromosome_10	1777563	1782254	+	2526	-	- && -
Cre10.g431150.v5.5	Cre10.g431150	chromosome_10	1829382	1835221	+	2589	-	- && Q80V31.1 RecName: Full=Centrosomal protein of 104 kDa; Short=Cep104
Cre10.g431350.v5.5	Cre10.g431350	chromosome_10	1855023	1858550	+	1011	-	- && -
Cre10.g431400.v5.5	Cre10.g431400	chromosome_10	1858557	1861972	-	1008	-	- && Q8LGU7.3 RecName: Full=Nuclear ribonuclease Z; Short=RNase Z; AltName: Full=Zinc phosphodiesterase NUZ; AltName: Full=tRNA 3 endonuclease; AltName: Full=tRNase Z
Cre10.g431450.v5.5	Cre10.g431450	chromosome_10	1862153	1865721	+	1515	-	- && -
Cre10.g431500.v5.5	Cre10.g431500	chromosome_10	1865787	1871249	-	3456	-	- && -
Cre10.g431550.v5.5	Cre10.g431550	chromosome_10	1871388	1874934	+	1254	-	- && P47734.2 RecName: Full=S-(hydroxymethyl)glutathione dehydrogenase; AltName: Full=Glutathione-dependent formaldehyde dehydrogenase; Short=FALDH; Short=FDH
Cre10.g431650.v5.5	Cre10.g431650	chromosome_10	1878901	1884206	-	1953	-	- && Q60E60.2 RecName: Full=Putative NAD kinase 3
Cre10.g431700.v5.5	Cre10.g431700	chromosome_10	1884327	1886031	+	606	-	- && -
Cre10.g431850.v5.5	Cre10.g431850	chromosome_10	1897401	1900376	-	531	-	- && -
Cre10.g431900.v5.5	Cre10.g431900	chromosome_10	1901677	1905769	+	405	-	- && -
Cre10.g431950.v5.5	Cre10.g431950	chromosome_10	1906507	1916553	+	4200	-	- && Q54TA1.1 RecName: Full=Probable serine/threonine-protein kinase drkC; AltName: Full=Receptor-like kinase 3; AltName: Full=Receptor-like kinase C; AltName: Full=Vesicle-associated receptor tyrosine kinase-like protein 3; Flags: Precursor
Cre10.g432000.v5.5	Cre10.g432000	chromosome_10	1916561	1929198	-	3729	-	- && Q6L4S0.1 RecName: Full=DNA damage-binding protein 1; AltName: Full=UV-damaged DNA-binding protein 1; Short=OsUV-DDB1
Cre10.g432050.v5.5	Cre10.g432050	chromosome_10	1929347	1932928	+	948	-	- && -
Cre10.g432100.v5.5	Cre10.g432100	chromosome_10	1934188	1936144	+	435	-	- && -
Cre10.g432200.v5.5	Cre10.g432200	chromosome_10	1946081	1947686	-	762	-	- && -
Cre10.g432500.v5.5	Cre10.g432500	chromosome_10	1992096	2000796	-	4914	-	- && Q9YHY6.1 RecName: Full=Condensin complex subunit 1; AltName: Full=Chromosome assembly protein XCAP-D2; AltName: Full=Chromosome condensation-related SMC-associated protein 1; AltName: Full=Chromosome-associated protein D2; AltName: Full=Eg7; AltName:
Cre10.g432700.v5.5	Cre10.g432700	chromosome_10	2023060	2025965	-	966	-	- && Q8QZX5.1 RecName: Full=U7 snRNA-associated Sm-like protein LSm10
Cre10.g432750.v5.5	Cre10.g432750	chromosome_10	2026126	2028808	+	1434	-	- && -
Cre10.g432800.v5.5	Cre10.g432800	chromosome_10	2032490	2036015	-	840	-	- && A8IB25.1 RecName: Full=40S ribosomal protein SA
Cre10.g432850.v5.5	Cre10.g432850	chromosome_10	2037044	2039825	-	741	-	- && A8IB22.1 RecName: Full=Cilia- and flagella-associated protein 77; AltName: Full=Flagellar-associated protein 77
Cre10.g432900.v5.5	Cre10.g432900	chromosome_10	2040876	2045857	+	1236	-	- && P51635.2 RecName: Full=Alcohol dehydrogenase [NADP(+)]; AltName: Full=3-DG-reducing enzyme; AltName: Full=Aldehyde reductase; AltName: Full=Aldo-keto reductase family 1 member A1
Cre10.g433000.v5.5	Cre10.g433000	chromosome_10	2049748	2060504	-	3330	-	- && Q8L785.1 RecName: Full=Glycine--tRNA ligase, chloroplastic/mitochondrial 2; AltName: Full=Glycyl-tRNA synthetase 2; Short=GlyRS-2; AltName: Full=Protein EMBRYO-DEFECTIVE-DEVELOPMENT 1; Flags: Precursor
Cre10.g433100.v5.5	Cre10.g433100	chromosome_10	2068696	2074705	-	1962	-	- && Q0D3S3.1 RecName: Full=Probable GTP-binding protein OBGC1, chloroplastic; Flags: Precursor >A2YPR8.1 RecName: Full=Probable GTP-binding protein OBGC1, chloroplastic; Flags: Precursor
Cre10.g433400.v5.5	Cre10.g433400	chromosome_10	2118789	2121725	-	321	-	- && O49636.1 RecName: Full=Mitochondrial pyruvate carrier 4
Cre10.g433600.v5.5	Cre10.g433600	chromosome_10	2157713	2165835	-	1803	-	- && Q9SE94.1 RecName: Full=Methylenetetrahydrofolate reductase 1; AltName: Full=ZmMTHFR1
Cre10.g433750.v5.5	Cre10.g433750	chromosome_10	2186181	2193074	+	2412	-	- && Q9LMT2.1 RecName: Full=Nuclear poly(A) polymerase 1; Short=PAP(I); Short=Poly(A) polymerase I; AltName: Full=Polynucleotide adenylyltransferase 1
Cre10.g433850.v5.5	Cre10.g433850	chromosome_10	2197527	2201532	-	2901	-	- && -
Cre10.g433866.v5.5	Cre10.g433866	chromosome_10	2201873	2204247	+	480	-	- && -
Cre10.g433900.v5.5	Cre10.g433900	chromosome_10	2204533	2216454	+	8565	-	- && G0S9J5.2 RecName: Full=E3 ubiquitin-protein ligase RSP5; AltName: Full=HECT-type E3 ubiquitin transferase RSP5
Cre10.g433950.v5.5	Cre10.g433950	chromosome_10	2216469	2219252	-	456	-	- && Q9M812.1 RecName: Full=Protein CURVATURE THYLAKOID 1C, chloroplastic; Flags: Precursor
Cre10.g434150.v5.5	Cre10.g434150	chromosome_10	2248393	2253850	+	3117	-	- && -
Cre10.g434200.v5.5	Cre10.g434200	chromosome_10	2254250	2256162	-	522	-	- && -
Cre10.g434250.v5.5	Cre10.g434250	chromosome_10	2256243	2259692	-	726	-	- && Q38820.1 RecName: Full=Mitochondrial import inner membrane translocase subunit TIM23-2
Cre10.g434300.v5.5	Cre10.g434300	chromosome_10	2260633	2263844	+	1515	-	- && Q9CYU6.1 RecName: Full=Diphthine methyltransferase; AltName: Full=Diphthamide biosynthesis protein 7; Short=DPH7; AltName: Full=WD repeat-containing protein 85
Cre10.g434450.v5.5	Cre10.g434450	chromosome_10	2278168	2281281	+	1194	-	- && Q9SK66.2 RecName: Full=NADH dehydrogenase [ubiquinone] 1 alpha subcomplex subunit 9, mitochondrial; Flags: Precursor
Cre10.g434500.v5.5	Cre10.g434500	chromosome_10	2281753	2288694	+	4005	-	- && Q9M077.1 RecName: Full=Serine/threonine-protein kinase Aurora-1; Short=AtAur1; AltName: Full=Aurora-like kinase 1
Cre10.g434750.v5.5	Cre10.g434750	chromosome_10	2315063	2319544	+	1668	-	- && Q01292.1 RecName: Full=Ketol-acid reductoisomerase, chloroplastic; AltName: Full=Acetohydroxy-acid reductoisomerase; AltName: Full=Alpha-keto-beta-hydroxylacyl reductoisomerase; Flags: Precursor
Cre10.g434800.v5.5	Cre10.g434800	chromosome_10	2319546	2322246	-	927	-	- && Q2K4E6.1 RecName: Full=TPR repeat-containing protein RHE_CH03534.1; Flags: Precursor
Cre10.g434900.v5.5	Cre10.g434900	chromosome_10	2336543	2343564	+	1848	-	- && Q86WU2.1 RecName: Full=Probable D-lactate dehydrogenase, mitochondrial; Short=DLD; Short=Lactate dehydrogenase D; Flags: Precursor
Cre10.g434950.v5.5	Cre10.g434950	chromosome_10	2343613	2346874	+	591	-	- && -
Cre10.g435050.v5.5	Cre10.g435050	chromosome_10	2359363	2364074	+	1671	-	- && -
Cre10.g435100.v5.5	Cre10.g435100	chromosome_10	2365313	2367724	+	522	-	- && -
Cre10.g435200.v5.5	Cre10.g435200	chromosome_10	2371663	2374194	+	555	-	- && -
Cre10.g435250.v5.5	Cre10.g435250	chromosome_10	2374225	2388212	-	2499	-	- && A2YII8.1 RecName: Full=Glutamine-dependent NAD(+) synthetase; AltName: Full=NAD(+) synthase [glutamine-hydrolyzing]; AltName: Full=NAD(+) synthetase >Q0D8D4.2 RecName: Full=Glutamine-dependent NAD(+) synthetase; AltName: Full=NAD(+) synthase [glutami
Cre10.g435300.v5.5	Cre10.g435300	chromosome_10	2388323	2395474	+	1614	-	- && B9RAJ0.2 RecName: Full=Probable aspartyl aminopeptidase
Cre10.g435350.v5.5	Cre10.g435350	chromosome_10	2395363	2398240	+	366	-	- && -
Cre10.g435400.v5.5	Cre10.g435400	chromosome_10	2398743	2404914	+	1365	-	- && Q9CX00.1 RecName: Full=IST1 homolog
Cre10.g435450.v5.5	Cre10.g435450	chromosome_10	2404917	2409272	-	1311	-	- && Q8LAU9.2 RecName: Full=GATA transcription factor 1; Short=AtGATA-1
Cre10.g435550.v5.5	Cre10.g435550	chromosome_10	2412493	2415774	+	960	-	- && Q5ZIP3.1 RecName: Full=Deoxyhypusine hydroxylase; Short=DOHH; AltName: Full=Deoxyhypusine dioxygenase; AltName: Full=Deoxyhypusine monooxygenase
Cre10.g435600.v5.5	Cre10.g435600	chromosome_10	2415777	2417432	-	591	-	- && -
Cre10.g435650.v5.5	Cre10.g435650	chromosome_10	2417543	2423444	+	1905	-	- && O43826.1 RecName: Full=Glucose-6-phosphate exchanger SLC37A4; AltName: Full=Glucose-5-phosphate transporter; AltName: Full=Glucose-6-phosphate translocase; AltName: Full=Solute carrier family 37 member 4; AltName: Full=Transformation-related gene 19
Cre10.g435800.v5.5	Cre10.g435800	chromosome_10	2437765	2444392	-	1206	-	- && Q9SA52.1 RecName: Full=Chloroplast stem-loop binding protein of 41 kDa b, chloroplastic; Short=CSP41-b; AltName: Full=Heteroglycan-interacting protein 1.3; AltName: Full=Protein CHLOROPLAST RNA BINDING; AltName: Full=Protein Gb5f; Flags: Precursor
Cre10.g435850.v5.5	Cre10.g435850	chromosome_10	2444440	2447872	-	801	-	- && -
Cre10.g435900.v5.5	Cre10.g435900	chromosome_10	2447993	2452884	+	2151	-	- && -
Cre10.g436050.v5.5	Cre10.g436050	chromosome_10	2474544	2475753	+	705	-	- && P22302.1 RecName: Full=Superoxide dismutase [Fe], chloroplastic
Cre10.g436100.v5.5	Cre10.g436100	chromosome_10	2477953	2484191	+	3216	-	- && P09208.3 RecName: Full=Insulin-like receptor; Short=dIR; Short=dInr; AltName: Full=dIRH; Contains: RecName: Full=Insulin-like receptor subunit alpha; Contains: RecName: Full=Insulin-like receptor subunit beta 1; Contains: RecName: Full=Insulin-like r
Cre10.g436150.v5.5	Cre10.g436150	chromosome_10	2484432	2486762	+	672	-	- && Q9ZQH0.1 RecName: Full=Dephospho-CoA kinase; AltName: Full=AtCoaE; AltName: Full=Dephosphocoenzyme A kinase
Cre10.g436300.v5.5	Cre10.g436300	chromosome_10	2507220	2508952	-	426	-	- && -
Cre10.g436350.v5.5	Cre10.g436350	chromosome_10	2509084	2512492	-	999	-	- && Q5NTH4.1 RecName: Full=Shikimate kinase 1, chloroplastic; Short=OsSK1; Flags: Precursor
Cre10.g436400.v5.5	Cre10.g436400	chromosome_10	2512603	2515603	+	1182	-	- && -
Cre10.g436500.v5.5	Cre10.g436500	chromosome_10	2521153	2525244	+	936	-	- && Q823A7.2 RecName: Full=5'-nucleotidase SurE 2; AltName: Full=Nucleoside 5'-monophosphate phosphohydrolase 2
Cre10.g436550.v5.5	Cre10.g436550	chromosome_10	2526075	2528332	+	954	-	- && -
Cre10.g436600.v5.5	Cre10.g436600	chromosome_10	2528337	2531992	-	2064	-	- && Q3MG79.1 RecName: Full=Putative ribosome biogenesis GTPase RsgA
Cre10.g436650.v5.5	Cre10.g436650	chromosome_10	2532123	2537691	+	2160	-	- && Q8GUG7.2 RecName: Full=DEAD-box ATP-dependent RNA helicase 50
Cre10.g436700.v5.5	Cre10.g436700	chromosome_10	2537953	2539668	+	459	-	- && -
Cre10.g436850.v5.5	Cre10.g436850	chromosome_10	2568272	2571283	+	708	-	- && -
Cre10.g436950.v5.5	Cre10.g436950	chromosome_10	2575045	2579621	-	1860	-	- && Q1LWV7.1 RecName: Full=TLD domain-containing protein 1; AltName: Full=TBC/LysM-associated domain-containing protein 1
Cre10.g437050.v5.5	Cre10.g437050	chromosome_10	2583406	2585851	-	654	-	- && -
Cre10.g437100.v5.5	Cre10.g437100	chromosome_10	2585971	2588239	-	1035	-	- && -
Cre10.g437150.v5.5	Cre10.g437150	chromosome_10	2588402	2595471	-	2889	-	- && -
Cre10.g437350.v5.5	Cre10.g437350	chromosome_10	2625882	2631811	+	2322	-	- && Q66L49.1 RecName: Full=Calcium-binding mitochondrial carrier protein SCaMC-1; AltName: Full=Small calcium-binding mitochondrial carrier protein 1; AltName: Full=Solute carrier family 25 member 24
Cre10.g437450.v5.5	Cre10.g437450	chromosome_10	2635157	2639941	-	1383	-	- && -
Cre10.g437500.v5.5	Cre10.g437500	chromosome_10	2640042	2641313	+	186	-	- && -
Cre10.g437650.v5.5	Cre10.g437650	chromosome_10	2654006	2659511	-	3891	-	- && -
Cre10.g437850.v5.5	Cre10.g437850	chromosome_10	2678102	2680723	+	858	-	- && Q84L14.1 RecName: Full=Nuclear cap-binding protein subunit 2; AltName: Full=20 kDa nuclear cap-binding protein; AltName: Full=NCBP 20 kDa subunit; Short=CBP20
Cre10.g437900.v5.5	Cre10.g437900	chromosome_10	2680725	2684571	-	1239	-	- && -
Cre10.g437950.v5.5	Cre10.g437950	chromosome_10	2684806	2695221	-	4107	-	- && Q9NTJ4.1 RecName: Full=Alpha-mannosidase 2C1; AltName: Full=Alpha mannosidase 6A8B; AltName: Full=Alpha-D-mannoside mannohydrolase; AltName: Full=Mannosidase alpha class 2C member 1
Cre10.g438000.v5.5	Cre10.g438000	chromosome_10	2695332	2699010	+	1548	-	- && -
Cre10.g438100.v5.5	Cre10.g438100	chromosome_10	2703692	2706820	+	915	-	- && P0DKC4.1 RecName: Full=Phosphoglycolate phosphatase 1B, chloroplastic; Flags: Precursor >P0DKC3.1 RecName: Full=Phosphoglycolate phosphatase 1A, chloroplastic; Flags: Precursor
Cre10.g438150.v5.5	Cre10.g438150	chromosome_10	2706972	2711755	+	2256	-	- && -
Cre10.g438200.v5.5	Cre10.g438200	chromosome_10	2712452	2719459	+	3222	-	- && -
Cre10.g438400.v5.5	Cre10.g438400	chromosome_10	2733779	2737224	-	2211	-	- && -
Cre10.g438450.v5.5	Cre10.g438450	chromosome_10	2738637	2742124	-	1431	-	- && -
Cre10.g438500.v5.5	Cre10.g438500	chromosome_10	2742509	2746209	-	1035	-	- && -
Cre10.g438550.v5.5	Cre10.g438550	chromosome_10	2746305	2747264	+	345	-	- && Q9LKU2.1 RecName: Full=Sec-independent protein translocase protein TATA, chloroplastic; AltName: Full=Protein THYLAKOID ASSEMBLY 4; AltName: Full=Protein TWIN-ARGININE TRANSLOCATION A; Flags: Precursor
Cre10.g438600.v5.5	Cre10.g438600	chromosome_10	2747675	2749676	+	189	-	- && Q4SUE2.1 RecName: Full=Translation machinery-associated protein 7; AltName: Full=Coiled-coil domain-containing protein 72
Cre10.g438650.v5.5	Cre10.g438650	chromosome_10	2749679	2751792	-	762	-	- && O04905.1 RecName: Full=UMP-CMP kinase 3; AltName: Full=Deoxycytidylate kinase; Short=CK; Short=dCMP kinase; AltName: Full=Uridine monophosphate/cytidine monophosphate kinase; Short=UMP/CMP kinase; Short=UMP/CMPK
Cre10.g438700.v5.5	Cre10.g438700	chromosome_10	2751903	2759645	+	2892	-	- && Q9UNX4.1 RecName: Full=WD repeat-containing protein 3
Cre10.g438750.v5.5	Cre10.g438750	chromosome_10	2759795	2761601	+	759	-	- && -
Cre10.g438850.v5.5	Cre10.g438850	chromosome_10	2769177	2772294	-	1431	-	- && -
Cre10.g438950.v5.5	Cre10.g438950	chromosome_10	2776579	2782954	-	4338	-	- && -
Cre10.g439000.v5.5	Cre10.g439000	chromosome_10	2783115	2788440	+	2352	-	- && Q6NLC1.1 RecName: Full=ABC transporter D family member 2, chloroplastic; Short=ABC transporter ABCD.2; Short=AtABCD2; Flags: Precursor
Cre10.g439050.v5.5	Cre10.g439050	chromosome_10	2789580	2793664	-	1161	-	- && O18757.1 RecName: Full=Calcium-binding mitochondrial carrier protein SCaMC-1; AltName: Full=Peroxisomal Ca(2+)-dependent solute carrier; AltName: Full=Small calcium-binding mitochondrial carrier protein 1; AltName: Full=Solute carrier family 25 membe
Cre10.g439100.v5.5	Cre10.g439100	chromosome_10	2793819	2798556	+	1656	-	- && P28769.1 RecName: Full=T-complex protein 1 subunit alpha; Short=TCP-1-alpha; AltName: Full=CCT-alpha; AltName: Full=Chaperonin CCT1
Cre10.g439150.v5.5	Cre10.g439150	chromosome_10	2798559	2801184	-	1287	-	- && Q9SEI2.1 RecName: Full=26S protease regulatory subunit 6A homolog A; AltName: Full=26S proteasome AAA-ATPase subunit RPT5a; AltName: Full=Proteasome 26S subunit 6A homolog A; AltName: Full=Regulatory particle triple-A ATPase subunit 5a; AltName: Full
Cre10.g439200.v5.5	Cre10.g439200	chromosome_10	2801286	2803611	+	1263	-	- && Q561R2.1 RecName: Full=Probable inactive tRNA-specific adenosine deaminase-like protein 3; AltName: Full=tRNA-specific adenosine-34 deaminase subunit ADAT3
Cre10.g439300.v5.5	Cre10.g439300	chromosome_10	2807239	2812004	-	2913	-	- && -
Cre10.g439350.v5.5	Cre10.g439350	chromosome_10	2812215	2815236	+	696	-	- && -
Cre10.g439400.v5.5	Cre10.g439400	chromosome_10	2815306	2819193	+	1602	-	- && B6U151.1 RecName: Full=Glutamyl-tRNA(Gln) amidotransferase subunit A, chloroplastic/mitochondrial; Short=Glu-AdT subunit A; Flags: Precursor
Cre10.g439550.v5.5	Cre10.g439550	chromosome_10	2827725	2831765	+	1362	-	- && Q7S4P1.2 RecName: Full=Oxidation resistance protein 1
Cre10.g439600.v5.5	Cre10.g439600	chromosome_10	2831769	2838234	-	2649	-	- && P93042.1 RecName: Full=Protein ROOT HAIR DEFECTIVE 3; AltName: Full=Protein FRAGILE FIBER 4; AltName: Full=Protein SEY1 homolog 1
Cre10.g439650.v5.5	Cre10.g439650	chromosome_10	2838335	2844076	+	1707	-	- && Q96MW5.2 RecName: Full=Conserved oligomeric Golgi complex subunit 8; Short=COG complex subunit 8; AltName: Full=Component of oligomeric Golgi complex 8
Cre10.g439700.v5.5	Cre10.g439700	chromosome_10	2844165	2849400	+	1395	-	- && Q9LPI5.1 RecName: Full=Polyadenylate-binding protein-interacting protein 11; Short=PABP-interacting protein 11; Short=Poly(A)-binding protein-interacting protein 11; AltName: Full=PAM2-containing protein CID11; AltName: Full=Protein CTC-INTERACTING D
Cre10.g439850.v5.5	Cre10.g439850	chromosome_10	2868876	2872703	+	1920	-	- && Q9LIC2.1 RecName: Full=Transmembrane 9 superfamily member 7; AltName: Full=Endomembrane protein 5; AltName: Full=Transmembrane nine protein 7; Short=AtTMN7; Flags: Precursor
Cre10.g439900.v5.5	Cre10.g439900	chromosome_10	2872785	2882936	+	3375	-	- && F4JMJ1.1 RecName: Full=Heat shock 70 kDa protein 17; AltName: Full=Heat shock protein 70-17; Short=AtHsp70-17; Flags: Precursor
Cre10.g439950.v5.5	Cre10.g439950	chromosome_10	2882939	2890384	-	4062	-	- && -
Cre10.g440050.v5.5	Cre10.g440050	chromosome_10	2901812	2905839	+	1320	-	- && Q9LYA9.1 RecName: Full=Chloroplast stem-loop binding protein of 41 kDa a, chloroplastic; Short=CSP41-a; Flags: Precursor
Cre10.g440100.v5.5	Cre10.g440100	chromosome_10	2905842	2907217	-	444	-	- && -
Cre10.g440150.v5.5	Cre10.g440150	chromosome_10	2907315	2909319	+	405	-	- && -
Cre10.g440250.v5.5	Cre10.g440250	chromosome_10	2918439	2921382	+	984	-	- && -
Cre10.g440300.v5.5	Cre10.g440300	chromosome_10	2921412	2930357	-	3570	-	- && Q9LFS8.1 RecName: Full=Structural maintenance of chromosomes protein 5; AltName: Full=Protein EMBRYO DEFECTIVE 2782
Cre10.g440350.v5.5	Cre10.g440350	chromosome_10	2930468	2939949	+	4335	-	- && -
Cre10.g440400.v5.5	Cre10.g440400	chromosome_10	2939966	2941557	-	261	-	- && -
Cre10.g440450.v5.5	Cre10.g440450	chromosome_10	2941658	2943237	+	435	-	- && Q8W0Y8.1 RecName: Full=Photosystem II reaction center PSB28 protein, chloroplastic; AltName: Full=Photosystem II protein W-like; Flags: Precursor
Cre10.g440700.v5.5	Cre10.g440700	chromosome_10	2978922	2981827	-	915	-	- && -
Cre10.g440750.v5.5	Cre10.g440750	chromosome_10	2981923	2987989	+	2403	-	- && Q94BZ7.1 RecName: Full=DNA gyrase subunit B, mitochondrial; Flags: Precursor
Cre10.g440850.v5.5	Cre10.g440850	chromosome_10	2991332	2995927	-	1647	-	- && Q9CFV1.2 RecName: Full=Glutathione peroxidase
Cre10.g440900.v5.5	Cre10.g440900	chromosome_10	2996048	2997689	+	1020	-	- && Q9D753.1 RecName: Full=Exosome complex component RRP43; AltName: Full=Exosome component 8; AltName: Full=Ribosomal RNA-processing protein 43
Cre10.g441000.v5.5	Cre10.g441000	chromosome_10	3005474	3009315	+	1590	-	- && F4ICK8.1 RecName: Full=Protein IWS1 homolog 1; Short=AtIWS1; AltName: Full=Interacts with SPT6 protein 1; AltName: Full=Protein HIGH NITROGEN INSENSITIVE 9; AltName: Full=Protein SUPPRESSOR OF BES-1-D 1
Cre10.g441050.v5.5	Cre10.g441050	chromosome_10	3014930	3018648	-	711	-	- && Q9FFF5.1 RecName: Full=PHD finger protein ALFIN-LIKE 1; Short=Protein AL1
Cre10.g441100.v5.5	Cre10.g441100	chromosome_10	3019010	3023095	-	2301	-	- && Q8BXQ2.2 RecName: Full=GPI transamidase component PIG-T; AltName: Full=Neuronal development-associated protein 7; AltName: Full=Phosphatidylinositol-glycan biosynthesis class T protein; Flags: Precursor
Cre10.g441150.v5.5	Cre10.g441150	chromosome_10	3023266	3027727	+	3213	-	- && -
Cre10.g441200.v5.5	Cre10.g441200	chromosome_10	3027729	3033925	-	3057	-	- && Q6PKG0.2 RecName: Full=La-related protein 1; AltName: Full=La ribonucleoprotein domain family member 1
Cre10.g441350.v5.5	Cre10.g441350	chromosome_10	3045710	3051020	-	3201	-	- && -
Cre10.g441400.v5.5	Cre10.g441400	chromosome_10	3051210	3054279	-	1527	-	- && Q9MAB3.1 RecName: Full=Probable nucleolar protein 5-2; AltName: Full=MAR-binding NOP56/58 homolog 2; AltName: Full=Nucleolar protein 58-2
Cre10.g441450.v5.5	Cre10.g441450	chromosome_10	3054658	3060665	-	2628	-	- && Q09799.1 RecName: Full=Protein kri1
Cre10.g441500.v5.5	Cre10.g441500	chromosome_10	3060806	3064357	+	891	-	- && Q8LG98.2 RecName: Full=Ubiquitin thioesterase otubain-like; AltName: Full=Deubiquitinating enzyme otubain-like; AltName: Full=Ubiquitin-specific-processing protease otubain-like
Cre10.g441550.v5.5	Cre10.g441550	chromosome_10	3064360	3070115	-	3105	-	- && Q8VZI2.1 RecName: Full=DUF21 domain-containing protein At4g33700; AltName: Full=CBS domain-containing protein CBSDUF6
Cre10.g441600.v5.5	Cre10.g441600	chromosome_10	3070590	3075375	-	2376	-	- && -
Cre10.g441750.v5.5	Cre10.g441750	chromosome_10	3120881	3123676	-	867	-	- && -
Cre10.g441800.v5.5	Cre10.g441800	chromosome_10	3123806	3128397	+	2355	-	- && -
Cre10.g441900.v5.5	Cre10.g441900	chromosome_10	3151526	3153527	+	795	-	- && -
Cre10.g441950.v5.5	Cre10.g441950	chromosome_10	3153530	3155355	-	282	-	- && Q1H595.1 RecName: Full=Sm-like protein LSM2; Short=AtLSM2; AltName: Full=U6 snRNA-associated Sm-like protein LSM2
Cre10.g442000.v5.5	Cre10.g442000	chromosome_10	3155496	3159897	+	2016	-	- && Q02354.2 RecName: Full=U3 small nucleolar RNA-associated protein 6; Short=U3 snoRNA-associated protein 6; AltName: Full=U three protein 6
Cre10.g442200.v5.5	Cre10.g442200	chromosome_10	3171016	3173346	+	1398	-	- && Q9H2F3.2 RecName: Full=3 beta-hydroxysteroid dehydrogenase type 7; AltName: Full=3 beta-hydroxysteroid dehydrogenase type VII; Short=3-beta-HSD VII; AltName: Full=3-beta-hydroxy-Delta(5)-C27 steroid oxidoreductase; Short=C(27) 3-beta-HSD; AltName: Fu
Cre10.g442250.v5.5	Cre10.g442250	chromosome_10	3173396	3178676	+	3360	-	- && -
Cre10.g442300.v5.5	Cre10.g442300	chromosome_10	3178680	3182954	-	2202	-	- && -
Cre10.g442350.v5.5	Cre10.g442350	chromosome_10	3183010	3185525	-	1050	-	- && -
Cre10.g442400.v5.5	Cre10.g442400	chromosome_10	3185666	3187505	+	702	-	- && Q65WT0.1 RecName: Full=Protein BUD31 homolog 2; AltName: Full=Protein G10 homolog 2
Cre10.g442450.v5.5	Cre10.g442450	chromosome_10	3187746	3189757	+	1137	-	- && -
Cre10.g442650.v5.5	Cre10.g442650	chromosome_10	3203161	3207958	-	2478	-	- && P38935.3 RecName: Full=DNA-binding protein SMUBP-2; AltName: Full=ATP-dependent helicase IGHMBP2; AltName: Full=Glial factor 1; Short=GF-1; AltName: Full=Immunoglobulin mu-binding protein 2
Cre10.g442850.v5.5	Cre10.g442850	chromosome_10	3224988	3233668	-	4053	-	- && Q9ZDK2.1 RecName: Full=DNA topoisomerase 1; AltName: Full=DNA topoisomerase I; AltName: Full=Omega-protein; AltName: Full=Relaxing enzyme; AltName: Full=Swivelase; AltName: Full=Untwisting enzyme
Cre10.g442900.v5.5	Cre10.g442900	chromosome_10	3233769	3238970	+	3372	-	- && -
Cre10.g442950.v5.5	Cre10.g442950	chromosome_10	3239019	3242680	+	1032	-	- && -
Cre10.g443050.v5.5	Cre10.g443050	chromosome_10	3253453	3256956	-	1077	-	- && F4JAU3.1 RecName: Full=Prolyl 4-hydroxylase 2; Short=AtP4H-2; Short=AtP4H2
Cre10.g443100.v5.5	Cre10.g443100	chromosome_10	3257453	3261028	-	1263	-	- && -
Cre10.g443250.v5.5	Cre10.g443250	chromosome_10	3269501	3275248	-	1668	-	- && Q84WV1.1 RecName: Full=T-complex protein 1 subunit gamma; Short=TCP-1-gamma; AltName: Full=CCT-gamma; AltName: Full=Chaperonin CCT3
Cre10.g443300.v5.5	Cre10.g443300	chromosome_10	3275379	3280410	+	2439	-	- && Q96PY6.2 RecName: Full=Serine/threonine-protein kinase Nek1; AltName: Full=Never in mitosis A-related kinase 1; Short=NimA-related protein kinase 1; AltName: Full=Renal carcinoma antigen NY-REN-55
Cre10.g443350.v5.5	Cre10.g443350	chromosome_10	3280469	3290690	+	3507	-	- && Q8CI71.2 RecName: Full=Syndetin; AltName: Full=Bcl2-like protein blm; AltName: Full=Coiled-coil domain-containing protein 132; AltName: Full=EARP/GARPII complex subunit VPS50
Cre10.g443550.v5.5	Cre10.g443550	chromosome_10	3305759	3315889	+	3219	-	- && Q9SL76.2 RecName: Full=Protein phosphatase 2C and cyclic nucleotide-binding/kinase domain-containing protein; Includes: RecName: Full=Probable protein phosphatase 2C 19; Short=AtPP2C19; Includes: RecName: Full=Probable inactive cyclic nucleotide-depe
Cre10.g443650.v5.5	Cre10.g443650	chromosome_10	3322299	3326420	+	1518	-	- && -
Cre10.g443750.v5.5	Cre10.g443750	chromosome_10	3336896	3338619	-	363	-	- && -
Cre10.g443850.v5.5	Cre10.g443850	chromosome_10	3343469	3349282	+	1824	-	- && Q1RJ61.1 RecName: Full=Uncharacterized zinc protease RBE_0522
Cre10.g443900.v5.5	Cre10.g443900	chromosome_10	3349329	3357630	+	3099	-	- && Q9M1P7.1 RecName: Full=Probable boron transporter 2
Cre10.g443950.v5.5	Cre10.g443950	chromosome_10	3357640	3362478	-	1524	-	- && A0AUS0.1 RecName: Full=WD repeat, SAM and U-box domain-containing protein 1
Cre10.g444000.v5.5	Cre10.g444000	chromosome_10	3362599	3365850	+	909	-	- && Q6AYF9.1 RecName: Full=Interferon-inducible GTPase 5; AltName: Full=Immunity-related GTPase cinema 1
Cre10.g444094.v5.5	Cre10.g444094	chromosome_10	3379417	3380442	-	165	-	- && -
Cre10.g444100.v5.5	Cre10.g444100	chromosome_10	3380497	3383262	-	1542	-	- && A0AUS0.1 RecName: Full=WD repeat, SAM and U-box domain-containing protein 1
Cre10.g444150.v5.5	Cre10.g444150	chromosome_10	3383383	3386424	+	909	-	- && Q6AYF9.1 RecName: Full=Interferon-inducible GTPase 5; AltName: Full=Immunity-related GTPase cinema 1
Cre10.g444300.v5.5	Cre10.g444300	chromosome_10	3398587	3400792	-	570	-	- && -
Cre10.g444317.v5.5	Cre10.g444317	chromosome_10	3400893	3404424	+	378	-	- && -
Cre10.g444400.v5.5	Cre10.g444400	chromosome_10	3404427	3409002	-	1890	-	- && -
Cre10.g444500.v5.5	Cre10.g444500	chromosome_10	3416577	3418886	-	447	-	- && Q38853.1 RecName: Full=Rhodanese-like domain-containing protein 15, chloroplastic; AltName: Full=Protein DARK INDUCIBLE 1; AltName: Full=Senescence-associated protein 1; Short=AtSEN1; AltName: Full=Sulfurtransferase 15; Short=AtStr15; Flags: Precurso
Cre10.g444550.v5.5	Cre10.g444550	chromosome_10	3419003	3426047	+	2313	-	- && Q9C9C0.1 RecName: Full=Serine protease SPPA, chloroplastic; AltName: Full=Signal peptide peptidase SPPA; Flags: Precursor
Cre10.g444700.v5.5	Cre10.g444700	chromosome_10	3445284	3453070	-	2607	-	- && Q9LZS3.1 RecName: Full=1,4-alpha-glucan-branching enzyme 2-2, chloroplastic/amyloplastic; Short=AtSBE II-2; AltName: Full=Branching enzyme 2; Short=AtBE2; AltName: Full=Starch-branching enzyme 2-2; Flags: Precursor
Cre10.g444750.v5.5	Cre10.g444750	chromosome_10	3456123	3459632	-	894	-	- && -
Cre10.g444800.v5.5	Cre10.g444800	chromosome_10	3460143	3463024	+	780	-	- && -
Cre10.g444900.v5.5	Cre10.g444900	chromosome_10	3481693	3485244	+	1608	-	- && Q9FHB6.1 RecName: Full=Protein DETOXIFICATION 16; Short=AtDTX16; AltName: Full=Multidrug and toxic compound extrusion protein 16; Short=MATE protein 16
Cre10.g444950.v5.5	Cre10.g444950	chromosome_10	3485249	3487172	-	1050	-	- && -
Cre10.g445000.v5.5	Cre10.g445000	chromosome_10	3489763	3495854	+	2652	-	- && D2K6F1.1 RecName: Full=Sodium/sulfate cotransporter 2; AltName: Full=SAC1-like transporter 2; Short=CrSLT2
Cre10.g445050.v5.5	Cre10.g445050	chromosome_10	3495903	3502674	+	2622	-	- && A8IHV3.1 RecName: Full=Probable sodium/sulfate cotransporter 3; AltName: Full=SAC1-like transporter 3; Short=CrSLT3
Cre10.g445100.v5.5	Cre10.g445100	chromosome_10	3503277	3506724	-	642	-	- && -
Cre10.g445151.v5.5	Cre10.g445151	chromosome_10	3521163	3523034	+	423	-	- && -
Cre10.g445467.v5.5	Cre10.g445467	chromosome_10	3592267	3598188	+	438	-	- && -
Cre10.g445600.v5.5	Cre10.g445600	chromosome_10	3625181	3633896	-	4221	-	- && Q14692.1 RecName: Full=Ribosome biogenesis protein BMS1 homolog; AltName: Full=Ribosome assembly protein BMS1 homolog
Cre10.g445750.v5.5	Cre10.g445750	chromosome_10	3655337	3657279	+	294	-	- && -
Cre10.g445900.v5.5	Cre10.g445900	chromosome_10	3670657	3677588	+	3351	-	- && -
Cre10.g446000.v5.5	Cre10.g446000	chromosome_10	3691118	3696878	+	2934	-	- && -
Cre10.g446050.v5.5	Cre10.g446050	chromosome_10	3696927	3698858	+	789	-	- && -
Cre10.g446100.v5.5	Cre10.g446100	chromosome_10	3698861	3701008	-	459	-	- && P52232.1 RecName: Full=Thioredoxin-like protein slr0233
Cre10.g446150.v5.5	Cre10.g446150	chromosome_10	3701127	3704148	+	1023	-	- && -
Cre10.g446200.v5.5	Cre10.g446200	chromosome_10	3704151	3706346	-	690	-	- && -
Cre10.g446250.v5.5	Cre10.g446250	chromosome_10	3706487	3713658	+	4116	-	- && Q8RY16.1 RecName: Full=Peroxisome biogenesis protein 6; AltName: Full=Peroxin-6; Short=AtPEX6
Cre10.g446300.v5.5	Cre10.g446300	chromosome_10	3720916	3724499	+	1182	-	- && -
Cre10.g446350.v5.5	Cre10.g446350	chromosome_10	3724507	3727322	-	777	-	- && Q9S720.2 RecName: Full=PsbP domain-containing protein 3, chloroplastic; AltName: Full=OEC23-like protein 2; Flags: Precursor
Cre10.g446450.v5.5	Cre10.g446450	chromosome_10	3733155	3737784	+	1311	-	- && Q8X613.1 RecName: Full=Transcriptional regulatory protein ZraR
Cre10.g446500.v5.5	Cre10.g446500	chromosome_10	3737787	3740818	-	888	-	- && -
Cre10.g446550.v5.5	Cre10.g446550	chromosome_10	3740943	3742444	+	366	-	- && Q9ZQX4.1 RecName: Full=V-type proton ATPase subunit F; Short=V-ATPase subunit F; AltName: Full=V-ATPase 14 kDa subunit; AltName: Full=Vacuolar H(+)-ATPase subunit F; AltName: Full=Vacuolar proton pump subunit F
Cre10.g446700.v5.5	Cre10.g446700	chromosome_10	3767428	3771122	-	1758	-	- && Q52T38.1 RecName: Full=Protein S-acyltransferase 24; AltName: Full=Ankyrin repeat-containing S-palmitoyltransferase; AltName: Full=Palmitoyltransferase TIP1; AltName: Full=Protein TIP GROWTH DEFECTIVE 1; Short=AtTIP1; AltName: Full=Zinc finger DHHC d
Cre10.g446750.v5.5	Cre10.g446750	chromosome_10	3772493	3776480	+	1789	-	- && -
Cre10.g446800.v5.5	Cre10.g446800	chromosome_10	3776653	3780574	+	1434	-	- && -
Cre10.g446900.v5.5	Cre10.g446900	chromosome_10	3804188	3807942	-	1557	-	- && Q39190.2 RecName: Full=Protein pleiotropic regulator PRL2
Cre10.g446950.v5.5	Cre10.g446950	chromosome_10	3808103	3810501	+	1743	-	- && -
Cre10.g447000.v5.5	Cre10.g447000	chromosome_10	3810613	3812484	+	312	-	- && -
Cre10.g447050.v5.5	Cre10.g447050	chromosome_10	3812491	3814657	-	195	-	- && -
Cre10.g447100.v5.5	Cre10.g447100	chromosome_10	3814773	3816894	+	762	-	- && -
Cre10.g447200.v5.5	Cre10.g447200	chromosome_10	3824143	3827925	+	2592	-	- && -
Cre10.g447300.v5.5	Cre10.g447300	chromosome_10	3832221	3837782	-	1419	-	- && Q7ZYA7.1 RecName: Full=Protein DDI1 homolog 2
Cre10.g447350.v5.5	Cre10.g447350	chromosome_10	3837913	3845094	+	2985	-	- && -
Cre10.g447735.v5.5	Cre10.g447735	chromosome_10	3884857	3889342	-	2889	-	- && -
Cre10.g447767.v5.5	Cre10.g447767	chromosome_10	3889876	3894647	+	1971	-	- && Q9SKX5.1 RecName: Full=Probable polyamine oxidase 2; Short=AtPAO2; AltName: Full=Amine oxidase 1
Cre10.g447800.v5.5	Cre10.g447800	chromosome_10	3894650	3898145	-	2283	-	- && Q27274.1 RecName: Full=60 kDa SS-A/Ro ribonucleoprotein homolog
Cre10.g447850.v5.5	Cre10.g447850	chromosome_10	3898326	3903519	+	1269	-	- && Q87AD4.1 RecName: Full=UPF0394 membrane protein PD_1892
Cre10.g447950.v5.5	Cre10.g447950	chromosome_10	3906271	3908280	+	624	-	- && -
Cre10.g448000.v5.5	Cre10.g448000	chromosome_10	3908497	3910915	-	1410	-	- && -
Cre10.g448051.v5.5	Cre10.g448051	chromosome_10	3910965	3913315	-	507	-	- && -
Cre10.g448100.v5.5	Cre10.g448100	chromosome_10	3913416	3915917	+	1923	-	- && -
Cre10.g448250.v5.5	Cre10.g448250	chromosome_10	3925226	3931067	+	2304	-	- && -
Cre10.g448300.v5.5	Cre10.g448300	chromosome_10	3931070	3937105	-	3264	-	- && -
Cre10.g448350.v5.5	Cre10.g448350	chromosome_10	3937170	3941015	-	1221	-	- && -
Cre10.g448400.v5.5	Cre10.g448400	chromosome_10	3941116	3942691	+	636	-	- && -
Cre10.g448700.v5.5	Cre10.g448700	chromosome_10	3973250	3979065	-	1929	-	- && -
Cre10.g448800.v5.5	Cre10.g448800	chromosome_10	3984128	3986130	+	804	-	- && P32438.1 RecName: Full=IMPACT family member in pol 5'region
Cre10.g448950.v5.5	Cre10.g448950	chromosome_10	3995266	3999447	+	1353	-	- && Q8VYU4.2 RecName: Full=Carbon catabolite repressor protein 4 homolog 6; Short=CCR4 homolog 6
Cre10.g449100.v5.5	Cre10.g449100	chromosome_10	4015020	4019555	-	1017	-	- && Q55GE2.1 RecName: Full=Probable mitochondrial 2-oxodicarboxylate carrier; AltName: Full=Solute carrier family 25 member 21
Cre10.g449150.v5.5	Cre10.g449150	chromosome_10	4022530	4026710	-	2382	-	- && -
Cre10.g449350.v5.5	Cre10.g449350	chromosome_10	4062880	4064425	-	441	-	- && Q3SZ85.2 RecName: Full=Putative peptidyl-tRNA hydrolase PTRHD1; AltName: Full=Peptidyl-tRNA hydrolase domain-containing protein 1
Cre10.g449450.v5.5	Cre10.g449450	chromosome_10	4068436	4071735	-	1866	-	- && -
Cre10.g449550.v5.5	Cre10.g449550	chromosome_10	4073585	4075625	-	486	-	- && Q69TY4.1 RecName: Full=Peroxiredoxin-2E-1, chloroplastic; AltName: Full=Peroxiredoxin IIE-1; AltName: Full=Thioredoxin reductase 2E-1; Flags: Precursor
Cre10.g449800.v5.5	Cre10.g449800	chromosome_10	4178024	4181079	-	816	-	- && -
Cre10.g450350.v5.5	Cre10.g450350	chromosome_10	4249662	4251349	-	570	-	- && B8LIX8.1 RecName: Full=Intraflagellar transport protein 25; AltName: Full=Flagellar-associated protein 232
Cre10.g450400.v5.5	Cre10.g450400	chromosome_10	4251476	4254030	-	849	-	- && O22769.3 RecName: Full=NADH dehydrogenase [ubiquinone] flavoprotein 2, mitochondrial; Flags: Precursor
Cre10.g450450.v5.5	Cre10.g450450	chromosome_10	4255251	4258109	-	1575	-	- && -
Cre10.g450650.v5.5	Cre10.g450650	chromosome_10	4282890	4290070	+	3069	-	- && -
Cre10.g450750.v5.5	Cre10.g450750	chromosome_10	4292560	4294619	+	354	-	- && -
Cre10.g450850.v5.5	Cre10.g450850	chromosome_10	4298394	4307439	-	2532	-	- && -
Cre10.g450879.v5.5	Cre10.g450879	chromosome_10	4307585	4313989	-	1665	-	- && Q9ASU7.1 RecName: Full=Peter Pan-like protein
Cre10.g450900.v5.5	Cre10.g450900	chromosome_10	4314100	4318261	+	1005	-	- && -
Cre10.g451000.v5.5	Cre10.g451000	chromosome_10	4326788	4331029	-	1563	-	- && B7Q5K1.1 RecName: Full=Queuine tRNA-ribosyltransferase accessory subunit 2; AltName: Full=Queuine tRNA-ribosyltransferase domain-containing protein 1
Cre10.g451100.v5.5	Cre10.g451100	chromosome_10	4335949	4341509	-	1890	-	- && -
Cre10.g451150.v5.5	Cre10.g451150	chromosome_10	4341645	4346109	+	1809	-	- && -
Cre10.g451300.v5.5	Cre10.g451300	chromosome_10	4366316	4372021	-	2697	-	- && Q9NVH0.2 RecName: Full=Exonuclease 3'-5' domain-containing protein 2; AltName: Full=Exonuclease 3'-5' domain-like-containing protein 2
Cre10.g451350.v5.5	Cre10.g451350	chromosome_10	4372076	4372871	-	327	-	- && -
Cre10.g451400.v5.5	Cre10.g451400	chromosome_10	4373022	4380953	+	1437	-	- && Q39054.2 RecName: Full=Molybdopterin biosynthesis protein CNX1; AltName: Full=Molybdenum cofactor biosynthesis enzyme CNX1; Includes: RecName: Full=Molybdopterin molybdenumtransferase; Short=MPT Mo-transferase; AltName: Full=Domain E; Includes: RecNa
Cre10.g451752.v5.5	Cre10.g451752	chromosome_10	4481576	4488961	-	1662	-	- && -
Cre10.g451900.v5.5	Cre10.g451900	chromosome_10	4496857	4500497	-	1497	-	- && Q9MT28.1 RecName: Full=Threonine synthase, chloroplastic; Short=TS; Flags: Precursor
Cre10.g451950.v5.5	Cre10.g451950	chromosome_10	4501000	4506271	-	1566	-	- && Q9LR30.1 RecName: Full=Glutamate--glyoxylate aminotransferase 1; Short=AtGGT2; AltName: Full=Alanine aminotransferase GGT1; AltName: Full=Alanine--glyoxylate aminotransferase GGT1; AltName: Full=Alanine-2-oxoglutarate aminotransferase 1
Cre10.g452000.v5.5	Cre10.g452000	chromosome_10	4506372	4509013	+	1017	-	- && Q9CQG1.1 RecName: Full=Putative glutathione-specific gamma-glutamylcyclotransferase 2; Short=Gamma-GCG 2; AltName: Full=Cation transport regulator-like protein 2
Cre10.g452050.v5.5	Cre10.g452050	chromosome_10	4509503	4513091	-	795	-	- && P27521.1 RecName: Full=Chlorophyll a-b binding protein 4, chloroplastic; AltName: Full=LHCI type III CAB-4; Flags: Precursor
Cre10.g452100.v5.5	Cre10.g452100	chromosome_10	4520613	4523220	+	1209	-	- && -
Cre10.g452150.v5.5	Cre10.g452150	chromosome_10	4523232	4527237	-	1236	-	- && -
Cre10.g452350.v5.5	Cre10.g452350	chromosome_10	4552550	4555246	+	462	-	- && -
Cre10.g452450.v5.5	Cre10.g452450	chromosome_10	4560312	4574000	-	3141	-	- && O24303.1 RecName: Full=Protein TIC110, chloroplastic; AltName: Full=Chloroplast inner envelope protein, 110 kDa; Short=psIEP110; AltName: Full=IAP100; AltName: Full=Translocon at the inner envelope membrane of chloroplasts 110; Flags: Precursor
Cre10.g452500.v5.5	Cre10.g452500	chromosome_10	4574148	4581693	+	3180	-	- && O74828.1 RecName: Full=Pre-rRNA-processing protein esf1
Cre10.g452650.v5.5	Cre10.g452650	chromosome_10	4593375	4597741	+	759	-	- && Q9LN27.1 RecName: Full=Mitochondrial import inner membrane translocase subunit TIM17-1
Cre10.g452800.v5.5	Cre10.g452800	chromosome_10	4608866	4611901	+	1347	-	- && -
Cre10.g452900.v5.5	Cre10.g452900	chromosome_10	4616072	4620387	-	1593	-	- && Q9VZS6.2 RecName: Full=Putative neutral sphingomyelinase
Cre10.g453000.v5.5	Cre10.g453000	chromosome_10	4633368	4635896	+	726	-	- && -
Cre10.g453050.v5.5	Cre10.g453050	chromosome_10	4636124	4639827	-	1605	-	- && Q6Z7H3.2 RecName: Full=Cyclin-T1-2; Short=CycT1;2
Cre10.g453100.v5.5	Cre10.g453100	chromosome_10	4643387	4653159	+	2223	-	- && Q6P4P2.1 RecName: Full=LMBR1 domain-containing protein 2-B
Cre10.g453300.v5.5	Cre10.g453300	chromosome_10	4666722	4670207	-	1959	-	- && -
Cre10.g453350.v5.5	Cre10.g453350	chromosome_10	4670337	4673977	-	2148	-	- && -
Cre10.g453450.v5.5	Cre10.g453450	chromosome_10	4692240	4693599	+	333	-	- && P62316.1 RecName: Full=Small nuclear ribonucleoprotein Sm D2; Short=Sm-D2; AltName: Full=snRNP core protein D2 >P62317.1 RecName: Full=Small nuclear ribonucleoprotein Sm D2; Short=Sm-D2; AltName: Full=snRNP core protein D2 >Q3SZF8.1 RecName: Full=Sma
Cre10.g453600.v5.5	Cre10.g453600	chromosome_10	4705915	4710547	-	1431	-	- && Q2HWK7.1 RecName: Full=Acyl-lipid omega-13 desaturase; Short=CrDES; AltName: Full=Omega13 fatty acid desaturase
Cre10.g453700.v5.5	Cre10.g453700	chromosome_10	4729408	4732559	+	1893	-	- && -
Cre10.g453807.v5.5	Cre10.g453807	chromosome_10	4789198	4797360	+	1734	-	- && F4J3G5.1 RecName: Full=Carboxyl-terminal-processing peptidase 3, chloroplastic; AltName: Full=D1 C-terminal processing protease 3; AltName: Full=Photosystem II D1 protein processing peptidase 3; Flags: Precursor
Cre10.g453900.v5.5	Cre10.g453900	chromosome_10	4801640	4811207	-	1929	-	- && Q8W4D0.1 RecName: Full=Peptidyl-prolyl cis-trans isomerase CYP71; Short=PPIase CYP71; AltName: Full=Cyclophilin of 71 kDa; AltName: Full=Cyclophilin-71
Cre10.g454025.v5.5	Cre10.g454025	chromosome_10	4826628	4832389	+	2733	-	- && Q9FXT6.2 RecName: Full=Peroxisomal membrane protein PEX14; AltName: Full=Peroxin-14; Short=AtPEX14; AltName: Full=Peroxisome biogenesis protein 14; AltName: Full=Pex14p; AltName: Full=Protein PEROXISOME DEFECTIVE 2
Cre10.g454100.v5.5	Cre10.g454100	chromosome_10	4832442	4837127	+	1071	-	- && Q0VD01.1 RecName: Full=U3 small nucleolar ribonucleoprotein protein IMP4; Short=U3 snoRNP protein IMP4
Cre10.g454150.v5.5	Cre10.g454150	chromosome_10	4837196	4839817	-	510	-	- && Q552S7.1 RecName: Full=Putative acetyltransferase DDB_G0275913
Cre10.g454400.v5.5	Cre10.g454400	chromosome_10	4870787	4877260	+	3060	-	- && O13747.1 RecName: Full=RING finger protein ETP1 homolog; AltName: Full=BRAP2 homolog
Cre10.g454450.v5.5	Cre10.g454450	chromosome_10	4878047	4885560	+	1535	-	- && O80492.1 RecName: Full=Probable protein phosphatase 2C 5; Short=AtPP2C05
Cre10.g454600.v5.5	Cre10.g454600	chromosome_10	4888584	4892266	+	1545	-	- && -
Cre10.g454650.v5.5	Cre10.g454650	chromosome_10	4892490	4895816	-	1233	-	- && -
Cre10.g454734.v5.5	Cre10.g454734	chromosome_10	4900660	4906766	-	2610	-	- && P27522.1 RecName: Full=Chlorophyll a-b binding protein 8, chloroplastic; AltName: Full=LHCI type III CAB-8; Flags: Precursor
Cre10.g454800.v5.5	Cre10.g454800	chromosome_10	4906876	4910177	+	609	-	- && -
Cre10.g454951.v5.5	Cre10.g454951	chromosome_10	4934956	4937176	-	201	-	- && -
Cre10.g455000.v5.5	Cre10.g455000	chromosome_10	4937277	4943158	+	1803	-	- && -
Cre10.g455100.v5.5	Cre10.g455100	chromosome_10	4958804	4963366	-	987	-	- && -
Cre10.g455300.v5.5	Cre10.g455300	chromosome_10	4992977	4994247	+	384	-	- && Q9LM92.1 RecName: Full=Small nuclear ribonucleoprotein SmD3b; Short=SmD3-b; AltName: Full=snRNP core protein D3-b
Cre10.g455500.v5.5	Cre10.g455500	chromosome_10	5012396	5015025	+	1155	-	- && Q9NRL2.2 RecName: Full=Bromodomain adjacent to zinc finger domain protein 1A; AltName: Full=ATP-dependent chromatin-remodeling protein; AltName: Full=ATP-utilizing chromatin assembly and remodeling factor 1; Short=hACF1; AltName: Full=CHRAC subunit A
Cre10.g456000.v5.5	Cre10.g456000	chromosome_10	5084630	5088065	-	840	-	- && Q9LSQ5.1 RecName: Full=NAD(P)H dehydrogenase (quinone) FQR1; AltName: Full=Flavodoxin-like quinone reductase 1
Cre10.g456050.v5.5	Cre10.g456050	chromosome_10	5088120	5092265	-	606	-	- && Q9LSQ5.1 RecName: Full=NAD(P)H dehydrogenase (quinone) FQR1; AltName: Full=Flavodoxin-like quinone reductase 1
Cre10.g456150.v5.5	Cre10.g456150	chromosome_10	5097326	5103739	+	1098	-	- && P34913.2 RecName: Full=Bifunctional epoxide hydrolase 2; Includes: RecName: Full=Cytosolic epoxide hydrolase 2; Short=CEH; AltName: Full=Epoxide hydratase; AltName: Full=Soluble epoxide hydrolase; Short=SEH; Includes: RecName: Full=Lipid-phosphate ph
Cre10.g456200.v5.5	Cre10.g456200	chromosome_10	5104136	5106979	+	396	-	- && Q9SS17.1 RecName: Full=40S ribosomal protein S24-1
Cre10.g456226.v5.5	Cre10.g456226	chromosome_10	5105110	5105395	-	189	-	- && -
Cre10.g456250.v5.5	Cre10.g456250	chromosome_10	5108956	5111954	+	645	-	- && Q7Y0D4.1 RecName: Full=Thioredoxin-like protein HCF164, chloroplastic; AltName: Full=Protein HIGH CHLOROPHYLL FLUORESCENCE 164; Flags: Precursor
Cre10.g456300.v5.5	Cre10.g456300	chromosome_10	5112571	5119965	-	4158	-	- && Q9LEM8.1 RecName: Full=PsbD mRNA maturation factor Nac2, chloroplastic; Flags: Precursor
Cre10.g456400.v5.5	Cre10.g456400	chromosome_10	5127896	5133272	+	2256	-	- && P43004.2 RecName: Full=Excitatory amino acid transporter 2; AltName: Full=Glutamate/aspartate transporter II; AltName: Full=Sodium-dependent glutamate/aspartate transporter 2; AltName: Full=Solute carrier family 1 member 2
Cre10.g456420.v5.5	Cre10.g456420	chromosome_10	5134494	5136937	+	539	-	- && -
Cre10.g456440.v5.5	Cre10.g456440	chromosome_10	5134494	5135387	+	213	-	- && -
Cre10.g456550.v5.5	Cre10.g456550	chromosome_10	5155806	5157017	+	231	-	- && -
Cre10.g456750.v5.5	Cre10.g456750	chromosome_10	5180737	5183457	+	681	-	- && -
Cre10.g456851.v5.5	Cre10.g456851	chromosome_10	5192624	5196445	+	1143	-	- && -
Cre10.g457000.v5.5	Cre10.g457000	chromosome_10	5221664	5226455	+	2052	-	- && Q9FJX0.1 RecName: Full=Peptidyl-prolyl cis-trans isomerase CYP65; Short=AtCYP65; Short=PPIase CYP65; AltName: Full=Cyclophilin-65; AltName: Full=Peptidyl-prolyl cis-trans isomerase-like 2; AltName: Full=Plant U-box protein 49; AltName: Full=Rotamase;
Cre10.g457100.v5.5	Cre10.g457100	chromosome_10	5230858	5233833	-	921	-	- && -
Cre10.g457150.v5.5	Cre10.g457150	chromosome_10	5233934	5244535	+	3270	-	- && Q6TEP1.2 RecName: Full=Protein FAM91A1
Cre10.g457450.v5.5	Cre10.g457450	chromosome_10	5295499	5299133	-	1182	-	- && Q8BZI6.2 RecName: Full=Protein GUCD1; AltName: Full=Guanylyl cyclase domain-containing protein 1; AltName: Full=Protein LLN4
Cre10.g457500.v5.5	Cre10.g457500	chromosome_10	5299264	5302136	+	816	-	- && Q9SCY5.1 RecName: Full=SNF1-related protein kinase regulatory subunit beta-2; Short=AKIN subunit beta-2; Short=AKINB2; Short=AKINbeta2
Cre10.g457550.v5.5	Cre10.g457550	chromosome_10	5302657	5306298	-	1368	-	- && Q8H1Q8.2 RecName: Full=Autophagy-related protein 18b; Short=AtATG18b
Cre10.g457600.v5.5	Cre10.g457600	chromosome_10	5307778	5310538	-	909	-	- && -
Cre10.g457650.v5.5	Cre10.g457650	chromosome_10	5310664	5313045	+	411	-	- && -
Cre10.g457700.v5.5	Cre10.g457700	chromosome_10	5313053	5317193	-	1113	-	- && Q8BW96.2 RecName: Full=Calcium/calmodulin-dependent protein kinase type 1D; AltName: Full=CaM kinase I delta; Short=CaM-KI delta; Short=CaMKI delta; AltName: Full=CaM kinase ID; AltName: Full=CaMKI-like protein kinase; Short=CKLiK; Short=mCKLiK
Cre10.g457750.v5.5	Cre10.g457750	chromosome_10	5317410	5324273	-	2109	-	- && A8J6J0.1 RecName: Full=Proton/sulfate cotransporter 2
Cre10.g457801.v5.5	Cre10.g457801	chromosome_10	5325567	5328016	+	519	-	- && -
Cre10.g457850.v5.5	Cre10.g457850	chromosome_10	5328576	5330561	+	609	-	- && -
Cre10.g457900.v5.5	Cre10.g457900	chromosome_10	5330571	5334876	-	3348	-	- && -
Cre10.g458000.v5.5	Cre10.g458000	chromosome_10	5339387	5343738	+	1890	-	- && -
Cre10.g458100.v5.5	Cre10.g458100	chromosome_10	5349829	5353276	-	1464	-	- && Q87AD3.1 RecName: Full=UPF0394 membrane protein PD_1893
Cre10.g458150.v5.5	Cre10.g458150	chromosome_10	5353327	5357386	-	2070	-	- && -
Cre10.g458250.v5.5	Cre10.g458250	chromosome_10	5366491	5369326	-	1017	-	- && -
Cre10.g458400.v5.5	Cre10.g458400	chromosome_10	5433287	5434541	+	237	-	- && -
Cre10.g458450.v5.5	Cre10.g458450	chromosome_10	5436288	5438246	-	489	-	- && O59858.1 RecName: Full=Glutathione peroxidase
Cre10.g458500.v5.5	Cre10.g458500	chromosome_10	5438301	5444563	-	1710	-	- && Q9LYU8.1 RecName: Full=Aspartokinase 1, chloroplastic; AltName: Full=Aspartate kinase 1; Flags: Precursor
Cre10.g458550.v5.5	Cre10.g458550	chromosome_10	5444687	5447129	+	474	-	- && Q8DKX6.1 RecName: Full=Nucleoid-associated protein tlr0723
Cre10.g458700.v5.5	Cre10.g458700	chromosome_10	5458007	5460438	+	663	-	- && -
Cre10.g458750.v5.5	Cre10.g458750	chromosome_10	5460367	5461984	+	165	-	- && -
Cre10.g458800.v5.5	Cre10.g458800	chromosome_10	5462097	5467498	+	1317	-	- && -
Cre10.g458900.v5.5	Cre10.g458900	chromosome_10	5472907	5478314	+	1269	-	- && -
Cre10.g458950.v5.5	Cre10.g458950	chromosome_10	5478351	5486844	-	2595	-	- && -
Cre10.g459000.v5.5	Cre10.g459000	chromosome_10	5486891	5490536	-	1134	-	- && Q8L733.1 RecName: Full=Putative transferase At4g12130, mitochondrial; AltName: Full=Iron-sulfur cluster assembly factor homolog COG0354; Flags: Precursor
Cre10.g459100.v5.5	Cre10.g459100	chromosome_10	5496913	5501286	-	1143	-	- && -
Cre10.g459200.v5.5	Cre10.g459200	chromosome_10	5504975	5511406	-	3246	-	- && P54211.1 RecName: Full=Plasma membrane ATPase; AltName: Full=Proton pump
Cre10.g459250.v5.5	Cre10.g459250	chromosome_10	5514717	5515416	-	327	-	- && Q9LMK0.1 RecName: Full=60S ribosomal protein L35a-1
Cre10.g459400.v5.5	Cre10.g459400	chromosome_10	5528623	5530416	+	303	-	- && -
Cre10.g459500.v5.5	Cre10.g459500	chromosome_10	5537000	5545331	+	2076	-	- && Q9C6I8.1 RecName: Full=Nucleolar GTP-binding protein 1
Cre10.g459600.v5.5	Cre10.g459600	chromosome_10	5552923	5562154	+	4125	-	- && O36021.1 RecName: Full=Uncharacterized protein C4F10.09c
Cre10.g459750.v5.5	Cre10.g459750	chromosome_10	5579233	5580045	+	198	-	- && -
Cre10.g459800.v5.5	Cre10.g459800	chromosome_10	5580047	5584472	-	1050	-	- && Q5TC63.4 RecName: Full=Growth hormone-regulated TBC protein 1; AltName: Full=TBC1 domain family member 6
Cre10.g459900.v5.5	Cre10.g459900	chromosome_10	5585267	5591712	-	1128	-	- && Q9LN20.1 RecName: Full=Probable prolyl 4-hydroxylase 3; Short=AtP4H3
Cre10.g459950.v5.5	Cre10.g459950	chromosome_10	5592059	5597972	-	1971	-	- && -
Cre10.g460050.v5.5	Cre10.g460050	chromosome_10	5602643	5607668	+	1158	-	- && Q940U6.1 RecName: Full=Protein FLUORESCENT IN BLUE LIGHT, chloroplastic; Flags: Precursor
Cre10.g460300.v5.5	Cre10.g460300	chromosome_10	5637743	5639608	+	768	-	- && F4KI56.1 RecName: Full=Metal-independent phosphoserine phosphatase; Short=iPSP; AltName: Full=Phosphoglycerate mutase-like protein 3
Cre10.g460600.v5.5	Cre10.g460600	chromosome_10	5683187	5693472	-	1986	-	- && P0C1I7.1 RecName: Full=Peptidyl-prolyl cis-trans isomerase cyp5; Short=PPIase cyp5; AltName: Full=Cyclophilin cyp5; AltName: Full=Rotamase cyp5
Cre10.g460650.v5.5	Cre10.g460650	chromosome_10	5693581	5699644	+	1449	-	- && Q6DGG0.3 RecName: Full=Peptidyl-prolyl cis-trans isomerase D; Short=PPIase D; AltName: Full=40 kDa peptidyl-prolyl cis-trans isomerase; AltName: Full=Cyclophilin-40; Short=CYP-40; AltName: Full=Rotamase D
Cre10.g460750.v5.5	Cre10.g460750	chromosome_10	5706670	5710911	+	528	-	- && -
Cre10.g460800.v5.5	Cre10.g460800	chromosome_10	5710960	5715244	+	780	-	- && Q86AD7.1 RecName: Full=Probable myosin light chain kinase DDB_G0271550
Cre10.g460850.v5.5	Cre10.g460850	chromosome_10	5716060	5719077	+	456	-	- && -
Cre10.g461050.v5.5	Cre10.g461050	chromosome_10	5751540	5756072	+	1851	-	- && Q38676.1 RecName: Full=V-type proton ATPase catalytic subunit A isoform 1; Short=V-ATPase subunit A 1; AltName: Full=V-ATPase 69 kDa subunit 1; AltName: Full=Vacuolar proton pump subunit alpha 1
Cre10.g461150.v5.5	Cre10.g461150	chromosome_10	5760250	5765301	+	1248	-	- && -
Cre10.g461250.v5.5	Cre10.g461250	chromosome_10	5769039	5775067	+	2160	-	- && Q9M0Y8.2 RecName: Full=Vesicle-fusing ATPase; AltName: Full=N-ethylmaleimide-sensitive fusion protein; AltName: Full=Vesicular-fusion protein NSF
Cre10.g461319.v5.5	Cre10.g461319	chromosome_10	5779800	5785196	+	1893	-	- && -
Cre10.g461350.v5.5	Cre10.g461350	chromosome_10	5786260	5789509	+	1236	-	- && -
Cre10.g461400.v5.5	Cre10.g461400	chromosome_10	5791636	5802099	-	6984	-	- && Q86TI0.2 RecName: Full=TBC1 domain family member 1
Cre10.g461450.v5.5	Cre10.g461450	chromosome_10	5802200	5806797	+	1587	-	- && -
Cre10.g461650.v5.5	Cre10.g461650	chromosome_10	5829810	5831398	-	750	-	- && -
Cre10.g461900.v5.5	Cre10.g461900	chromosome_10	5888933	5895520	+	1197	-	- && P0A9T4.1 RecName: Full=Protein tas >P0A9T5.1 RecName: Full=Protein tas
Cre10.g461950.v5.5	Cre10.g461950	chromosome_10	5895675	5897800	-	822	-	- && O24361.1 RecName: Full=Proteasome subunit beta type-5; AltName: Full=20S proteasome subunit E; AltName: Full=Proteasome epsilon chain; Flags: Precursor
Cre10.g462250.v5.5	Cre10.g462250	chromosome_10	5941102	5945162	-	1014	-	- && Q9JJW6.1 RecName: Full=Aly/REF export factor 2; AltName: Full=Alyref; AltName: Full=RNA and export factor-binding protein 2
Cre10.g462300.v5.5	Cre10.g462300	chromosome_10	5945263	5957649	+	2664	-	- && Q8L5Z7.1 RecName: Full=Sorting nexin 2A
Cre10.g462350.v5.5	Cre10.g462350	chromosome_10	5960733	5971328	+	3171	-	- && Q7T6Y2.2 RecName: Full=Putative serine/threonine-protein kinase/receptor R831; Flags: Precursor
Cre10.g462500.v5.5	Cre10.g462500	chromosome_10	5978544	5980922	-	795	-	- && Q9SVS0.1 RecName: Full=RNA pseudouridine synthase 6, chloroplastic; AltName: Full=RNA pseudouridylate synthase 6; AltName: Full=RNA-uridine isomerase 6; Flags: Precursor
Cre10.g462600.v5.5	Cre10.g462600	chromosome_10	5982950	5984892	-	573	-	- && Q9CWX4.1 RecName: Full=RNA pseudouridylate synthase domain-containing protein 4
Cre10.g462650.v5.5	Cre10.g462650	chromosome_10	5984943	5987242	-	741	-	- && -
Cre10.g462700.v5.5	Cre10.g462700	chromosome_10	5988813	5991474	+	696	-	- && Q8GXS3.1 RecName: Full=Pre-mRNA cleavage factor Im 25 kDa subunit 2
Cre10.g462750.v5.5	Cre10.g462750	chromosome_10	5991523	5999424	+	3534	-	- && F4I1S7.1 RecName: Full=Elongator complex protein 2; Short=AtELP2; AltName: Full=Elongator component 2; AltName: Full=Protein GREEN NPR1 SEEDLING ON SA MEDIUM 1
Cre10.g462950.v5.5	Cre10.g462950	chromosome_10	6018004	6019585	-	306	-	- && B4SAK0.1 RecName: Full=50S ribosomal protein L33
Cre10.g463150.v5.5	Cre10.g463150	chromosome_10	6038850	6043575	-	1146	-	- && Q9FHR8.1 RecName: Full=Delta(3,5)-Delta(2,4)-dienoyl-CoA isomerase, peroxisomal; Short=AtDCI1
Cre10.g463200.v5.5	Cre10.g463200	chromosome_10	6043676	6048927	+	1818	-	- && -
Cre10.g463250.v5.5	Cre10.g463250	chromosome_10	6048940	6055115	-	2748	-	- && -
Cre10.g463300.v5.5	Cre10.g463300	chromosome_10	6055216	6068137	+	3039	-	- && -
Cre10.g463450.v5.5	Cre10.g463450	chromosome_10	6081156	6084297	+	939	-	- && -
Cre10.g463650.v5.5	Cre10.g463650	chromosome_10	6112282	6114425	-	165	-	- && -
Cre10.g464050.v5.5	Cre10.g464050	chromosome_10	6164114	6170265	-	1098	-	- && -
Cre10.g464200.v5.5	Cre10.g464200	chromosome_10	6181295	6189780	-	5076	-	- && -
Cre10.g464250.v5.5	Cre10.g464250	chromosome_10	6189835	6192500	-	699	-	- && -
Cre10.g464264.v5.5	Cre10.g464264	chromosome_10	6192621	6198492	+	1791	-	- && -
Cre10.g464300.v5.5	Cre10.g464300	chromosome_10	6198671	6202562	+	969	-	- && -
Cre10.g464325.v5.5	Cre10.g464325	chromosome_10	6202611	6204852	+	996	-	- && -
Cre10.g464500.v5.5	Cre10.g464500	chromosome_10	6220841	6224199	+	867	-	- && -
Cre10.g464550.v5.5	Cre10.g464550	chromosome_10	6224521	6231686	+	4431	-	- && C0LGW6.1 RecName: Full=LRR receptor-like serine/threonine-protein kinase ERL1; AltName: Full=Protein ERECTA-like kinase 1; Flags: Precursor
Cre10.g464600.v5.5	Cre10.g464600	chromosome_10	6232112	6235270	-	612	-	- && -
Cre10.g464650.v5.5	Cre10.g464650	chromosome_10	6235381	6238071	+	756	-	- && -
Cre10.g464700.v5.5	Cre10.g464700	chromosome_10	6238075	6239930	-	1233	-	- && -
Cre10.g464850.v5.5	Cre10.g464850	chromosome_10	6255778	6259485	+	783	-	- && A4SWL6.1 RecName: Full=Peptide methionine sulfoxide reductase MsrA; Short=Protein-methionine-S-oxide reductase; AltName: Full=Peptide-methionine (S)-S-oxide reductase; Short=Peptide Met(O) reductase
Cre10.g465000.v5.5	Cre10.g465000	chromosome_10	6281535	6286760	-	1701	-	- && -
Cre10.g465050.v5.5	Cre10.g465050	chromosome_10	6289321	6293862	+	3315	-	- && -
Cre10.g465200.v5.5	Cre10.g465200	chromosome_10	6299475	6303190	-	1308	-	- && -
Cre10.g465250.v5.5	Cre10.g465250	chromosome_10	6307020	6309150	-	615	-	- && -
Cre10.g465400.v5.5	Cre10.g465400	chromosome_10	6338221	6342391	+	2130	-	- && -
Cre10.g465500.v5.5	Cre10.g465500	chromosome_10	6351871	6355120	-	1317	-	- && -
Cre10.g465550.v5.5	Cre10.g465550	chromosome_10	6355995	6366372	-	3102	-	- && P42762.1 RecName: Full=Chaperone protein ClpD, chloroplastic; AltName: Full=ATP-dependent Clp protease ATP-binding subunit ClpD homolog; AltName: Full=Casein lytic proteinase D; AltName: Full=ERD1 protein; AltName: Full=Protein EARLY RESPONSIVE TO DE
Cre10.g465750.v5.5	Cre10.g465750	chromosome_10	6400413	6405434	+	1749	-	- && -
Cre10.g465757.v5.5	Cre10.g465757	chromosome_10	6405583	6406204	+	474	-	- && -
Cre10.g465850.v5.5	Cre10.g465850	chromosome_10	6423107	6429212	-	2073	-	- && P0CD65.1 RecName: Full=PAB-dependent poly(A)-specific ribonuclease subunit PAN3; AltName: Full=PAB1P-dependent poly(A)-nuclease; AltName: Full=PAN deadenylation complex subunit 3
Cre10.g465900.v5.5	Cre10.g465900	chromosome_10	6429668	6432962	-	981	-	- && Q41639.1 RecName: Full=Cell division control protein 2 homolog; AltName: Full=p34cdc2
Cre10.g465950.v5.5	Cre10.g465950	chromosome_10	6433023	6434822	-	690	-	- && -
Cre10.g466000.v5.5	Cre10.g466000	chromosome_10	6434877	6435932	-	315	-	- && -
Cre10.g466100.v5.5	Cre10.g466100	chromosome_10	6440848	6442982	-	420	-	- && -
Cre10.g466250.v5.5	Cre10.g466250	chromosome_10	6463037	6471502	-	3267	-	- && Q8NI36.1 RecName: Full=WD repeat-containing protein 36; AltName: Full=T-cell activation WD repeat-containing protein; Short=TA-WDRP
Cre10.g466300.v5.5	Cre10.g466300	chromosome_10	6471633	6477294	+	1911	-	- && -
Cre10.g466350.v5.5	Cre10.g466350	chromosome_10	6478243	6485152	-	1728	-	- && Q75H77.1 RecName: Full=Serine/threonine-protein kinase SAPK10; AltName: Full=Osmotic stress/abscisic acid-activated protein kinase 10
Cre10.g466400.v5.5	Cre10.g466400	chromosome_10	6486587	6490912	-	1227	-	- && -
Cre10.g466450.v5.5	Cre10.g466450	chromosome_10	6491013	6496684	+	2331	-	- && Q6Z1C0.1 RecName: Full=Nucleolin 1; AltName: Full=Protein NUCLEOLIN LIKE 1
Cre10.g466500.v5.5	Cre10.g466500	chromosome_10	6497237	6500152	-	594	-	- && -
Cre10.g466550.v5.5	Cre10.g466550	chromosome_10	6502273	6507514	+	2085	-	- && -
Cre10.g466650.v5.5	Cre10.g466650	chromosome_10	6510393	6513323	+	1059	-	- && -
Cre10.g466700.v5.5	Cre10.g466700	chromosome_10	6513583	6517112	-	996	-	- && Q4W946.2 RecName: Full=2-oxoglutarate-Fe(II) type oxidoreductase; AltName: Full=Endocrocin synthesis protein D
Cre10.g466750.v5.5	Cre10.g466750	chromosome_10	6517206	6521178	+	1179	-	- && Q8W2B8.1 RecName: Full=Serine acetyltransferase 4; Short=AtSAT-4; Short=AtSERAT3;2
Cre10.g466800.v5.5	Cre10.g466800	chromosome_10	6521576	6525594	+	1182	-	- && -
Cre10.g466850.v5.5	Cre10.g466850	chromosome_10	6525791	6528394	-	513	-	- && Q9LM71.2 RecName: Full=Peptidyl-prolyl cis-trans isomerase FKBP18, chloroplastic; Short=PPIase FKBP18; AltName: Full=FK506-binding protein 18; Short=AtFKBP18; AltName: Full=Immunophilin FKBP18; AltName: Full=Rotamase; Flags: Precursor
Cre10.g466900.v5.5	Cre10.g466900	chromosome_10	6530771	6533872	-	585	-	- && -
Cre10.g467000.v5.5	Cre10.g467000	chromosome_10	6537470	6540862	-	1410	-	- && Q2XQY7.1 RecName: Full=Intraflagellar transport protein 57
Cre10.g467050.v5.5	Cre10.g467050	chromosome_10	6540963	6543364	+	1302	-	- && -
Cre10.g467100.v5.5	Cre10.g467100	chromosome_10	6543375	6547392	-	2088	-	- && -
Cre10.g467150.v5.5	Cre10.g467150	chromosome_10	6547513	6550204	+	612	-	- && -
Cre11.g467350.v5.5	Cre11.g467350	chromosome_11	1772882	1781127	-	2052	-	- && Q9LMI7.1 RecName: Full=Putative acyl-coenzyme A oxidase 3.2, peroxisomal; Flags: Precursor
Cre11.g467400.v5.5	Cre11.g467400	chromosome_11	1781519	1786093	-	1809	-	- && -
Cre11.g467524.v5.5	Cre11.g467524	chromosome_11	30440	34699	-	795	-	- && O95848.2 RecName: Full=Uridine diphosphate glucose pyrophosphatase; Short=UDPG pyrophosphatase; Short=UGPPase; AltName: Full=Nucleoside diphosphate-linked moiety X motif 14; Short=Nudix motif 14
Cre11.g467525.v5.5	Cre11.g467525	chromosome_11	34836	37967	+	1782	-	- && -
Cre11.g467526.v5.5	Cre11.g467526	chromosome_11	37980	40030	-	534	-	- && -
Cre11.g467527.v5.5	Cre11.g467527	chromosome_11	40146	45687	+	1548	-	- && Q9ZV28.1 RecName: Full=Cytochrome P450 710A4; AltName: Full=C-22 sterol desaturase
Cre11.g467531.v5.5	Cre11.g467531	chromosome_11	83045	86815	-	1266	-	- && -
Cre11.g467532.v5.5	Cre11.g467532	chromosome_11	86916	89667	+	240	-	- && -
Cre11.g467533.v5.5	Cre11.g467533	chromosome_11	89996	91987	+	1101	-	- && -
Cre11.g467535.v5.5	Cre11.g467535	chromosome_11	97546	101293	+	1251	-	- && -
Cre11.g467536.v5.5	Cre11.g467536	chromosome_11	101476	110954	+	6408	-	- && Q8QZX0.1 RecName: Full=Serine/threonine-protein kinase SBK1; AltName: Full=SH3-binding kinase 1
Cre11.g467541.v5.5	Cre11.g467541	chromosome_11	137410	143795	-	1692	-	- && -
Cre11.g467543.v5.5	Cre11.g467543	chromosome_11	151013	152385	-	288	-	- && -
Cre11.g467544.v5.5	Cre11.g467544	chromosome_11	152506	155977	+	762	-	- && Q10132.2 RecName: Full=Isopentenyl-diphosphate Delta-isomerase; AltName: Full=Isopentenyl pyrophosphate isomerase; Short=IPP isomerase
Cre11.g467547.v5.5	Cre11.g467547	chromosome_11	167646	172901	+	2292	-	- && O82462.1 RecName: Full=Glutamate--tRNA ligase, cytoplasmic; AltName: Full=GluRSAt; AltName: Full=Glutamyl-tRNA synthetase; Short=GluRS
Cre11.g467549.v5.5	Cre11.g467549	chromosome_11	174589	178940	+	2142	-	- && -
Cre11.g467550.v5.5	Cre11.g467550	chromosome_11	1806884	1813071	+	1173	-	- && B1XWS5.1 RecName: Full=Dihydroorotase; Short=DHOase
Cre11.g467551.v5.5	Cre11.g467551	chromosome_11	178950	181108	-	360	-	- && -
Cre11.g467554.v5.5	Cre11.g467554	chromosome_11	235989	240850	+	1293	-	- && -
Cre11.g467555.v5.5	Cre11.g467555	chromosome_11	240853	245128	-	1377	-	- && -
Cre11.g467559.v5.5	Cre11.g467559	chromosome_11	272703	281938	-	2370	-	- && -
Cre11.g467561.v5.5	Cre11.g467561	chromosome_11	294229	296621	+	441	-	- && -
Cre11.g467564.v5.5	Cre11.g467564	chromosome_11	313629	317100	+	648	-	- && -
Cre11.g467565.v5.5	Cre11.g467565	chromosome_11	317212	324148	-	3879	-	- && -
Cre11.g467566.v5.5	Cre11.g467566	chromosome_11	324746	326748	-	282	-	- && -
Cre11.g467567.v5.5	Cre11.g467567	chromosome_11	327092	331330	-	2058	-	- && P0CG71.1 RecName: Full=Polyubiquitin-A; Contains: RecName: Full=Ubiquitin; Contains: RecName: Full=Ubiquitin-related; Flags: Precursor
Cre11.g467568.v5.5	Cre11.g467568	chromosome_11	331493	336818	-	1278	-	- && Q9XF67.1 RecName: Full=3-phosphoinositide-dependent protein kinase 1; Short=AtPDK1
Cre11.g467569.v5.5	Cre11.g467569	chromosome_11	337493	339583	-	660	-	- && Q42687.1 RecName: Full=ATP synthase delta chain, chloroplastic; AltName: Full=F-ATPase delta chain; Flags: Precursor
Cre11.g467573.v5.5	Cre11.g467573	chromosome_11	348422	351813	+	804	-	- && P27522.1 RecName: Full=Chlorophyll a-b binding protein 8, chloroplastic; AltName: Full=LHCI type III CAB-8; Flags: Precursor
Cre11.g467574.v5.5	Cre11.g467574	chromosome_11	351806	358381	-	1414	-	- && Q640V2.1 RecName: Full=Protein RMD5 homolog A
Cre11.g467575.v5.5	Cre11.g467575	chromosome_11	358482	373014	+	3258	-	- && Q8DJ40.1 RecName: Full=Chaperone protein ClpB 1
Cre11.g467578.v5.5	Cre11.g467578	chromosome_11	383976	386621	-	381	-	- && -
Cre11.g467591.v5.5	Cre11.g467591	chromosome_11	457142	462253	+	1494	-	- && P42698.2 RecName: Full=DNA-damage-repair/toleration protein DRT111, chloroplastic; AltName: Full=REQUIRED FOR SNC4-1D protein 2; Flags: Precursor
Cre11.g467592.v5.5	Cre11.g467592	chromosome_11	462302	470833	+	2772	-	- && -
Cre11.g467593.v5.5	Cre11.g467593	chromosome_11	470916	472941	-	660	-	- && Q5M7N9.1 RecName: Full=Extended synaptotagmin-3; Short=E-Syt3
Cre11.g467594.v5.5	Cre11.g467594	chromosome_11	473142	474946	+	654	-	- && Q5M7N9.1 RecName: Full=Extended synaptotagmin-3; Short=E-Syt3
Cre11.g467603.v5.5	Cre11.g467603	chromosome_11	535730	537612	-	417	-	- && -
Cre11.g467607.v5.5	Cre11.g467607	chromosome_11	557466	562134	+	1863	-	- && -
Cre11.g467612.v5.5	Cre11.g467612	chromosome_11	606791	613535	-	1257	-	- && Q91WU5.2 RecName: Full=Arsenite methyltransferase; AltName: Full=Methylarsonite methyltransferase; AltName: Full=S-adenosyl-L-methionine:arsenic(III) methyltransferase
Cre11.g467621.v5.5	Cre11.g467621	chromosome_11	670570	674355	-	2010	-	- && -
Cre11.g467630.v5.5	Cre11.g467630	chromosome_11	743511	748564	-	1623	-	- && Q9FR37.1 RecName: Full=Amidase 1; Short=AtAMI1; AltName: Full=Translocon at the outer membrane of chloroplasts 64-I; Short=AtTOC64-I
Cre11.g467631.v5.5	Cre11.g467631	chromosome_11	748857	754148	+	1837	-	- && -
Cre11.g467633.v5.5	Cre11.g467633	chromosome_11	762500	768671	-	1710	-	- && Q8DJB2.1 RecName: Full=tRNA-2-methylthio-N(6)-dimethylallyladenosine synthase; AltName: Full=(Dimethylallyl)adenosine tRNA methylthiotransferase MiaB; AltName: Full=tRNA-i(6)A37 methylthiotransferase
Cre11.g467639.v5.5	Cre11.g467639	chromosome_11	793533	800876	-	2319	-	- && Q9BQ70.1 RecName: Full=Transcription factor 25; Short=TCF-25; AltName: Full=Nuclear localized protein 1
Cre11.g467640.v5.5	Cre11.g467640	chromosome_11	800977	802082	+	357	-	- && -
Cre11.g467642.v5.5	Cre11.g467642	chromosome_11	812271	817566	-	1032	-	- && -
Cre11.g467644.v5.5	Cre11.g467644	chromosome_11	819842	824570	+	2778	-	- && P42730.2 RecName: Full=Chaperone protein ClpB1; AltName: Full=ATP-dependent Clp protease ATP-binding subunit ClpB homolog 1; AltName: Full=Casein lytic proteinase B1; AltName: Full=Heat shock protein 101; AltName: Full=Protein DEFECTIVE IN LONG-TERM
Cre11.g467646.v5.5	Cre11.g467646	chromosome_11	827594	828826	-	402	-	- && -
Cre11.g467647.v5.5	Cre11.g467647	chromosome_11	829391	833744	-	945	-	- && Q8W1P0.2 RecName: Full=COP9 signalosome complex subunit 6b; Short=AtCSN6b; Short=Signalosome subunit 6b
Cre11.g467648.v5.5	Cre11.g467648	chromosome_11	833907	836885	+	1005	-	- && -
Cre11.g467649.v5.5	Cre11.g467649	chromosome_11	837864	845933	+	3798	-	- && -
Cre11.g467654.v5.5	Cre11.g467654	chromosome_11	880040	891773	-	2505	-	- && F4JRJ6.1 RecName: Full=Probable pre-mRNA-splicing factor ATP-dependent RNA helicase DEAH9; AltName: Full=DEAH RNA helicase homolog DDX35
Cre11.g467655.v5.5	Cre11.g467655	chromosome_11	891844	896075	-	528	-	- && O74800.1 RecName: Full=Mitochondrial inner membrane protease subunit 1
Cre11.g467659.v5.5	Cre11.g467659	chromosome_11	919308	922323	-	1116	-	- && -
Cre11.g467664.v5.5	Cre11.g467664	chromosome_11	973934	978602	+	1374	-	- && -
Cre11.g467666.v5.5	Cre11.g467666	chromosome_11	1013644	1018965	-	1440	-	- && Q9JHP7.1 RecName: Full=KDEL motif-containing protein 1; AltName: Full=Endoplasmic reticulum resident protein 58; Short=ER protein 58; Short=ERp58; Flags: Precursor
Cre11.g467667.v5.5	Cre11.g467667	chromosome_11	1019012	1021005	-	363	-	- && -
Cre11.g467668.v5.5	Cre11.g467668	chromosome_11	1021500	1023214	+	354	-	- && -
Cre11.g467669.v5.5	Cre11.g467669	chromosome_11	1023546	1032387	+	2247	-	- && -
Cre11.g467670.v5.5	Cre11.g467670	chromosome_11	1036076	1042998	+	1442	-	- && Q7Z4H8.2 RecName: Full=KDEL motif-containing protein 2; Flags: Precursor
Cre11.g467671.v5.5	Cre11.g467671	chromosome_11	1043046	1047345	+	1674	-	- && -
Cre11.g467678.v5.5	Cre11.g467678	chromosome_11	1097316	1116834	+	7650	-	- && Q8INF0.3 RecName: Full=Soluble guanylate cyclase 88E
Cre11.g467681.v5.5	Cre11.g467681	chromosome_11	1130369	1135815	-	2088	-	- && -
Cre11.g467682.v5.5	Cre11.g467682	chromosome_11	1135936	1140047	+	1062	-	- && Q8WZ82.1 RecName: Full=Esterase OVCA2; AltName: Full=Ovarian cancer-associated gene 2 protein
Cre11.g467685.v5.5	Cre11.g467685	chromosome_11	1152260	1154565	-	339	-	- && -
Cre11.g467687.v5.5	Cre11.g467687	chromosome_11	1160073	1165931	-	1134	-	- && -
Cre11.g467689.v5.5	Cre11.g467689	chromosome_11	1181185	1184519	+	621	-	- && P49728.1 RecName: Full=Cytochrome b6-f complex iron-sulfur subunit, chloroplastic; AltName: Full=Plastohydroquinone:plastocyanin oxidoreductase iron-sulfur protein; AltName: Full=Rieske iron-sulfur protein; Short=ISP; Short=RISP; Flags: Precursor
Cre11.g467690.v5.5	Cre11.g467690	chromosome_11	1184536	1188021	-	933	-	- && -
Cre11.g467692.v5.5	Cre11.g467692	chromosome_11	1196742	1201044	+	1734	-	- && -
Cre11.g467693.v5.5	Cre11.g467693	chromosome_11	1201262	1206655	+	1713	-	- && -
Cre11.g467695.v5.5	Cre11.g467695	chromosome_11	1210829	1214511	-	1248	-	- && -
Cre11.g467696.v5.5	Cre11.g467696	chromosome_11	1215666	1219861	-	1833	-	- && -
Cre11.g467697.v5.5	Cre11.g467697	chromosome_11	1219972	1221943	+	444	-	- && -
Cre11.g467699.v5.5	Cre11.g467699	chromosome_11	1225742	1234920	+	1890	-	- && Q7XWP3.2 RecName: Full=Probable protein transport Sec1a
Cre11.g467700.v5.5	Cre11.g467700	chromosome_11	1826115	1831677	-	1173	-	- && Q10LR9.1 RecName: Full=Uroporphyrinogen decarboxylase 2, chloroplastic; Short=UPD2; Short=URO-D2; Flags: Precursor
Cre11.g467701.v5.5	Cre11.g467701	chromosome_11	1235067	1241441	-	2325	-	- && -
Cre11.g467702.v5.5	Cre11.g467702	chromosome_11	1241496	1245851	-	1473	-	- && -
Cre11.g467707.v5.5	Cre11.g467707	chromosome_11	1282624	1284201	-	609	-	- && Q40089.1 RecName: Full=ATP synthase subunit delta', mitochondrial; AltName: Full=F-ATPase delta' subunit; Flags: Precursor
Cre11.g467708.v5.5	Cre11.g467708	chromosome_11	1284663	1288928	-	957	-	- && -
Cre11.g467709.v5.5	Cre11.g467709	chromosome_11	1289773	1291961	-	480	-	- && -
Cre11.g467712.v5.5	Cre11.g467712	chromosome_11	1315112	1333013	+	4881	-	- && -
Cre11.g467719.v5.5	Cre11.g467719	chromosome_11	1373371	1376556	-	1131	-	- && -
Cre11.g467722.v5.5	Cre11.g467722	chromosome_11	1403043	1404506	-	423	-	- && -
Cre11.g467723.v5.5	Cre11.g467723	chromosome_11	1404867	1415769	+	1365	-	- && P23902.1 RecName: Full=3-oxoacyl-[acyl-carrier-protein] synthase I, chloroplastic; AltName: Full=Beta-ketoacyl-ACP synthase I; Short=KAS I; Flags: Precursor
Cre11.g467724.v5.5	Cre11.g467724	chromosome_11	1415771	1418026	-	396	-	- && -
Cre11.g467725.v5.5	Cre11.g467725	chromosome_11	1419071	1423136	-	1293	-	- && -
Cre11.g467726.v5.5	Cre11.g467726	chromosome_11	1423191	1427876	-	2052	-	- && Q0D2E8.1 RecName: Full=Protein RFT1 homolog
Cre11.g467729.v5.5	Cre11.g467729	chromosome_11	1435979	1438586	-	744	-	- && -
Cre11.g467730.v5.5	Cre11.g467730	chromosome_11	1438641	1444236	-	1706	-	- && -
Cre11.g467732.v5.5	Cre11.g467732	chromosome_11	1446309	1448246	-	600	-	- && -
Cre11.g467735.v5.5	Cre11.g467735	chromosome_11	1452821	1454889	-	708	-	- && -
Cre11.g467738.v5.5	Cre11.g467738	chromosome_11	1468981	1471056	+	576	-	- && Q6DGV7.1 RecName: Full=Mpv17-like protein 2
Cre11.g467739.v5.5	Cre11.g467739	chromosome_11	1471162	1474971	+	1533	-	- && Q149C2.2 RecName: Full=TRAF3-interacting protein 1; AltName: Full=Intraflagellar transport protein 54 homolog; AltName: Full=Microtubule-interacting protein associated with TRAF3; Short=MIP-T3
Cre11.g467740.v5.5	Cre11.g467740	chromosome_11	1475591	1477922	-	1059	-	- && Q9ZGH6.1 RecName: Full=dTDP-3-amino-3,4,6-trideoxy-alpha-D-glucopyranose
Cre11.g467747.v5.5	Cre11.g467747	chromosome_11	1513869	1521100	-	2082	-	- && -
Cre11.g467749.v5.5	Cre11.g467749	chromosome_11	1523358	1526530	-	888	-	- && -
Cre11.g467751.v5.5	Cre11.g467751	chromosome_11	1526651	1536986	+	3270	-	- && O22446.2 RecName: Full=Histone deacetylase 19; Short=AtHD1; Short=HD
Cre11.g467752.v5.5	Cre11.g467752	chromosome_11	1537131	1540162	+	660	-	- && -
Cre11.g467753.v5.5	Cre11.g467753	chromosome_11	1540165	1542990	-	840	-	- && -
Cre11.g467754.v5.5	Cre11.g467754	chromosome_11	1543043	1548050	-	861	-	- && Q9S845.1 RecName: Full=GDP-mannose transporter GONST3; AltName: Full=Protein GOLGI NUCLEOTIDE SUGAR TRANSPORTER 3
Cre11.g467755.v5.5	Cre11.g467755	chromosome_11	1548169	1552322	+	933	-	- && Q8H124.1 RecName: Full=Uncharacterized protein At2g34460, chloroplastic; Flags: Precursor
Cre11.g467758.v5.5	Cre11.g467758	chromosome_11	1577945	1583400	-	2019	-	- && -
Cre11.g467759.v5.5	Cre11.g467759	chromosome_11	1583501	1587391	+	891	-	- && Q9SHU7.1 RecName: Full=Protein TIC 21, chloroplastic; AltName: Full=Protein CHLOROPLAST IMPORT APPARATUS 5; Short=AtCIA5; AltName: Full=Protein PERMEASE IN CHLOROPLASTS 1; Short=AtPIC1; AltName: Full=Translocon at the inner envelope membrane of chlor
Cre11.g467760.v5.5	Cre11.g467760	chromosome_11	1587722	1594170	+	474	-	- && -
Cre11.g467761.v5.5	Cre11.g467761	chromosome_11	1594285	1600460	-	2607	-	- && -
Cre11.g467766.v5.5	Cre11.g467766	chromosome_11	1617795	1627330	-	1518	-	- && A8JC00.1 RecName: Full=tRNA-splicing ligase RtcB homolog
Cre11.g467767.v5.5	Cre11.g467767	chromosome_11	1627764	1630970	-	471	-	- && -
Cre11.g467769.v5.5	Cre11.g467769	chromosome_11	1636358	1638606	+	510	-	- && -
Cre11.g467770.v5.5	Cre11.g467770	chromosome_11	1638740	1643130	-	1389	-	- && P41758.1 RecName: Full=Phosphoglycerate kinase, chloroplastic; Flags: Precursor
Cre11.g467773.v5.5	Cre11.g467773	chromosome_11	1654328	1658700	-	594	-	- && -
Cre11.g467778.v5.5	Cre11.g467778	chromosome_11	1675308	1680853	-	795	-	- && Q8YVB5.1 RecName: Full=Uracil phosphoribosyltransferase; AltName: Full=UMP pyrophosphorylase; AltName: Full=UPRTase
Cre11.g467779.v5.5	Cre11.g467779	chromosome_11	1680981	1692262	+	3744	-	- && P06865.2 RecName: Full=Beta-hexosaminidase subunit alpha; AltName: Full=Beta-N-acetylhexosaminidase subunit alpha; Short=Hexosaminidase subunit A; AltName: Full=N-acetyl-beta-glucosaminidase subunit alpha; Flags: Precursor
Cre11.g467781.v5.5	Cre11.g467781	chromosome_11	1694605	1703830	-	1818	-	- && Q8T6B7.1 RecName: Full=ABC transporter F family member 2
Cre11.g467784.v5.5	Cre11.g467784	chromosome_11	1719484	1723305	+	579	-	- && -
Cre11.g467785.v5.5	Cre11.g467785	chromosome_11	1723312	1729420	-	1656	-	- && Q8RX28.1 RecName: Full=Histone deacetylase 5
Cre11.g467791.v5.5	Cre11.g467791	chromosome_11	1745804	1748105	+	735	-	- && -
Cre11.g467795.v5.5	Cre11.g467795	chromosome_11	1757544	1772495	+	3369	-	- && P54209.1 RecName: Full=Cation-transporting ATPase CA1
Cre11.g468050.v5.5	Cre11.g468050	chromosome_11	1866544	1871276	+	1185	-	- && O80796.1 RecName: Full=Membrane-associated protein VIPP1, chloroplastic; AltName: Full=Protein VESICLE-INDUCING PROTEIN IN PLASTIDS 1; Flags: Precursor
Cre11.g468063.v5.5	Cre11.g468063	chromosome_11	1871838	1873033	-	234	-	- && -
Cre11.g468200.v5.5	Cre11.g468200	chromosome_11	1910684	1914483	+	753	-	- && -
Cre11.g468250.v5.5	Cre11.g468250	chromosome_11	1914594	1919615	+	1533	-	- && -
Cre11.g468300.v5.5	Cre11.g468300	chromosome_11	1920764	1922353	-	579	-	- && P52884.1 RecName: Full=GTP-binding protein SAR2
Cre11.g468350.v5.5	Cre11.g468350	chromosome_11	1922518	1930543	-	1842	-	- && -
Cre11.g468374.v5.5	Cre11.g468374	chromosome_11	2005119	2008345	-	2049	-	- && -
Cre11.g468377.v5.5	Cre11.g468377	chromosome_11	2009366	2013731	+	951	-	- && Q9SZQ5.1 RecName: Full=WD repeat-containing protein VIP3; AltName: Full=Protein BOUQUET-1; Short=boq-1; AltName: Full=Protein SKI8 homolog; AltName: Full=Protein VERNALIZATION INDEPENDENCE 3; AltName: Full=Protein ZWERGERL; Short=zwg
Cre11.g468400.v5.5	Cre11.g468400	chromosome_11	2030831	2036295	-	1560	-	- && -
Cre11.g468450.v5.5	Cre11.g468450	chromosome_11	2036432	2038737	+	510	-	- && P05434.1 RecName: Full=Caltractin; AltName: Full=20 kDa calcium-binding protein; AltName: Full=Centrin
Cre11.g468500.v5.5	Cre11.g468500	chromosome_11	2038740	2046102	-	2076	-	- && Q5MAU8.1 RecName: Full=Probable inactive purple acid phosphatase 27; Flags: Precursor
Cre11.g468550.v5.5	Cre11.g468550	chromosome_11	2046226	2047451	+	333	-	- && -
Cre11.g468600.v5.5	Cre11.g468600	chromosome_11	2047506	2053373	+	1965	-	- && -
Cre11.g468650.v5.5	Cre11.g468650	chromosome_11	2053656	2056997	+	2049	-	- && -
Cre11.g468700.v5.5	Cre11.g468700	chromosome_11	2057590	2064425	-	1467	-	- && Q8GS60.1 RecName: Full=7-hydroxymethyl chlorophyll a reductase, chloroplastic; Flags: Precursor
Cre11.g468750.v5.5	Cre11.g468750	chromosome_11	2064526	2067867	+	678	-	- && -
Cre11.g468850.v5.5	Cre11.g468850	chromosome_11	2070810	2073203	-	453	-	- && -
Cre11.g468950.v5.5	Cre11.g468950	chromosome_11	2078398	2079465	-	183	-	- && -
Cre11.g469000.v5.5	Cre11.g469000	chromosome_11	2079566	2083011	+	717	-	- && -
Cre11.g469033.v5.5	Cre11.g469033	chromosome_11	2083020	2089285	-	474	-	- && -
Cre11.g469100.v5.5	Cre11.g469100	chromosome_11	2089340	2092865	-	591	-	- && -
Cre11.g469150.v5.5	Cre11.g469150	chromosome_11	2092920	2097405	-	870	-	- && -
Cre11.g469300.v5.5	Cre11.g469300	chromosome_11	2106041	2112715	-	4170	-	- && -
Cre11.g469650.v5.5	Cre11.g469650	chromosome_11	2165537	2171102	-	2023	-	- && -
Cre11.g469750.v5.5	Cre11.g469750	chromosome_11	2173247	2179972	-	2010	-	- && -
Cre11.g474700.v5.5	Cre11.g474700	chromosome_11	2381363	2386314	+	1206	-	- && O80832.1 RecName: Full=UPF0187 protein At2g45870, chloroplastic; Flags: Precursor
Cre11.g474750.v5.5	Cre11.g474750	chromosome_11	2386331	2389692	-	1419	-	- && -
Cre11.g474800.v5.5	Cre11.g474800	chromosome_11	2391897	2397452	-	1341	-	- && Q3ZCF5.1 RecName: Full=Ornithine aminotransferase, mitochondrial; AltName: Full=Ornithine--oxo-acid aminotransferase; Flags: Precursor
Cre11.g474850.v5.5	Cre11.g474850	chromosome_11	2397555	2401172	-	1527	-	- && A3BN26.1 RecName: Full=RNA pseudouridine synthase 6, chloroplastic; AltName: Full=RNA pseudouridylate synthase 6; AltName: Full=RNA-uridine isomerase 6; Flags: Precursor
Cre11.g474950.v5.5	Cre11.g474950	chromosome_11	2403033	2408261	+	1413	-	- && -
Cre11.g475100.v5.5	Cre11.g475100	chromosome_11	2425807	2427702	-	390	-	- && -
Cre11.g475150.v5.5	Cre11.g475150	chromosome_11	2429299	2433372	-	1086	-	- && -
Cre11.g475200.v5.5	Cre11.g475200	chromosome_11	2433427	2438412	-	2907	-	- && -
Cre11.g475350.v5.5	Cre11.g475350	chromosome_11	2444123	2446384	+	852	-	- && A9V767.1 RecName: Full=Anamorsin homolog; AltName: Full=Fe-S cluster assembly protein DRE2 homolog
Cre11.g475400.v5.5	Cre11.g475400	chromosome_11	2446388	2450312	-	861	-	- && B2RYM5.1 RecName: Full=Lys-63-specific deubiquitinase BRCC36; AltName: Full=BRCA1-A complex subunit BRCC36; AltName: Full=BRCA1/BRCA2-containing complex subunit 3; AltName: Full=BRCA1/BRCA2-containing complex subunit 36; AltName: Full=BRISC complex s
Cre11.g475432.v5.5	Cre11.g475432	chromosome_11	2450367	2452152	-	744	-	- && -
Cre11.g475450.v5.5	Cre11.g475450	chromosome_11	2452263	2455994	+	1335	-	- && Q8LQ36.1 RecName: Full=Putative ataxin-3 homolog
Cre11.g475500.v5.5	Cre11.g475500	chromosome_11	2456118	2459784	+	1365	-	- && -
Cre11.g475750.v5.5	Cre11.g475750	chromosome_11	2500309	2503794	-	1770	-	- && -
Cre11.g475800.v5.5	Cre11.g475800	chromosome_11	2503895	2505166	+	330	-	- && -
Cre11.g475850.v5.5	Cre11.g475850	chromosome_11	2505169	2507580	-	591	-	- && O64750.1 RecName: Full=Protein EMBRYO SAC DEVELOPMENT ARREST 3, chloroplastic; Flags: Precursor
Cre11.g475900.v5.5	Cre11.g475900	chromosome_11	2507827	2513483	-	1722	-	- && Q9M2F8.2 RecName: Full=Carbon catabolite repressor protein 4 homolog 2; Short=CCR4 homolog 2
Cre11.g476000.v5.5	Cre11.g476000	chromosome_11	2528405	2530024	-	189	-	- && -
Cre11.g476150.v5.5	Cre11.g476150	chromosome_11	2555785	2559682	+	954	-	- && Q84WV9.1 RecName: Full=Glutaminyl-peptide cyclotransferase; AltName: Full=Glutaminyl cyclase
Cre11.g476250.v5.5	Cre11.g476250	chromosome_11	2569659	2578264	-	3462	-	- && Q93Z92.1 RecName: Full=E3 ubiquitin-protein ligase At4g11680; AltName: Full=RING finger protein At4g11680
Cre11.g476325.v5.5	Cre11.g476325	chromosome_11	2591855	2606468	+	2748	-	- && P81831.2 RecName: Full=Phosphoenolpyruvate carboxylase 1; Short=PEP carboxylase 1; Short=PEPC 1; Short=PEPCase 1
Cre11.g476400.v5.5	Cre11.g476400	chromosome_11	2625236	2631344	-	1515	-	- && -
Cre11.g476550.v5.5	Cre11.g476550	chromosome_11	2646435	2651890	+	1044	-	- && -
Cre11.g476750.v5.5	Cre11.g476750	chromosome_11	2688429	2692590	-	1041	-	- && P53991.1 RecName: Full=Ferredoxin--NADP reductase, chloroplastic; Short=FNR; Flags: Precursor
Cre11.g476800.v5.5	Cre11.g476800	chromosome_11	2693329	2696961	-	1014	-	- && Q2RQX9.1 RecName: Full=50S ribosomal protein L15
Cre11.g476900.v5.5	Cre11.g476900	chromosome_11	2710379	2714274	-	714	-	- && Q9M0S0.1 RecName: Full=Mediator of RNA polymerase II transcription subunit 20b
Cre11.g476950.v5.5	Cre11.g476950	chromosome_11	2714375	2718676	+	1755	-	- && -
Cre11.g477050.v5.5	Cre11.g477050	chromosome_11	2729675	2736286	+	2682	-	- && -
Cre11.g477250.v5.5	Cre11.g477250	chromosome_11	2764425	2768544	-	957	-	- && -
Cre11.g477300.v5.5	Cre11.g477300	chromosome_11	2768645	2773453	+	1758	-	- && Q38845.1 RecName: Full=Serine/threonine-protein phosphatase 2A 65 kDa regulatory subunit A alpha isoform; Short=AtA alpha; Short=PP2A, subunit A, alpha isoform; Short=PR-65 A; AltName: Full=Protein ROOTS CURL IN NAPHTHYLPHTHALAMIC ACID 1; AltName: Fu
Cre11.g477500.v5.5	Cre11.g477500	chromosome_11	2824455	2830072	+	888	-	- && Q6GPW4.1 RecName: Full=Transmembrane protein 205 [Xenopus laevis]
Cre11.g477550.v5.5	Cre11.g477550	chromosome_11	2830682	2832544	-	468	-	- && -
Cre11.g477700.v5.5	Cre11.g477700	chromosome_11	2855269	2863534	-	2697	-	- && -
Cre11.g477733.v5.5	Cre11.g477733	chromosome_11	2864099	2865234	-	399	-	- && -
Cre11.g477750.v5.5	Cre11.g477750	chromosome_11	2865329	2869534	-	1203	-	- && -
Cre11.g478100.v5.5	Cre11.g478100	chromosome_11	2932083	2934444	-	483	-	- && -
Cre11.g478128.v5.5	Cre11.g478128	chromosome_11	2934995	2947086	+	2286	-	- && Q8H0V6.1 RecName: Full=ABC transporter F family member 3; Short=ABC transporter ABCF.3; Short=AtABCF3; AltName: Full=GCN20-type ATP-binding cassette protein GCN3
Cre11.g478156.v5.5	Cre11.g478156	chromosome_11	2947097	2959824	-	2585	-	- && O81742.2 RecName: Full=Beta-adaptin-like protein C; Short=At-bC-Ad; Short=At-betaC-Ad; AltName: Full=AP complex subunit beta-C; AltName: Full=Adaptor protein complex AP subunit beta-C; AltName: Full=Beta-adaptin C; AltName: Full=Clathrin assembly pro
Cre11.g478240.v5.5	Cre11.g478240	chromosome_11	2975569	2982864	-	1215	-	- && Q8L5U0.2 RecName: Full=COP9 signalosome complex subunit 4; Short=AtS4; Short=Signalosome subunit 4; AltName: Full=Constitutive photomorphogenesis protein 8; AltName: Full=Protein FUSCA 4
Cre11.g478450.v5.5	Cre11.g478450	chromosome_11	2996369	2999984	-	483	-	- && -
Cre11.g478528.v5.5	Cre11.g478528	chromosome_11	3008941	3016115	-	1233	-	- && -
Cre11.g478700.v5.5	Cre11.g478700	chromosome_11	3032679	3034925	-	393	-	- && Q41649.1 RecName: Full=FK506-binding protein 2; AltName: Full=15 kDa FKBP; AltName: Full=FKBP-15; AltName: Full=Peptidyl-prolyl cis-trans isomerase; Short=PPIase; AltName: Full=Rotamase; Flags: Precursor
Cre11.g478750.v5.5	Cre11.g478750	chromosome_11	3035123	3038385	-	543	-	- && Q54SR7.1 RecName: Full=FK506-binding protein 2; AltName: Full=Peptidyl-prolyl cis-trans isomerase; Short=PPIase; AltName: Full=Rotamase; Flags: Precursor
Cre11.g478800.v5.5	Cre11.g478800	chromosome_11	3040676	3046232	+	2037	-	- && -
Cre11.g478850.v5.5	Cre11.g478850	chromosome_11	3046366	3050039	+	669	-	- && Q6K439.1 RecName: Full=Probable plastid-lipid-associated protein 2, chloroplastic; AltName: Full=Fibrillin-like protein 2; Flags: Precursor
Cre11.g479000.v5.5	Cre11.g479000	chromosome_11	3099206	3111096	+	4284	-	- && Q6VVW5.2 RecName: Full=Atrial natriuretic peptide receptor 2; AltName: Full=Atrial natriuretic peptide receptor type B; Short=ANP-B; Short=ANPR-B; Short=NPR-B; AltName: Full=Guanylate cyclase B; Short=GC-B; Flags: Precursor
Cre11.g479050.v5.5	Cre11.g479050	chromosome_11	3111706	3114777	+	432	-	- && Q38936.2 RecName: Full=Peptidyl-prolyl cis-trans isomerase FKBP15-2; Short=PPIase FKBP15-2; AltName: Full=15 kDa FK506-binding protein; Short=15 kDa FKBP; AltName: Full=FK506-binding protein 15-2; Short=AtFKBP15-2; AltName: Full=FK506-binding protein
Cre11.g479150.v5.5	Cre11.g479150	chromosome_11	3122649	3126185	-	2316	-	- && -
Cre11.g479450.v5.5	Cre11.g479450	chromosome_11	3199000	3210325	-	3132	-	- && -
Cre11.g479500.v5.5	Cre11.g479500	chromosome_11	3210650	3213735	-	732	-	- && B7K334.1 RecName: Full=50S ribosomal protein L4
Cre11.g479600.v5.5	Cre11.g479600	chromosome_11	3225090	3234185	-	2391	-	- && Q9UPR5.2 RecName: Full=Sodium/calcium exchanger 2; AltName: Full=Na(+)/Ca(2+)-exchange protein 2; AltName: Full=Solute carrier family 8 member 2; Flags: Precursor
Cre11.g479650.v5.5	Cre11.g479650	chromosome_11	3234241	3238105	-	804	-	- && Q9SRS9.1 RecName: Full=E3 ubiquitin-protein ligase CHIP; AltName: Full=Carboxyl terminus of HSC70-interacting protein; Short=AtCHIP; AltName: Full=Plant U-box protein 61; AltName: Full=U-box domain-containing protein 61
Cre11.g479700.v5.5	Cre11.g479700	chromosome_11	3238226	3241737	+	522	-	- && Q9C9G6.2 RecName: Full=Protein AE7; AltName: Full=AS1/2 enhancer 7; AltName: Full=Asymmetric leaves 1/2 enhancer 7
Cre11.g479750.v5.5	Cre11.g479750	chromosome_11	3242746	3252317	+	1650	-	- && P74214.1 RecName: Full=Signal recognition particle protein; AltName: Full=Fifty-four homolog
Cre11.g479800.v5.5	Cre11.g479800	chromosome_11	3252606	3256127	+	1182	-	- && -
Cre11.g479850.v5.5	Cre11.g479850	chromosome_11	3256314	3261697	+	1815	-	- && Q6Q151.1 RecName: Full=Peptidyl-prolyl cis-trans isomerase CYP59; Short=AtCYP59; Short=PPIase CYP59; AltName: Full=Cyclophilin-59
Cre11.g479900.v5.5	Cre11.g479900	chromosome_11	3261789	3265185	-	978	-	- && -
Cre11.g480000.v5.5	Cre11.g480000	chromosome_11	3270355	3273815	-	921	-	- && -
Cre11.g480060.v5.5	Cre11.g480060	chromosome_11	3276160	3280115	-	1740	-	- && Q6PAQ4.2 RecName: Full=RNA exonuclease 4; AltName: Full=Exonuclease XPMC2; AltName: Full=Prevents mitotic catastrophe 2 protein homolog
Cre11.g480100.v5.5	Cre11.g480100	chromosome_11	3282497	3286715	-	816	-	- && -
Cre11.g480150.v5.5	Cre11.g480150	chromosome_11	3299930	3303035	-	462	-	- && P46295.1 RecName: Full=40S ribosomal protein S14
Cre11.g480250.v5.5	Cre11.g480250	chromosome_11	3321053	3328235	-	1992	-	- && -
Cre11.g480350.v5.5	Cre11.g480350	chromosome_11	3338576	3346147	+	2889	-	- && -
Cre11.g480800.v5.5	Cre11.g480800	chromosome_11	3417721	3421612	+	1065	-	- && -
Cre11.g480900.v5.5	Cre11.g480900	chromosome_11	3428751	3432224	+	1629	-	- && -
Cre11.g480950.v5.5	Cre11.g480950	chromosome_11	3432312	3434120	-	471	-	- && Q6BRB4.1 RecName: Full=Non-histone chromosomal protein 6
Cre11.g481000.v5.5	Cre11.g481000	chromosome_11	3434420	3439750	-	1098	-	- && Q940H6.1 RecName: Full=Serine/threonine-protein kinase SRK2E; AltName: Full=Protein OPEN STOMATA 1; AltName: Full=SNF1-related kinase 2.6; Short=SnRK2.6; AltName: Full=Serine/threonine-protein kinase OST1
Cre11.g481115.v5.5	Cre11.g481115	chromosome_11	3457341	3463302	+	2493	-	- && -
Cre11.g481126.v5.5	Cre11.g481126	chromosome_11	3463465	3468556	-	750	-	- && P83291.2 RecName: Full=NADH-cytochrome b5 reductase-like protein; Short=B5R
Cre11.g481200.v5.5	Cre11.g481200	chromosome_11	3477775	3486070	-	1197	-	- && Q9LN20.1 RecName: Full=Probable prolyl 4-hydroxylase 3; Short=AtP4H3
Cre11.g481250.v5.5	Cre11.g481250	chromosome_11	3486135	3493073	-	1146	-	- && Q9A4N3.1 RecName: Full=Putative aminoacrylate hydrolase RutD; AltName: Full=Aminohydrolase >B8H1Q3.1 RecName: Full=Putative aminoacrylate hydrolase RutD; AltName: Full=Aminohydrolase
Cre11.g481300.v5.5	Cre11.g481300	chromosome_11	3493171	3495772	+	861	-	- && -
Cre11.g481450.v5.5	Cre11.g481450	chromosome_11	3536403	3537655	+	630	-	- && A8J785.1 RecName: Full=ATP synthase subunit b', chloroplastic; AltName: Full=ATP synthase F(0) sector subunit b'; AltName: Full=ATPase subunit II; Flags: Precursor
Cre11.g481500.v5.5	Cre11.g481500	chromosome_11	3538567	3545182	-	1452	-	- && Q9SZ30.1 RecName: Full=Imidazole glycerol phosphate synthase hisHF, chloroplastic; Short=IGP synthase; Short=IGPS; Short=ImGP synthase; AltName: Full=Protein HISTIDINE BIOSYNTHESIS 4; Includes: RecName: Full=Glutamine amidotransferase; Includes: RecN
Cre11.g481550.v5.5	Cre11.g481550	chromosome_11	3545293	3554214	+	1806	-	- && -
Cre11.g481650.v5.5	Cre11.g481650	chromosome_11	3559721	3562762	-	564	-	- && -
Cre11.g481700.v5.5	Cre11.g481700	chromosome_11	3562817	3570512	-	4885	-	- && -
Cre11.g481900.v5.5	Cre11.g481900	chromosome_11	3594631	3599982	-	2109	-	- && Q9NQG5.1 RecName: Full=Regulation of nuclear pre-mRNA domain-containing protein 1B; AltName: Full=Cell cycle-related and expression-elevated protein in tumor
Cre11.g481951.v5.5	Cre11.g481951	chromosome_11	3600124	3602445	+	525	-	- && -
Cre11.g482101.v5.5	Cre11.g482101	chromosome_11	3617533	3625774	+	2337	-	- && -
Cre11.g482200.v5.5	Cre11.g482200	chromosome_11	3631744	3635032	-	714	-	- && Q5PQ44.1 RecName: Full=Uncharacterized protein C4orf22 homolog
Cre11.g482250.v5.5	Cre11.g482250	chromosome_11	3635213	3638958	+	966	-	- && -
Cre11.g482300.v5.5	Cre11.g482300	chromosome_11	3642933	3647352	+	1284	-	- && -
Cre11.g482351.v5.5	Cre11.g482351	chromosome_11	3647693	3648854	+	330	-	- && -
Cre11.g482400.v5.5	Cre11.g482400	chromosome_11	3648899	3650352	-	573	-	- && -
Cre11.g482483.v5.5	Cre11.g482483	chromosome_11	3655973	3672343	+	4596	-	- && F4JAA5.1 RecName: Full=DExH-box ATP-dependent RNA helicase DExH11; AltName: Full=AtHELPS; AltName: Full=Protein SKI2 homolog; Short=AtSKI2
Cre11.g482600.v5.5	Cre11.g482600	chromosome_11	3680383	3683634	+	282	-	- && -
Cre11.g482626.v5.5	Cre11.g482626	chromosome_11	3684707	3687208	+	300	-	- && -
Cre11.g482650.v5.5	Cre11.g482650	chromosome_11	3687492	3690606	-	561	-	- && -
Cre11.g482800.v5.5	Cre11.g482800	chromosome_11	3709061	3718076	-	3177	-	- && Q55EC7.1 RecName: Full=RasGEF domain-containing serine/threonine-protein kinase X; AltName: Full=Ras guanine nucleotide exchange factor X; AltName: Full=RasGEF domain-containing protein X
Cre11.g482841.v5.5	Cre11.g482841	chromosome_11	3718161	3721046	-	1077	-	- && -
Cre11.g482900.v5.5	Cre11.g482900	chromosome_11	3726257	3730168	+	609	-	- && P36862.1 RecName: Full=GTP-binding protein yptV3
Cre11.g483150.v5.5	Cre11.g483150	chromosome_11	3771456	3774326	-	1148	-	- && -
Cre11.g483200.v5.5	Cre11.g483200	chromosome_11	3774427	3778629	+	1422	-	- && Q87DH6.1 RecName: Full=UPF0162 protein PD_0709
Cre11.g483400.v5.5	Cre11.g483400	chromosome_11	3794387	3801990	+	2262	-	- && Q940Q8.1 RecName: Full=Probable beta-1,4-xylosyltransferase IRX10L; AltName: Full=Glucuronoxylan glucuronosyltransferase 1; Short=AtGUT1; AltName: Full=Glucuronoxylan glucuronosyltransferase 2; Short=AtGUT2; AltName: Full=Protein IRREGULAR XYLEM 10-l
Cre11.g483450.v5.5	Cre11.g483450	chromosome_11	3808159	3809876	-	477	-	- && -
Cre12.g483550.v5.5	Cre12.g483550	chromosome_12	38026	43478	+	2145	-	- && O24326.1 RecName: Full=Vacuolar-processing enzyme; AltName: Full=Pv-VPE; Flags: Precursor
Cre12.g483600.v5.5	Cre12.g483600	chromosome_12	44596	49317	+	2514	-	- && -
Cre12.g483650.v5.5	Cre12.g483650	chromosome_12	49320	54505	-	1377	-	- && Q9LZV4.1 RecName: Full=Serine/threonine-protein kinase STN8, chloroplastic; AltName: Full=Protein STATE TRANSITION 8; Flags: Precursor
Cre12.g483700.v5.5	Cre12.g483700	chromosome_12	55946	61637	+	1149	-	- && Q9FYJ2.1 RecName: Full=Protein OSB4, chloroplastic; AltName: Full=Organellar single-stranded DNA-binding protein 4; Flags: Precursor
Cre12.g483750.v5.5	Cre12.g483750	chromosome_12	64331	68465	-	666	-	- && -
Cre12.g483850.v5.5	Cre12.g483850	chromosome_12	84672	85365	-	177	-	- && -
Cre12.g483900.v5.5	Cre12.g483900	chromosome_12	85466	90557	+	1236	-	- && Q5SMG8.1 RecName: Full=Magnesium transporter MgtE
Cre12.g483926.v5.5	Cre12.g483926	chromosome_12	91130	92325	-	171	-	- && -
Cre12.g483950.v5.5	Cre12.g483950	chromosome_12	92426	95047	+	1026	-	- && Q42686.1 RecName: Full=Malate dehydrogenase, mitochondrial; Flags: Precursor
Cre12.g484000.v5.5	Cre12.g484000	chromosome_12	95055	99518	-	1368	-	- && P56293.1 RecName: Full=Acetyl-coenzyme A carboxylase carboxyl transferase subunit beta, chloroplastic; Short=ACCase subunit beta; Short=Acetyl-CoA carboxylase carboxyltransferase subunit beta
Cre12.g484050.v5.5	Cre12.g484050	chromosome_12	99630	101165	-	297	-	- && Q9LZ57.1 RecName: Full=60S ribosomal protein L36-3
Cre12.g484100.v5.5	Cre12.g484100	chromosome_12	101266	103507	+	306	-	- && Q1RMG8.1 RecName: Full=DNA-directed RNA polymerases I and III subunit RPAC2; Short=RNA polymerases I and III subunit AC2; AltName: Full=DNA-directed RNA polymerase I subunit D
Cre12.g484150.v5.5	Cre12.g484150	chromosome_12	103510	108465	-	2247	-	- && Q6NRI0.1 RecName: Full=Serine/threonine-protein phosphatase 6 regulatory subunit 3-A; AltName: Full=SAPS domain family member 3-A [Xenopus laevis]
Cre12.g484200.v5.5	Cre12.g484200	chromosome_12	108576	112293	+	1038	-	- && Q94ID7.1 RecName: Full=Geranylgeranyl pyrophosphate synthase, chloroplastic; Short=GGPP synthase; Short=GGPS; AltName: Full=(2E,6E)-farnesyl diphosphate synthase; AltName: Full=Dimethylallyltranstransferase; AltName: Full=Farnesyl diphosphate synthas
Cre12.g484300.v5.5	Cre12.g484300	chromosome_12	133746	135081	+	288	-	- && -
Cre12.g484350.v5.5	Cre12.g484350	chromosome_12	135328	143416	-	2052	-	- && Q944A6.1 RecName: Full=Sucrose nonfermenting 4-like protein; Short=SNF4; AltName: Full=CBS domain-containing protein CBSCBS3; AltName: Full=SNF1-related protein kinase regulatory subunit betagamma; Short=AKIN subunit betagamma; Short=AKINbetagamma
Cre12.g484500.v5.5	Cre12.g484500	chromosome_12	156056	158387	+	552	-	- && -
Cre12.g484700.v5.5	Cre12.g484700	chromosome_12	172169	174425	-	357	-	- && -
Cre12.g484750.v5.5	Cre12.g484750	chromosome_12	174526	181397	+	1929	-	- && -
Cre12.g484800.v5.5	Cre12.g484800	chromosome_12	199888	208329	-	3297	-	- && Q54TM7.1 RecName: Full=Probable serine/threonine-protein kinase drkD; AltName: Full=Receptor-like kinase D
Cre12.g485050.v5.5	Cre12.g485050	chromosome_12	222630	225512	+	795	-	- && A0R566.1 RecName: Full=Carbonic anhydrase; AltName: Full=Carbonate dehydratase
Cre12.g485150.v5.5	Cre12.g485150	chromosome_12	226538	229749	-	1116	-	- && P49644.1 RecName: Full=Glyceraldehyde-3-phosphate dehydrogenase, cytosolic
Cre12.g485350.v5.5	Cre12.g485350	chromosome_12	248849	254089	-	1665	-	- && -
Cre12.g485478.v5.5	Cre12.g485478	chromosome_12	275533	279405	-	189	-	- && -
Cre12.g485500.v5.5	Cre12.g485500	chromosome_12	279619	287139	-	3399	-	- && A5LFV8.1 RecName: Full=Prolyl endopeptidase-like; AltName: Full=Prolylendopeptidase-like
Cre12.g485550.v5.5	Cre12.g485550	chromosome_12	287194	291461	-	1089	-	- && Q29448.2 RecName: Full=Hydroxymethylglutaryl-CoA lyase, mitochondrial; Short=HL; Short=HMG-CoA lyase; AltName: Full=3-hydroxy-3-methylglutarate-CoA lyase; Flags: Precursor
Cre12.g485750.v5.5	Cre12.g485750	chromosome_12	1688731	1691134	-	732	-	- && -
Cre12.g485800.v5.5	Cre12.g485800	chromosome_12	1683525	1688680	-	2184	-	- && Q5Z974.1 RecName: Full=ATP-dependent zinc metalloprotease FTSH 1, chloroplastic; Short=OsFTSH1; Flags: Precursor
Cre12.g485850.v5.5	Cre12.g485850	chromosome_12	1680960	1683355	+	561	-	- && -
Cre12.g485900.v5.5	Cre12.g485900	chromosome_12	1678241	1680902	+	1143	-	- && -
Cre12.g486050.v5.5	Cre12.g486050	chromosome_12	1663381	1666062	+	483	-	- && -
Cre12.g486100.v5.5	Cre12.g486100	chromosome_12	1659998	1663245	-	771	-	- && Q9S834.1 RecName: Full=ATP-dependent Clp protease proteolytic subunit 5, chloroplastic; AltName: Full=Endopeptidase ClpP5; Short=nClpP5; AltName: Full=nClpP1; Flags: Precursor
Cre12.g486207.v5.5	Cre12.g486207	chromosome_12	1629551	1632216	+	297	-	- && -
Cre12.g486250.v5.5	Cre12.g486250	chromosome_12	1622345	1625366	-	546	-	- && P51821.2 RecName: Full=ADP-ribosylation factor 1
Cre12.g486300.v5.5	Cre12.g486300	chromosome_12	1620271	1622341	+	591	-	- && Q41385.1 RecName: Full=Photosystem I reaction center subunit XI, chloroplastic; Short=PSI-L; AltName: Full=PSI subunit V; Flags: Precursor
Cre12.g486400.v5.5	Cre12.g486400	chromosome_12	1599906	1605090	-	1383	-	- && Q9NU19.3 RecName: Full=TBC1 domain family member 22B
Cre12.g486550.v5.5	Cre12.g486550	chromosome_12	1582791	1588260	+	1716	-	- && -
Cre12.g486600.v5.5	Cre12.g486600	chromosome_12	1579075	1582660	-	1080	-	- && Q7XTQ5.2 RecName: Full=Maltose excess protein 1-like, chloroplastic; Flags: Precursor
Cre12.g486800.v5.5	Cre12.g486800	chromosome_12	1558605	1561630	-	366	-	- && -
Cre12.g486900.v5.5	Cre12.g486900	chromosome_12	1547381	1552200	+	1167	-	- && Q8K582.1 RecName: Full=tRNA-dihydrouridine(16/17) synthase [NAD(P)(+)]-like; AltName: Full=Liver regeneration-related protein LRRG08/LRRG09; AltName: Full=tRNA-dihydrouridine synthase 1-like
Cre12.g487200.v5.5	Cre12.g487200	chromosome_12	1509118	1512976	+	1245	-	- && Q7YR70.1 RecName: Full=Angio-associated migratory cell protein
Cre12.g487250.v5.5	Cre12.g487250	chromosome_12	1505898	1509010	-	915	-	- && Q9FEG2.1 RecName: Full=Tobamovirus multiplication protein 1; Short=AtTOM1
Cre12.g487300.v5.5	Cre12.g487300	chromosome_12	1501583	1505850	-	2751	-	- && -
Cre12.g487350.v5.5	Cre12.g487350	chromosome_12	1497027	1501164	-	1200	-	- && -
Cre12.g487400.v5.5	Cre12.g487400	chromosome_12	1491745	1494940	+	786	-	- && Q9VUQ8.2 RecName: Full=DCN1-like protein; AltName: Full=Defective in cullin neddylation protein 1-like protein
Cre12.g487450.v5.5	Cre12.g487450	chromosome_12	1488356	1491614	-	891	-	- && Q8C4Q6.1 RecName: Full=Axin interactor, dorsalization-associated protein; AltName: Full=Axin interaction partner and dorsalization antagonist
Cre12.g487500.v5.5	Cre12.g487500	chromosome_12	1484592	1488224	-	1869	-	- && A7VLV1.1 RecName: Full=Protein STAY-GREEN, chloroplastic; AltName: Full=Protein STAYGREEN; Flags: Precursor [Pisum sativum]
Cre12.g487600.v5.5	Cre12.g487600	chromosome_12	1472235	1480836	+	2787	-	- && Q652P4.1 RecName: Full=Cleavage and polyadenylation specificity factor subunit 2; AltName: Full=Cleavage and polyadenylation specificity factor 100 kDa subunit; Short=CPSF 100 kDa subunit
Cre12.g487850.v5.5	Cre12.g487850	chromosome_12	1437362	1439854	-	561	-	- && P91924.3 RecName: Full=ADP-ribosylation factor
Cre12.g488000.v5.5	Cre12.g488000	chromosome_12	1414012	1419219	+	1926	-	- && P49175.1 RecName: Full=Beta-fructofuranosidase 1; AltName: Full=Invertase 1; AltName: Full=Sucrose 1; Flags: Precursor
Cre12.g488050.v5.5	Cre12.g488050	chromosome_12	1407979	1413874	-	3306	-	- && P49175.1 RecName: Full=Beta-fructofuranosidase 1; AltName: Full=Invertase 1; AltName: Full=Sucrose 1; Flags: Precursor
Cre12.g488100.v5.5	Cre12.g488100	chromosome_12	1404855	1407972	+	1839	-	- && Q9FVW4.1 RecName: Full=Regulator of nonsense transcripts UPF3; AltName: Full=Nonsense mRNA reducing factor UPF3; AltName: Full=Up-frameshift suppressor 3 homolog; Short=AtUpf3
Cre12.g488250.v5.5	Cre12.g488250	chromosome_12	1378925	1382586	+	1677	-	- && Q9VUQ8.2 RecName: Full=DCN1-like protein; AltName: Full=Defective in cullin neddylation protein 1-like protein
Cre12.g488350.v5.5	Cre12.g488350	chromosome_12	1365949	1370890	+	2058	-	- && P74334.1 RecName: Full=Apocarotenoid-15,15'-oxygenase; Short=ACO; AltName: Full=8'-apo-beta-carotenal 15,15'-oxygenase; AltName: Full=Diox1
Cre12.g488550.v5.5	Cre12.g488550	chromosome_12	1348488	1354236	+	1665	-	- && -
Cre12.g488850.v5.5	Cre12.g488850	chromosome_12	1307994	1315389	-	3489	-	- && Q8LPL6.1 RecName: Full=AP-2 complex subunit alpha-1; AltName: Full=Adaptor protein complex AP-2 subunit alpha-1; AltName: Full=Adaptor-related protein complex 2 subunit alpha-1; AltName: Full=Alpha-adaptin 1; AltName: Full=Clathrin assembly protein c
Cre12.g489050.v5.5	Cre12.g489050	chromosome_12	1289130	1292759	+	1140	-	- && Q94A03.1 RecName: Full=Phosphatidate cytidylyltransferase 4, chloroplastic; AltName: Full=CDP-DAG synthase 4; AltName: Full=CDP-DG synthase 4; AltName: Full=CDP-diacylglycerol synthase 4; Short=CDS4; AltName: Full=CDP-diglyceride pyrophosphorylase 4;
Cre12.g489150.v5.5	Cre12.g489150	chromosome_12	1279250	1285364	+	2760	-	- && -
Cre12.g489152.v5.5	Cre12.g489152	chromosome_12	1286634	1287979	-	276	-	- && -
Cre12.g489153.v5.5	Cre12.g489153	chromosome_12	1288038	1289029	-	492	-	- && P45841.1 RecName: Full=60S ribosomal protein L31
Cre12.g489200.v5.5	Cre12.g489200	chromosome_12	1274766	1279133	-	1869	-	- && -
Cre12.g489400.v5.5	Cre12.g489400	chromosome_12	1238340	1247331	+	2508	-	- && Q95L97.1 RecName: Full=Sodium-dependent phosphate transporter 2; AltName: Full=Phosphate transporter 2; Short=FePit2; Short=PiT-2; AltName: Full=Solute carrier family 20 member 2
Cre12.g489950.v5.5	Cre12.g489950	chromosome_12	1167570	1169902	+	813	-	- && -
Cre12.g490000.v5.5	Cre12.g490000	chromosome_12	1163350	1167519	+	1002	-	- && Q9FE78.1 RecName: Full=Eukaryotic translation initiation factor 2 subunit alpha; Short=eIF2-alpha
Cre12.g490050.v5.5	Cre12.g490050	chromosome_12	1158740	1161975	-	1098	-	- && Q941R4.2 RecName: Full=GDP-mannose transporter GONST1; AltName: Full=Protein GOLGI NUCLEOTIDE SUGAR TRANSPORTER 1
Cre12.g490100.v5.5	Cre12.g490100	chromosome_12	1155754	1158733	+	1011	-	- && Q941R4.2 RecName: Full=GDP-mannose transporter GONST1; AltName: Full=Protein GOLGI NUCLEOTIDE SUGAR TRANSPORTER 1
Cre12.g490350.v5.5	Cre12.g490350	chromosome_12	1119098	1126807	-	2046	-	- && F4K0E8.1 RecName: Full=4-hydroxy-3-methylbut-2-en-1-yl diphosphate synthase (ferredoxin), chloroplastic; AltName: Full=1-hydroxy-2-methyl-2-(E)-butenyl 4-diphosphate synthase; AltName: Full=Protein CHLOROPLAST BIOGENESIS 4; AltName: Full=Protein CONS
Cre12.g490450.v5.5	Cre12.g490450	chromosome_12	1114023	1116138	-	564	-	- && -
Cre12.g490500.v5.5	Cre12.g490500	chromosome_12	1110735	1112794	+	624	-	- && -
Cre12.g490600.v5.5	Cre12.g490600	chromosome_12	1104906	1106784	+	726	-	- && -
Cre12.g490750.v5.5	Cre12.g490750	chromosome_12	1093052	1096485	-	1401	-	- && -
Cre12.g490850.v5.5	Cre12.g490850	chromosome_12	1070736	1081665	+	3321	-	- && Q8TEX9.2 RecName: Full=Importin-4; Short=Imp4; AltName: Full=Importin-4b; Short=Imp4b; AltName: Full=Ran-binding protein 4; Short=RanBP4
Cre12.g491000.v5.5	Cre12.g491000	chromosome_12	1050936	1057277	+	1863	-	- && -
Cre12.g491150.v5.5	Cre12.g491150	chromosome_12	1037330	1039735	-	399	-	- && Q9AST6.1 RecName: Full=Vacuolar protein sorting-associated protein 55 homolog
Cre12.g491250.v5.5	Cre12.g491250	chromosome_12	1026396	1032683	+	1305	-	- && -
Cre12.g491300.v5.5	Cre12.g491300	chromosome_12	1023436	1026298	-	216	-	- && -
Cre12.g491450.v5.5	Cre12.g491450	chromosome_12	1015366	1020667	+	2658	-	- && -
Cre12.g491500.v5.5	Cre12.g491500	chromosome_12	1010410	1015255	-	1305	-	- && O65041.2 RecName: Full=NEDD8-activating enzyme E1 catalytic subunit; AltName: Full=RUB-activating enzyme; AltName: Full=Ubiquitin-activating enzyme E1-like protein
Cre12.g491600.v5.5	Cre12.g491600	chromosome_12	996290	1007545	-	5001	-	- && P38361.1 RecName: Full=Phosphate permease PHO89; AltName: Full=Na(+)/Pi cotransporter PHO89
Cre12.g491950.v5.5	Cre12.g491950	chromosome_12	968859	970765	-	216	-	- && -
Cre12.g492250.v5.5	Cre12.g492250	chromosome_12	625689	630626	-	2061	-	- && Q2S0L2.1 RecName: Full=Ribonuclease Z; Short=RNase Z; AltName: Full=tRNA 3 endonuclease; AltName: Full=tRNase Z
Cre12.g492300.v5.5	Cre12.g492300	chromosome_12	623863	625556	-	495	-	- && Q43844.1 RecName: Full=NADH dehydrogenase [ubiquinone] iron-sulfur protein 7, mitochondrial; AltName: Full=Complex I-20kD; Short=CI-20kD; AltName: Full=NADH-ubiquinone oxidoreductase 20 kDa subunit; Flags: Precursor
Cre12.g492350.v5.5	Cre12.g492350	chromosome_12	616405	623506	-	2037	-	- && -
Cre12.g492500.v5.5	Cre12.g492500	chromosome_12	598031	601246	-	1227	-	- && -
Cre12.g492550.v5.5	Cre12.g492550	chromosome_12	589117	594296	+	2229	-	- && -
Cre12.g492650.v5.5	Cre12.g492650	chromosome_12	576393	582046	-	1983	-	- && -
Cre12.g492700.v5.5	Cre12.g492700	chromosome_12	571611	576346	-	1566	-	- && -
Cre12.g492900.v5.5	Cre12.g492900	chromosome_12	535271	538086	-	591	-	- && Q8P5Z8.1 RecName: Full=Macro domain-containing protein XCC3184
Cre12.g492950.v5.5	Cre12.g492950	chromosome_12	530136	535259	+	2637	-	- && Q9SJ20.1 RecName: Full=Ribonucleoside-diphosphate reductase large subunit; AltName: Full=Protein DEFECTIVE IN POLLEN DNA DEGRADATION 2; AltName: Full=Ribonucleoside-diphosphate reductase R1 subunit; Short=AtRNR1
Cre12.g493000.v5.5	Cre12.g493000	chromosome_12	523202	530007	-	2628	-	- && Q9ZUN3.2 RecName: Full=K(+) efflux antiporter 4; Short=AtKEA4; Flags: Precursor
Cre12.g493150.v5.5	Cre12.g493150	chromosome_12	511638	514890	+	1041	-	- && Q8L540.1 RecName: Full=Thiol-disulfide oxidoreductase LTO1; AltName: Full=Protein LUMEN THIOL OXIDOREDUCTASE 1; AltName: Full=Vitamin K reductase; Flags: Precursor
Cre12.g493250.v5.5	Cre12.g493250	chromosome_12	499212	505337	-	2163	-	- && Q03042.2 RecName: Full=cGMP-dependent protein kinase, isozyme 1; Short=cGK
Cre12.g493404.v5.5	Cre12.g493404	chromosome_12	678956	693741	-	3879	-	- && P38361.1 RecName: Full=Phosphate permease PHO89; AltName: Full=Na(+)/Pi cotransporter PHO89
Cre12.g493450.v5.5	Cre12.g493450	chromosome_12	465768	472569	+	2802	-	- && -
Cre12.g493900.v5.5	Cre12.g493900	chromosome_12	405922	407577	-	444	-	- && -
Cre12.g493903.v5.5	Cre12.g493903	chromosome_12	411082	414987	-	767	-	- && -
Cre12.g493950.v5.5	Cre12.g493950	chromosome_12	403452	405828	-	495	-	- && B8HMS6.1 RecName: Full=30S ribosomal protein S13
Cre12.g494000.v5.5	Cre12.g494000	chromosome_12	397818	403435	+	3321	-	- && Q8RY18.1 RecName: Full=MATH domain-containing protein At5g43560
Cre12.g494050.v5.5	Cre12.g494050	chromosome_12	390538	391273	+	576	-	- && P30707.1 RecName: Full=60S ribosomal protein L9; AltName: Full=Gibberellin-regulated protein GA
Cre12.g494100.v5.5	Cre12.g494100	chromosome_12	377413	390437	-	3966	-	- && O75533.3 RecName: Full=Splicing factor 3B subunit 1; AltName: Full=Pre-mRNA-splicing factor SF3b 155 kDa subunit; Short=SF3b155; AltName: Full=Spliceosome-associated protein 155; Short=SAP 155
Cre12.g494350.v5.5	Cre12.g494350	chromosome_12	348905	356525	+	2079	-	- && Q9FYQ8.1 RecName: Full=Transmembrane 9 superfamily member 11; AltName: Full=Endomembrane protein 6; AltName: Full=Transmembrane nine protein 11; Short=AtTMN11; Flags: Precursor
Cre12.g494400.v5.5	Cre12.g494400	chromosome_12	344574	348789	-	1215	-	- && Q8H1Q2.1 RecName: Full=Cytosolic Fe-S cluster assembly factor NBP35; AltName: Full=Nucleotide binding protein 35; Short=AtNBP35
Cre12.g494450.v5.5	Cre12.g494450	chromosome_12	343330	344322	+	387	-	- && B7IEQ8.1 RecName: Full=30S ribosomal protein S16
Cre12.g494500.v5.5	Cre12.g494500	chromosome_12	337433	343229	-	1065	-	- && Q9JHU3.1 RecName: Full=Cyclin-dependent kinase 20; AltName: Full=CDK-activating kinase p42; Short=CAK-kinase p42; AltName: Full=CDK-related protein kinase PNQLARE; AltName: Full=Cell cycle-related kinase; AltName: Full=Cell division protein kinase 20
Cre12.g494550.v5.5	Cre12.g494550	chromosome_12	330696	336603	-	1938	-	- && Q12849.3 RecName: Full=G-rich sequence factor 1; Short=GRSF-1; Flags: Precursor
Cre12.g494750.v5.5	Cre12.g494750	chromosome_12	693833	695823	+	501	-	- && Q5MZ25.1 RecName: Full=30S ribosomal protein S20 >Q31N19.1 RecName: Full=30S ribosomal protein S20
Cre12.g494800.v5.5	Cre12.g494800	chromosome_12	695826	697181	-	582	-	- && Q39604.1 RecName: Full=28 kDa inner dynein arm light chain, axonemal; AltName: Full=p28
Cre12.g494850.v5.5	Cre12.g494850	chromosome_12	697228	700110	-	795	-	- && Q6ZC69.1 RecName: Full=Probable adenylate kinase 2, chloroplastic; AltName: Full=Adenylate monophosphate kinase 2; Flags: Precursor
Cre12.g494900.v5.5	Cre12.g494900	chromosome_12	700202	705055	+	924	-	- && P48528.2 RecName: Full=Serine/threonine-protein phosphatase PP-X isozyme 2
Cre12.g495300.v5.5	Cre12.g495300	chromosome_12	740316	743461	-	918	-	- && O82782.1 RecName: Full=1-(5-phosphoribosyl)-5-[(5-phosphoribosylamino)methylideneamino] imidazole-4-carboxamide isomerase, chloroplastic; AltName: Full=5-proFAR isomerase; AltName: Full=BBM II; AltName: Full=Phosphoribosylformimino-5-aminoimidazole c
Cre12.g495550.v5.5	Cre12.g495550	chromosome_12	763232	764014	+	213	-	- && -
Cre12.g495750.v5.5	Cre12.g495750	chromosome_12	787428	789300	-	234	-	- && -
Cre12.g495850.v5.5	Cre12.g495850	chromosome_12	800235	804911	-	801	-	- && O86034.1 RecName: Full=D-beta-hydroxybutyrate dehydrogenase; Short=BDH; AltName: Full=3-hydroxybutyrate dehydrogenase; Short=3-HBDH
Cre12.g495950.v5.5	Cre12.g495950	chromosome_12	812516	819521	-	2367	-	- && -
Cre12.g495951.v5.5	Cre12.g495951	chromosome_12	819622	825594	+	603	-	- && Q9ASS6.1 RecName: Full=Photosynthetic NDH subunit of lumenal location 5, chloroplastic; AltName: Full=Cyclophilin of 20 kDa 2; AltName: Full=Peptidyl-prolyl cis-trans isomerase CYP20-2; Short=PPIase CYP20-2; AltName: Full=Rotamase CYP20-2; AltName: F
Cre12.g495953.v5.5	Cre12.g495953	chromosome_12	825596	837651	-	459	-	- && P65713.1 RecName: Full=Putative phosphate permease Mb2302 >P9WIA4.1 RecName: Full=Putative phosphate permease MT2339 >P9WIA5.1 RecName: Full=Putative phosphate permease Rv2281
Cre12.g496150.v5.5	Cre12.g496150	chromosome_12	3480230	3485170	+	1533	-	- && P51281.1 RecName: Full=Uncharacterized protein ycf45; AltName: Full=ORF565
Cre12.g496400.v5.5	Cre12.g496400	chromosome_12	3434627	3446569	-	8037	-	- && -
Cre12.g496402.v5.5	Cre12.g496402	chromosome_12	3446670	3448171	+	174	-	- && -
Cre12.g496450.v5.5	Cre12.g496450	chromosome_12	3432423	3434479	-	987	-	- && Q9ZVT7.1 RecName: Full=Exosome complex component RRP4 homolog; AltName: Full=Ribosomal RNA-processing protein 4; Short=AtRRP4; Short=AtRrp4p
Cre12.g496550.v5.5	Cre12.g496550	chromosome_12	3423120	3428304	+	870	-	- && -
Cre12.g496650.v5.5	Cre12.g496650	chromosome_12	3419316	3421411	-	852	-	- && O48916.1 RecName: Full=Dihydroceramide fatty acyl 2-hydroxylase FAH1; AltName: Full=Fatty acid 2-hydroxylase 1; Short=AtFAH1
Cre12.g496700.v5.5	Cre12.g496700	chromosome_12	3417044	3419176	-	561	-	- && -
Cre12.g496750.v5.5	Cre12.g496750	chromosome_12	3414500	3416955	+	696	-	- && Q9FX83.1 RecName: Full=NADH dehydrogenase [ubiquinone] iron-sulfur protein 8-B, mitochondrial; Flags: Precursor
Cre12.g496800.v5.5	Cre12.g496800	chromosome_12	3412114	3414359	-	435	-	- && -
Cre12.g496950.v5.5	Cre12.g496950	chromosome_12	3390070	3402421	+	6552	-	- && Q5AKA5.1 RecName: Full=Cys-Gly metallodipeptidase DUG1; AltName: Full=Deficient in utilization of glutathione protein 1; AltName: Full=GSH degradosomal complex subunit DUG1
Cre12.g497000.v5.5	Cre12.g497000	chromosome_12	3383831	3389939	-	2847	-	- && Q8C0Y0.2 RecName: Full=Serine/threonine-protein phosphatase 4 regulatory subunit 4
Cre12.g497101.v5.5	Cre12.g497101	chromosome_12	3380916	3383592	-	1617	-	- && -
Cre12.g497150.v5.5	Cre12.g497150	chromosome_12	3377250	3378480	-	552	-	- && -
Cre12.g497300.v5.5	Cre12.g497300	chromosome_12	3364450	3368154	+	1137	-	- && -
Cre12.g497350.v5.5	Cre12.g497350	chromosome_12	3351920	3363829	+	5406	-	- && -
Cre12.g497400.v5.5	Cre12.g497400	chromosome_12	3347440	3351591	+	1320	-	- && -
Cre12.g497652.v5.5	Cre12.g497652	chromosome_12	3331280	3334701	+	1092	-	- && Q500U8.1 RecName: Full=Tetraketide alpha-pyrone reductase 1; AltName: Full=Protein DIHYDROFLAVONOL 4-REDUCTASE-LIKE 1
Cre12.g497750.v5.5	Cre12.g497750	chromosome_12	3317979	3321219	+	1167	-	- && Q9SU39.1 RecName: Full=Probable trehalose-phosphate phosphatase F; Short=AtTPPF; AltName: Full=Trehalose 6-phosphate phosphatase; AltName: Full=Trehalose-phosphate phosphatase 5
Cre12.g497850.v5.5	Cre12.g497850	chromosome_12	3305498	3307836	-	651	-	- && -
Cre12.g497950.v5.5	Cre12.g497950	chromosome_12	3294029	3296240	+	1095	-	- && -
Cre12.g498000.v5.5	Cre12.g498000	chromosome_12	3289589	3293845	+	1443	-	- && -
Cre12.g498050.v5.5	Cre12.g498050	chromosome_12	3283123	3289248	-	2190	-	- && Q9C952.1 RecName: Full=Cleavage and polyadenylation specificity factor subunit 3-I; AltName: Full=Cleavage and polyadenylation specificity factor 73 kDa subunit I; Short=AtCPSF73-I; Short=CPSF 73 kDa subunit I
Cre12.g498100.v5.5	Cre12.g498100	chromosome_12	3280019	3283120	+	1287	-	- && Q9C5Z3.1 RecName: Full=Eukaryotic translation initiation factor 3 subunit E; Short=AtEIF3E-1; Short=eIF3e; Short=p48; AltName: Full=Eukaryotic translation initiation factor 3 subunit 6; Short=AtINT6; Short=INT-6
Cre12.g498200.v5.5	Cre12.g498200	chromosome_12	3268920	3271140	+	471	-	- && -
Cre12.g498250.v5.5	Cre12.g498250	chromosome_12	3266699	3268327	+	420	-	- && Q9SJ36.3 RecName: Full=40S ribosomal protein S17-2
Cre12.g498300.v5.5	Cre12.g498300	chromosome_12	3264273	3266588	-	978	-	- && -
Cre12.g498350.v5.5	Cre12.g498350	chromosome_12	3256390	3261568	-	2082	-	- && -
Cre12.g498450.v5.5	Cre12.g498450	chromosome_12	3247713	3250448	-	1821	-	- && P25183.1 RecName: Full=Regulator of chromosome condensation
Cre12.g498500.v5.5	Cre12.g498500	chromosome_12	3243769	3247710	+	1389	-	- && O22609.2 RecName: Full=Protease Do-like 1, chloroplastic; AltName: Full=Protein DEGRADATION OF PERIPLASMIC PROTEINS 1; Short=DEGP PROTEASE 1; Flags: Precursor
Cre12.g498550.v5.5	Cre12.g498550	chromosome_12	3240181	3243608	-	981	-	- && Q9SW18.1 RecName: Full=Magnesium protoporphyrin IX methyltransferase, chloroplastic; Flags: Precursor
Cre12.g498600.v5.5	Cre12.g498600	chromosome_12	3236189	3240170	+	1509	-	- && P90519.1 RecName: Full=Elongation factor 1-alpha; Short=EF-1-alpha
Cre12.g498700.v5.5	Cre12.g498700	chromosome_12	3226229	3228555	+	459	-	- && -
Cre12.g498750.v5.5	Cre12.g498750	chromosome_12	3220124	3226108	-	1728	-	- && P07098.1 RecName: Full=Gastric triacylglycerol lipase; Short=GL; Short=Gastric lipase; Flags: Precursor
Cre12.g498850.v5.5	Cre12.g498850	chromosome_12	3209558	3213341	+	1116	-	- && Q9UBR2.1 RecName: Full=Cathepsin Z; AltName: Full=Cathepsin P; AltName: Full=Cathepsin X; Flags: Precursor
Cre12.g498900.v5.5	Cre12.g498900	chromosome_12	3205749	3209510	+	585	-	- && Q9XET4.1 RecName: Full=40S ribosomal protein S7
Cre12.g498950.v5.5	Cre12.g498950	chromosome_12	3202679	3205487	+	723	-	- && -
Cre12.g499000.v5.5	Cre12.g499000	chromosome_12	3200567	3202535	-	582	-	- && -
Cre12.g499100.v5.5	Cre12.g499100	chromosome_12	3194669	3199723	+	2412	-	- && -
Cre12.g499150.v5.5	Cre12.g499150	chromosome_12	3187519	3191808	-	807	-	- && -
Cre12.g499200.v5.5	Cre12.g499200	chromosome_12	3181489	3183078	-	429	-	- && -
Cre12.g499204.v5.5	Cre12.g499204	chromosome_12	3183133	3184058	-	393	-	- && -
Cre12.g499300.v5.5	Cre12.g499300	chromosome_12	3169556	3175558	-	1989	-	- && Q61481.2 RecName: Full=Calcium/calmodulin-dependent 3',5'-cyclic nucleotide phosphodiesterase 1A; Short=Cam-PDE 1A; AltName: Full=61 kDa Cam-PDE
Cre12.g499350.v5.5	Cre12.g499350	chromosome_12	3162146	3165555	+	1356	-	- && -
Cre12.g499352.v5.5	Cre12.g499352	chromosome_12	3165936	3167626	+	165	-	- && -
Cre12.g499400.v5.5	Cre12.g499400	chromosome_12	3159462	3162099	+	474	-	- && Q9SIH1.1 RecName: Full=Peptidyl-prolyl cis-trans isomerase CYP18-2; Short=PPIase CYP18-2; AltName: Full=Cyclophilin of 18 kDa 2; AltName: Full=Cyclophilin-18-2
Cre12.g499450.v5.5	Cre12.g499450	chromosome_12	3155676	3159125	+	2046	-	- && Q28DG7.1 RecName: Full=Ubiquitin-associated domain-containing protein 1; Short=UBA domain-containing protein 1; AltName: Full=E3 ubiquitin-protein ligase subunit KPC2; AltName: Full=Kip1 ubiquitination-promoting complex protein 2
Cre12.g499451.v5.5	Cre12.g499451	chromosome_12	3152156	3155627	+	1836	-	- && -
Cre12.g499500.v5.5	Cre12.g499500	chromosome_12	3146584	3151975	-	1074	-	- && Q75H77.1 RecName: Full=Serine/threonine-protein kinase SAPK10; AltName: Full=Osmotic stress/abscisic acid-activated protein kinase 10
Cre12.g499550.v5.5	Cre12.g499550	chromosome_12	3144177	3146317	+	738	-	- && -
Cre12.g499601.v5.5	Cre12.g499601	chromosome_12	3142480	3144035	-	510	-	- && -
Cre12.g499650.v5.5	Cre12.g499650	chromosome_12	3135936	3138707	+	690	-	- && -
Cre12.g499700.v5.5	Cre12.g499700	chromosome_12	3131523	3135825	-	1836	-	- && Q9C994.1 RecName: Full=Protein DETOXIFICATION 14; Short=AtDTX14; AltName: Full=Multidrug and toxic compound extrusion protein 14; Short=MATE protein 14
Cre12.g499750.v5.5	Cre12.g499750	chromosome_12	3126071	3131115	-	3162	-	- && -
Cre12.g499800.v5.5	Cre12.g499800	chromosome_12	3124766	3125947	+	288	-	- && -
Cre12.g499850.v5.5	Cre12.g499850	chromosome_12	3120020	3124665	-	1206	-	- && Q8TDX7.1 RecName: Full=Serine/threonine-protein kinase Nek7; AltName: Full=Never in mitosis A-related kinase 7; Short=NimA-related protein kinase 7
Cre12.g499900.v5.5	Cre12.g499900	chromosome_12	3115276	3118275	+	567	-	- && Q9STT2.1 RecName: Full=Vacuolar protein sorting-associated protein 29; AltName: Full=Protein MAIGO 1; AltName: Full=Vesicle protein sorting 29
Cre12.g499950.v5.5	Cre12.g499950	chromosome_12	3111000	3115155	-	1497	-	- && O14162.2 RecName: Full=Putative lipase C4A8.10
Cre12.g500050.v5.5	Cre12.g500050	chromosome_12	3103176	3105009	+	276	-	- && -
Cre12.g500100.v5.5	Cre12.g500100	chromosome_12	3099740	3103045	-	1434	-	- && -
Cre12.g500150.v5.5	Cre12.g500150	chromosome_12	3093098	3099731	+	1605	-	- && Q8S528.2 RecName: Full=Aldehyde dehydrogenase family 2 member B7, mitochondrial; Short=ALDH2b; Flags: Precursor
Cre12.g500350.v5.5	Cre12.g500350	chromosome_12	3073090	3078655	-	2016	-	- && Q9FN02.1 RecName: Full=Serine/threonine-protein phosphatase 7
Cre12.g500400.v5.5	Cre12.g500400	chromosome_12	3066642	3073017	+	2646	-	- && -
Cre12.g500450.v5.5	Cre12.g500450	chromosome_12	3057596	3066497	+	2649	-	- && Q6L8Q7.2 RecName: Full=2',5'-phosphodiesterase 12; Short=2'-PDE; Short=2-PDE; AltName: Full=Mitochondrial deadenylase; Flags: Precursor
Cre12.g500500.v5.5	Cre12.g500500	chromosome_12	3053904	3057455	-	1218	-	- && Q94JS4.1 RecName: Full=24-methylenesterol C-methyltransferase 3; Short=24-sterol C-methyltransferase 3; Short=Sterol-C-methyltransferase 3
Cre12.g500550.v5.5	Cre12.g500550	chromosome_12	3048596	3053837	+	2517	-	- && -
Cre12.g500600.v5.5	Cre12.g500600	chromosome_12	3046974	3048526	+	264	-	- && -
Cre12.g500650.v5.5	Cre12.g500650	chromosome_12	3039796	3046927	+	3252	-	- && P73177.1 RecName: Full=Uncharacterized ribonuclease sll1290
Cre12.g500750.v5.5	Cre12.g500750	chromosome_12	3026417	3028845	-	372	-	- && -
Cre12.g500950.v5.5	Cre12.g500950	chromosome_12	3002819	3007356	-	1038	-	- && O34125.1 RecName: Full=ATP-dependent Clp protease proteolytic subunit 2; AltName: Full=Endopeptidase Clp 2 >Q5N1P6.1 RecName: Full=ATP-dependent Clp protease proteolytic subunit 3; AltName: Full=Endopeptidase Clp 3
Cre12.g501000.v5.5	Cre12.g501000	chromosome_12	2998531	3002746	-	909	-	- && Q5XF09.1 RecName: Full=Probable sugar phosphate/phosphate translocator At3g11320
Cre12.g501050.v5.5	Cre12.g501050	chromosome_12	2991911	2998426	-	1725	-	- && -
Cre12.g501150.v5.5	Cre12.g501150	chromosome_12	2980097	2986200	+	2940	-	- && -
Cre12.g501200.v5.5	Cre12.g501200	chromosome_12	2977737	2979915	+	474	-	- && Q39255.1 RecName: Full=SKP1-like protein 1A; Short=SKP1-like 1; AltName: Full=UFO-binding protein 1
Cre12.g501400.v5.5	Cre12.g501400	chromosome_12	2964857	2966282	+	207	-	- && -
Cre12.g501450.v5.5	Cre12.g501450	chromosome_12	2947787	2951250	+	1014	-	- && Q9M2S6.1 RecName: Full=E3 ubiquitin-protein ligase SDIR1; AltName: Full=Protein salt- and drought-induced RING finger1
Cre12.g501550.v5.5	Cre12.g501550	chromosome_12	2945017	2947739	+	342	-	- && -
Cre12.g501600.v5.5	Cre12.g501600	chromosome_12	2939321	2944866	-	2709	-	- && -
Cre12.g501700.v5.5	Cre12.g501700	chromosome_12	2930637	2932971	+	387	-	- && -
Cre12.g501752.v5.5	Cre12.g501752	chromosome_12	2927121	2930496	-	837	-	- && -
Cre12.g501800.v5.5	Cre12.g501800	chromosome_12	2919372	2920986	-	393	-	- && -
Cre12.g502050.v5.5	Cre12.g502050	chromosome_12	2888817	2891328	+	723	-	- && -
Cre12.g502200.v5.5	Cre12.g502200	chromosome_12	2856687	2866436	-	2487	-	- && P56287.1 RecName: Full=Probable translation initiation factor eIF-2B subunit epsilon; AltName: Full=eIF-2B GDP-GTP exchange factor subunit epsilon
Cre12.g502250.v5.5	Cre12.g502250	chromosome_12	2847457	2850836	+	1146	-	- && Q941D3.1 RecName: Full=Probable plastid-lipid-associated protein 8, chloroplastic; AltName: Full=Fibrillin-6; Flags: Precursor
Cre12.g502300.v5.5	Cre12.g502300	chromosome_12	2845723	2847346	-	435	-	- && -
Cre12.g502400.v5.5	Cre12.g502400	chromosome_12	2834924	2838576	-	1611	-	- && Q6ZMB5.1 RecName: Full=Transmembrane protein 184A
Cre12.g502750.v5.5	Cre12.g502750	chromosome_12	2793837	2795479	+	378	-	- && Q17Q89.1 RecName: Full=Prefoldin subunit 6
Cre12.g502800.v5.5	Cre12.g502800	chromosome_12	2790014	2793686	-	1632	-	- && Q9P4X3.1 RecName: Full=Probable U3 small nucleolar RNA-associated protein 7; Short=U3 snoRNA-associated protein 7; AltName: Full=U three protein 7
Cre12.g502950.v5.5	Cre12.g502950	chromosome_12	2778326	2780824	+	819	-	- && -
Cre12.g503000.v5.5	Cre12.g503000	chromosome_12	2773700	2778186	-	1539	-	- && Q9C5L3.1 RecName: Full=Putative glycerol-3-phosphate transporter 1; Short=G-3-P transporter 1; AltName: Full=Glycerol-3-phosphate permease 1; Short=AtG3Pp1; Short=G-3-P permease 1; AltName: Full=Protein PHOSPHATE STARVATION-INDUCED GENE 3; Short=AtPS
Cre12.g503300.v5.5	Cre12.g503300	chromosome_12	2740427	2747566	+	1956	-	- && P15567.1 RecName: Full=Phosphoribosylaminoimidazole carboxylase; AltName: Full=AIR carboxylase; Short=AIRC
Cre12.g503350.v5.5	Cre12.g503350	chromosome_12	2736593	2740096	-	720	-	- && -
Cre12.g503400.v5.5	Cre12.g503400	chromosome_12	2733577	2736588	+	1404	-	- && Q8LB54.1 RecName: Full=Pre-mRNA-splicing factor 38
Cre12.g503450.v5.5	Cre12.g503450	chromosome_12	2729687	2733528	+	1080	-	- && -
Cre12.g503500.v5.5	Cre12.g503500	chromosome_12	2722220	2729613	+	2667	-	- && -
Cre12.g503550.v5.5	Cre12.g503550	chromosome_12	2717087	2719227	+	624	-	- && Q9CAK8.1 RecName: Full=2-C-methyl-D-erythritol 2,4-cyclodiphosphate synthase, chloroplastic; Short=MECDP-synthase; Short=MECPS; Short=MECS; Flags: Precursor
Cre12.g503600.v5.5	Cre12.g503600	chromosome_12	2714011	2716986	-	861	-	- && -
Cre12.g503650.v5.5	Cre12.g503650	chromosome_12	2710647	2714008	+	927	-	- && -
Cre12.g503800.v5.5	Cre12.g503800	chromosome_12	2693707	2699414	+	1770	-	- && E2RBS6.1 RecName: Full=Histone-lysine N-methyltransferase setd3; AltName: Full=SET domain-containing protein 3
Cre12.g503950.v5.5	Cre12.g503950	chromosome_12	2683047	2686699	+	831	-	- && P53860.1 RecName: Full=Phosphatidylinositol transfer protein PDR16; Short=PITP; AltName: Full=Pleiotropic drug resistance protein 16; AltName: Full=SEC14 homolog 3
Cre12.g504000.v5.5	Cre12.g504000	chromosome_12	2678921	2682936	-	1578	-	- && Q0U7W4.2 RecName: Full=Glucose-repressible alcohol dehydrogenase transcriptional effector; AltName: Full=Carbon catabolite repressor protein 4; AltName: Full=Cytoplasmic deadenylase
Cre12.g504050.v5.5	Cre12.g504050	chromosome_12	2673287	2678918	+	1782	-	- && -
Cre12.g504100.v5.5	Cre12.g504100	chromosome_12	2668287	2672232	-	1041	-	- && -
Cre12.g504150.v5.5	Cre12.g504150	chromosome_12	2665577	2668232	-	903	-	- && Q9LIG6.1 RecName: Full=NifU-like protein 4, mitochondrial; Short=AtNfu-III; Short=AtNfu4; Flags: Precursor
Cre12.g504200.v5.5	Cre12.g504200	chromosome_12	2662813	2665574	+	429	-	- && P46297.1 RecName: Full=40S ribosomal protein S23; AltName: Full=S12
Cre12.g504250.v5.5	Cre12.g504250	chromosome_12	2653553	2662764	+	3714	-	- && Q9FX43.1 RecName: Full=Mitogen-activated protein kinase kinase 9; Short=AtMKK9; Short=MAP kinase kinase 9
Cre12.g504302.v5.5	Cre12.g504302	chromosome_12	2652246	2653442	-	192	-	- && -
Cre12.g504350.v5.5	Cre12.g504350	chromosome_12	2642677	2648211	-	1005	-	- && -
Cre12.g504900.v5.5	Cre12.g504900	chromosome_12	2618153	2623168	+	3708	-	- && -
Cre12.g505050.v5.5	Cre12.g505050	chromosome_12	2605640	2611042	-	2976	-	- && -
Cre12.g505150.v5.5	Cre12.g505150	chromosome_12	2587623	2595591	+	4365	-	- && -
Cre12.g505151.v5.5	Cre12.g505151	chromosome_12	2595597	2597382	-	189	-	- && -
Cre12.g505200.v5.5	Cre12.g505200	chromosome_12	2582887	2587462	-	1341	-	- && Q9H0S4.1 RecName: Full=Probable ATP-dependent RNA helicase DDX47; AltName: Full=DEAD box protein 47
Cre12.g505250.v5.5	Cre12.g505250	chromosome_12	2579322	2582764	-	1380	-	- && Q7F0J0.1 RecName: Full=Probable calcium-binding protein CML13; AltName: Full=Calmodulin-like protein 13
Cre12.g505350.v5.5	Cre12.g505350	chromosome_12	2567187	2573542	-	3384	-	- && Q9M2L4.1 RecName: Full=Putative calcium-transporting ATPase 11, plasma membrane-type; AltName: Full=Ca(2+)-ATPase isoform 11
Cre12.g505400.v5.5	Cre12.g505400	chromosome_12	2562307	2566872	-	1488	-	- && Q8VDG7.2 RecName: Full=Platelet-activating factor acetylhydrolase 2, cytoplasmic; AltName: Full=Serine-dependent phospholipase A2; Short=SD-PLA2
Cre12.g505650.v5.5	Cre12.g505650	chromosome_12	2551293	2557467	+	2085	-	- && -
Cre12.g505700.v5.5	Cre12.g505700	chromosome_12	2546743	2549787	+	978	-	- && P26356.1 RecName: Full=TATA-box-binding protein 1; AltName: Full=TATA sequence-binding protein 1; Short=TBP-1; AltName: Full=TATA-binding factor 1; AltName: Full=TATA-box factor 1; AltName: Full=Transcription initiation factor TFIID TBP-1 subunit
Cre12.g505750.v5.5	Cre12.g505750	chromosome_12	2545473	2546602	-	357	-	- && Q6NLH0.1 RecName: Full=DNA-directed RNA polymerases II, IV and V subunit 9A
Cre12.g505800.v5.5	Cre12.g505800	chromosome_12	2536004	2545422	-	3720	-	- && F4IME2.2 RecName: Full=Mechanosensitive ion channel protein 8; AltName: Full=Mechanosensitive channel of small conductance-like 8; AltName: Full=MscS-Like protein 8
Cre12.g505850.v5.5	Cre12.g505850	chromosome_12	2533877	2535922	-	717	-	- && Q02073.1 RecName: Full=20 kDa chaperonin, chloroplastic; AltName: Full=Chaperonin 10; Short=Ch-CPN10; Short=Cpn10; AltName: Full=Protein Cpn21; Flags: Precursor
Cre12.g505950.v5.5	Cre12.g505950	chromosome_12	2527087	2529562	-	1149	-	- && Q8VYE2.1 RecName: Full=Mitochondrial import inner membrane translocase subunit TIM50; AltName: Full=Protein EMBRYO DEFECTIVE 1860; Flags: Precursor
Cre12.g506050.v5.5	Cre12.g506050	chromosome_12	2514787	2523692	-	2304	-	- && O14233.1 RecName: Full=mRNA 3'-end-processing protein rna14
Cre12.g506851.v5.5	Cre12.g506851	chromosome_12	2460318	2463809	+	363	-	- && A8ISN6.2 RecName: Full=ADP-ribosylation factor-like protein 3
Cre12.g507006.v5.5	Cre12.g507006	chromosome_12	2445158	2447319	+	519	-	- && -
Cre12.g507050.v5.5	Cre12.g507050	chromosome_12	2416952	2420107	-	582	-	- && -
Cre12.g507100.v5.5	Cre12.g507100	chromosome_12	2414092	2416557	-	177	-	- && -
Cre12.g507150.v5.5	Cre12.g507150	chromosome_12	2408145	2412657	-	921	-	- && -
Cre12.g507200.v5.5	Cre12.g507200	chromosome_12	2401258	2407789	+	2745	-	- && Q5ZMC3.2 RecName: Full=WD repeat, SAM and U-box domain-containing protein 1
Cre12.g507300.v5.5	Cre12.g507300	chromosome_12	2386682	2389067	-	783	-	- && Q54GN8.1 RecName: Full=Ribosome biogenesis protein NSA2 homolog
Cre12.g507400.v5.5	Cre12.g507400	chromosome_12	2371392	2379925	-	2103	-	- && Q8LPS1.1 RecName: Full=Long chain acyl-CoA synthetase 6, peroxisomal; Flags: Precursor
Cre12.g507450.v5.5	Cre12.g507450	chromosome_12	2368042	2371267	-	930	-	- && O65359.1 RecName: Full=Syntaxin-41; Short=AtSYP41; Short=AtTLG2a
Cre12.g507500.v5.5	Cre12.g507500	chromosome_12	2364170	2367887	-	2016	-	- && -
Cre12.g507550.v5.5	Cre12.g507550	chromosome_12	2328541	2335487	-	2112	-	- && -
Cre12.g507600.v5.5	Cre12.g507600	chromosome_12	2321478	2328539	+	3399	-	- && -
Cre12.g507650.v5.5	Cre12.g507650	chromosome_12	2316223	2321002	-	1257	-	- && Q9SJZ7.2 RecName: Full=Chaperone protein dnaJ A6, chloroplastic; Short=atDjA6; AltName: Full=Chaperone protein dnaJ A26; Short=AtDjA26; Flags: Precursor
Cre12.g507750.v5.5	Cre12.g507750	chromosome_12	2292869	2299805	-	1701	-	- && O22558.2 RecName: Full=Serine/threonine-protein kinase STY8; AltName: Full=Serine/threonine/tyrosine-protein kinase 8
Cre12.g507950.v5.5	Cre12.g507950	chromosome_12	2253775	2257822	-	1476	-	- && Q93V85.1 RecName: Full=WAT1-related protein At3g02690, chloroplastic; Flags: Precursor
Cre12.g508000.v5.5	Cre12.g508000	chromosome_12	2248583	2252675	+	1239	-	- && Q8GT66.1 RecName: Full=Protein TIC 40, chloroplastic; AltName: Full=Translocon at the inner envelope membrane of chloroplasts 40; Short=PsTIC40; Flags: Precursor
Cre12.g508050.v5.5	Cre12.g508050	chromosome_12	2239067	2248462	-	4992	-	- && -
Cre12.g508100.v5.5	Cre12.g508100	chromosome_12	2235407	2238993	-	1392	-	- && -
Cre12.g508150.v5.5	Cre12.g508150	chromosome_12	2225704	2235388	+	3261	-	- && Q7G8Y3.2 RecName: Full=Probable chromatin-remodeling complex ATPase chain; AltName: Full=ISW2-like; AltName: Full=Sucrose nonfermenting protein 2 homolog
Cre12.g508200.v5.5	Cre12.g508200	chromosome_12	2221287	2225598	-	1284	-	- && O74777.1 RecName: Full=KRR1 small subunit processome component homolog; AltName: Full=KRR-R motif-containing protein 1; AltName: Full=Ribosomal RNA assembly protein mis3
Cre12.g508300.v5.5	Cre12.g508300	chromosome_12	2197288	2199324	+	465	-	- && -
Cre12.g508500.v5.5	Cre12.g508500	chromosome_12	2183383	2188280	+	1614	-	- && Q55FR8.1 RecName: Full=Probable carboxypeptidase S-like 2
Cre12.g508550.v5.5	Cre12.g508550	chromosome_12	2177932	2183222	-	1818	-	- && Q9M315.1 RecName: Full=3-methyl-2-oxobutanoate hydroxymethyltransferase 2, mitochondrial; AltName: Full=Ketopantoate hydroxymethyltransferase 2; Flags: Precursor
Cre12.g508700.v5.5	Cre12.g508700	chromosome_12	2149686	2154017	+	1014	-	- && Q9LY62.1 RecName: Full=Glycosyltransferase family 64 protein C4; Short=GT64 C4; AltName: Full=Protein ECTOPICALLY PARTING CELLS 1; Short=AtEPC1
Cre12.g508750.v5.5	Cre12.g508750	chromosome_12	2146536	2149354	+	741	-	- && Q8LCQ4.1 RecName: Full=Photosystem I chlorophyll a/b-binding protein 6, chloroplastic; AltName: Full=LHCI type III LHCA6; Flags: Precursor
Cre12.g508850.v5.5	Cre12.g508850	chromosome_12	2134376	2137334	+	789	-	- && P42761.3 RecName: Full=Glutathione S-transferase F10; Short=AtGSTF10; AltName: Full=AtGSTF4; AltName: Full=GST class-phi member 10; AltName: Full=Protein EARLY RESPONSE TO DEHYDRATION 13
Cre12.g508852.v5.5	Cre12.g508852	chromosome_12	2137506	2140595	+	1506	-	- && O84038.1 RecName: Full=Uncharacterized protein CT_035
Cre12.g508900.v5.5	Cre12.g508900	chromosome_12	2129460	2133325	-	1128	-	- && Q39024.2 RecName: Full=Mitogen-activated protein kinase 4; Short=AtMPK4; Short=MAP kinase 4
Cre12.g509000.v5.5	Cre12.g509000	chromosome_12	2119590	2122035	-	1062	-	- && Q84UI5.1 RecName: Full=Mitogen-activated protein kinase 1; Short=MAP kinase 1; AltName: Full=MAP kinase 6; AltName: Full=OsMAPK6; AltName: Full=OsSIPK
Cre12.g509050.v5.5	Cre12.g509050	chromosome_12	2117140	2119587	+	657	-	- && P82538.1 RecName: Full=PsbP-like protein 1, chloroplastic; AltName: Full=OEC23-like protein 4; AltName: Full=PsbP-related thylakoid lumenal protein 2; Flags: Precursor
Cre12.g509100.v5.5	Cre12.g509100	chromosome_12	2113446	2116477	+	480	-	- && -
Cre12.g509200.v5.5	Cre12.g509200	chromosome_12	2104406	2109067	+	1605	-	- && P87024.1 RecName: Full=Beta-glucan synthesis-associated protein SKN1
Cre12.g509300.v5.5	Cre12.g509300	chromosome_12	2098960	2101055	-	822	-	- && -
Cre12.g509350.v5.5	Cre12.g509350	chromosome_12	2096296	2098957	+	1101	-	- && -
Cre12.g509400.v5.5	Cre12.g509400	chromosome_12	2091189	2096175	-	1482	-	- && Q9LSD0.1 RecName: Full=Ribonucleoside-diphosphate reductase small chain C; AltName: Full=Ribonucleoside-diphosphate reductase TSO2 subunit; AltName: Full=Ribonucleotide reductase small subunit C
Cre12.g509450.v5.5	Cre12.g509450	chromosome_12	2087100	2090645	-	2181	-	- && -
Cre12.g509550.v5.5	Cre12.g509550	chromosome_12	2071055	2077032	-	1968	-	- && Q01063.2 RecName: Full=cAMP-specific 3',5'-cyclic phosphodiesterase 4D; AltName: Full=DPDE3
Cre12.g509600.v5.5	Cre12.g509600	chromosome_12	2067818	2070407	+	357	-	- && O94642.2 RecName: Full=tRNA-specific adenosine deaminase subunit tad2; AltName: Full=tRNA-specific adenosine-34 deaminase subunit tad2
Cre12.g509650.v5.5	Cre12.g509650	chromosome_12	2063636	2067715	-	1695	-	- && Q07356.1 RecName: Full=15-cis-phytoene desaturase, chloroplastic/chromoplastic; AltName: Full=Phytoene dehydrogenase; Flags: Precursor
Cre12.g509700.v5.5	Cre12.g509700	chromosome_12	2060640	2063508	-	1197	-	- && -
Cre12.g509750.v5.5	Cre12.g509750	chromosome_12	2057956	2060617	+	1458	-	- && O04308.1 RecName: Full=Probable mitochondrial-processing peptidase subunit alpha-2, chloroplastic/mitochondrial; AltName: Full=Alpha-MPP 2; Flags: Precursor
Cre12.g509800.v5.5	Cre12.g509800	chromosome_12	2056092	2057856	-	438	-	- && -
Cre12.g509950.v5.5	Cre12.g509950	chromosome_12	2035116	2040407	+	2388	-	- && -
Cre12.g510000.v5.5	Cre12.g510000	chromosome_12	2030240	2034930	+	1401	-	- && Q9LVJ0.1 RecName: Full=UV-B-induced protein At3g17800, chloroplastic; Flags: Precursor
Cre12.g510034.v5.5	Cre12.g510034	chromosome_12	2028125	2030085	-	714	-	- && -
Cre12.g510050.v5.5	Cre12.g510050	chromosome_12	2024726	2027967	+	1215	-	- && Q9AR22.1 RecName: Full=Magnesium-protoporphyrin IX monomethyl ester [oxidative] cyclase 2, chloroplastic; Short=Mg-protoporphyrin IX monomethyl ester oxidative cyclase 2; AltName: Full=Copper target homolog 1 protein; Flags: Precursor
Cre12.g510100.v5.5	Cre12.g510100	chromosome_12	2018206	2022397	+	1923	-	- && A2XHJ5.1 RecName: Full=Cysteine protease ATG4A; AltName: Full=Autophagy-related protein 4 homolog A
Cre12.g510150.v5.5	Cre12.g510150	chromosome_12	2013680	2018064	-	1476	-	- && Q0DYP5.2 RecName: Full=Zinc finger CCCH domain-containing protein 17; Short=OsC3H17
Cre12.g510200.v5.5	Cre12.g510200	chromosome_12	2010086	2013670	+	1062	-	- && -
Cre12.g510250.v5.5	Cre12.g510250	chromosome_12	2006992	2008812	-	477	-	- && Q9UR17.1 RecName: Full=Vacuolar transporter chaperone 1; AltName: Full=Negative regulator of cdc42
Cre12.g510400.v5.5	Cre12.g510400	chromosome_12	1955441	1957967	+	699	-	- && -
Cre12.g510450.v5.5	Cre12.g510450	chromosome_12	1953311	1955392	+	168	-	- && P46302.1 RecName: Full=40S ribosomal protein S28
Cre12.g510500.v5.5	Cre12.g510500	chromosome_12	1947277	1953180	-	2580	-	- && -
Cre12.g510600.v5.5	Cre12.g510600	chromosome_12	1939492	1942380	-	1092	-	- && Q5R8Z4.1 RecName: Full=Serine/threonine-protein kinase PAK 6; AltName: Full=p21-activated kinase 6; Short=PAK-6
Cre12.g510650.v5.5	Cre12.g510650	chromosome_12	1935474	1938770	-	1248	-	- && P25851.2 RecName: Full=Fructose-1,6-bisphosphatase, chloroplastic; Short=FBPase; AltName: Full=D-fructose-1,6-bisphosphate 1-phosphohydrolase; Flags: Precursor
Cre12.g510750.v5.5	Cre12.g510750	chromosome_12	1922651	1926492	+	1905	-	- && -
Cre12.g510800.v5.5	Cre12.g510800	chromosome_12	1918571	1922520	-	1278	-	- && P48101.2 RecName: Full=Magnesium-chelatase subunit ChlI; AltName: Full=Mg-protoporphyrin IX chelatase
Cre12.g510850.v5.5	Cre12.g510850	chromosome_12	1915811	1918562	+	840	-	- && G5DBJ0.1 RecName: Full=Protein CHAPERONE-LIKE PROTEIN OF POR1, chloroplastic; Short=NbCPP1; Flags: Precursor
Cre12.g510900.v5.5	Cre12.g510900	chromosome_12	1910721	1915762	+	1863	-	- && A1TYU5.1 RecName: Full=ATP-dependent protease ATPase subunit HslU; AltName: Full=Unfoldase HslU
Cre12.g510950.v5.5	Cre12.g510950	chromosome_12	1904995	1910600	-	3540	-	- && -
Cre12.g511050.v5.5	Cre12.g511050	chromosome_12	1899965	1902850	-	1041	-	- && P59910.1 RecName: Full=DnaJ homolog subfamily B member 13; AltName: Full=Testis and spermatogenesis cell-related protein 6; AltName: Full=Testis spermatocyte apoptosis-related gene 6 protein; AltName: Full=Testis spermatogenesis apoptosis-related gen
Cre12.g511100.v5.5	Cre12.g511100	chromosome_12	1897171	1899962	+	1392	-	- && -
Cre12.g511150.v5.5	Cre12.g511150	chromosome_12	1893174	1897070	-	1059	-	- && Q949Q0.1 RecName: Full=Glycerol-3-phosphate dehydrogenase [NAD(+)] 2, chloroplastic; AltName: Full=Protein SUPPRESSOR OF FATTY ACID DESATURASE DEFICIENCY 1; Flags: Precursor
Cre12.g511200.v5.5	Cre12.g511200	chromosome_12	1891361	1892672	+	246	-	- && -
Cre12.g511250.v5.5	Cre12.g511250	chromosome_12	1889395	1891260	-	561	-	- && -
Cre12.g511400.v5.5	Cre12.g511400	chromosome_12	1870139	1877630	+	3132	-	- && -
Cre12.g511600.v5.5	Cre12.g511600	chromosome_12	1858603	1865328	-	4485	-	- && Q8C4S8.1 RecName: Full=DENN domain-containing protein 2A
Cre12.g511640.v5.5	Cre12.g511640	chromosome_12	1856403	1858408	-	1050	-	- && -
Cre12.g511650.v5.5	Cre12.g511650	chromosome_12	1851656	1856400	+	2625	-	- && Q9SU08.2 RecName: Full=Auxilin-related protein 1; AltName: Full=Auxilin-like protein 1
Cre12.g511700.v5.5	Cre12.g511700	chromosome_12	1847169	1851007	+	1233	-	- && Q653T6.1 RecName: Full=Solanesyl-diphosphate synthase 1, mitochondrial; Short=OsSPS1; AltName: Full=All-trans-nonaprenyl-diphosphate synthase 1 (geranyl-diphosphate specific); Flags: Precursor
Cre12.g511750.v5.5	Cre12.g511750	chromosome_12	1845052	1847178	+	864	-	- && -
Cre12.g511800.v5.5	Cre12.g511800	chromosome_12	1842493	1844948	-	867	-	- && -
Cre12.g511850.v5.5	Cre12.g511850	chromosome_12	1838103	1841948	-	1479	-	- && Q8VZD5.1 RecName: Full=Shaggy-related protein kinase epsilon; AltName: Full=ASK-epsilon
Cre12.g511900.v5.5	Cre12.g511900	chromosome_12	1825706	1828406	+	798	-	- && Q43157.1 RecName: Full=Ribulose-phosphate 3-epimerase, chloroplastic; AltName: Full=Pentose-5-phosphate 3-epimerase; Short=PPE; AltName: Full=R5P3E; Short=RPE; Flags: Precursor
Cre12.g511952.v5.5	Cre12.g511952	chromosome_12	1824703	1825598	-	177	-	- && -
Cre12.g512000.v5.5	Cre12.g512000	chromosome_12	1812738	1818715	+	3285	-	- && Q62638.1 RecName: Full=Golgi apparatus protein 1; AltName: Full=E-selectin ligand 1; Short=ESL-1; AltName: Full=Golgi sialoglycoprotein MG-160; Flags: Precursor
Cre12.g512050.v5.5	Cre12.g512050	chromosome_12	1804309	1812135	+	1854	-	- && -
Cre12.g512100.v5.5	Cre12.g512100	chromosome_12	1798037	1804198	-	3843	-	- && Q9RT63.1 RecName: Full=ATP-dependent RecD-like DNA helicase
Cre12.g512200.v5.5	Cre12.g512200	chromosome_12	1785905	1792708	-	2949	-	- && -
Cre12.g512250.v5.5	Cre12.g512250	chromosome_12	1777563	1785858	-	3423	-	- && A9LLI7.1 RecName: Full=Protein RRP6-like 2; Short=AtRRP6L2
Cre12.g512400.v5.5	Cre12.g512400	chromosome_12	1757519	1764516	+	2523	-	- && P71229.1 RecName: Full=Hydrogenase-4 transcriptional activator
Cre12.g512550.v5.5	Cre12.g512550	chromosome_12	1745849	1747770	+	372	-	- && Q8LFJ5.1 RecName: Full=Multifunctional methyltransferase subunit TRM112-like protein At1g22270; AltName: Full=tRNA methyltransferase 112 homolog
Cre12.g512600.v5.5	Cre12.g512600	chromosome_12	1742373	1745738	-	564	-	- && P42791.2 RecName: Full=60S ribosomal protein L18-2
Cre12.g512700.v5.5	Cre12.g512700	chromosome_12	1726939	1729976	+	1074	-	- && -
Cre12.g512950.v5.5	Cre12.g512950	chromosome_12	3504173	3509015	+	1146	-	- && -
Cre12.g513000.v5.5	Cre12.g513000	chromosome_12	3509503	3511694	+	954	-	- && Q9ASW1.1 RecName: Full=Hydroxyproline O-galactosyltransferase GALT3; AltName: Full=Beta-1,3-galactosyltransferase 16
Cre12.g513150.v5.5	Cre12.g513150	chromosome_12	3516507	3520622	-	1455	-	- && -
Cre12.g513254.v5.5	Cre12.g513254	chromosome_12	3525963	3530924	+	2367	-	- && Q38961.1 RecName: Full=DNA cross-link repair protein SNM1; Short=AtSNM1
Cre12.g513350.v5.5	Cre12.g513350	chromosome_12	3533227	3541832	-	5628	-	- && -
Cre12.g513450.v5.5	Cre12.g513450	chromosome_12	3560457	3564892	-	1584	-	- && Q7Z9Z2.1 RecName: Full=Tubulin gamma chain; AltName: Full=Gamma-tubulin
Cre12.g513500.v5.5	Cre12.g513500	chromosome_12	3564985	3571638	+	2778	-	- && Q9HCS7.2 RecName: Full=Pre-mRNA-splicing factor SYF1; AltName: Full=Protein HCNP; AltName: Full=XPA-binding protein 2
Cre12.g513600.v5.5	Cre12.g513600	chromosome_12	3574463	3577145	+	1191	-	- && Q0JL44.1 RecName: Full=Protein SGT1 homolog; Short=OsSGT1; AltName: Full=Suppressor of G2 allele of SKP1 homolog
Cre12.g513650.v5.5	Cre12.g513650	chromosome_12	3577147	3579272	-	438	-	- && -
Cre12.g513701.v5.5	Cre12.g513701	chromosome_12	3581427	3588152	-	3030	-	- && O49289.1 RecName: Full=Putative DEAD-box ATP-dependent RNA helicase 29
Cre12.g513750.v5.5	Cre12.g513750	chromosome_12	3588205	3589812	-	321	-	- && O81187.1 RecName: Full=Glutaredoxin
Cre12.g513800.v5.5	Cre12.g513800	chromosome_12	3589867	3593212	-	672	-	- && -
Cre12.g513950.v5.5	Cre12.g513950	chromosome_12	3612613	3617104	+	1449	-	- && Q9LQK7.1 RecName: Full=Protein ABCI7, chloroplastic; AltName: Full=ABC transporter I family member 7; Short=ABC transporter ABCI.7; Short=AtABCI7; AltName: Full=Non-intrinsic ABC protein 6; AltName: Full=Plastid SufD-like protein; Flags: Precursor
Cre12.g514050.v5.5	Cre12.g514050	chromosome_12	3619877	3628602	-	4890	-	- && Q43155.3 RecName: Full=Ferredoxin-dependent glutamate synthase, chloroplastic; AltName: Full=Fd-GOGAT; Short=SoFdGOGAT
Cre12.g514100.v5.5	Cre12.g514100	chromosome_12	3629755	3634721	-	1800	-	- && -
Cre12.g514200.v5.5	Cre12.g514200	chromosome_12	3638157	3644852	-	1836	-	- && Q9WWW2.1 RecName: Full=Alcohol dehydrogenase [acceptor]
Cre12.g514300.v5.5	Cre12.g514300	chromosome_12	3662557	3664832	-	861	-	- && Q9LDF2.1 RecName: Full=LAG1 longevity assurance homolog 1; Short=LAG1 homolog 1
Cre12.g514450.v5.5	Cre12.g514450	chromosome_12	3683536	3691004	-	1974	-	- && Q13435.2 RecName: Full=Splicing factor 3B subunit 2; AltName: Full=Pre-mRNA-splicing factor SF3b 145 kDa subunit; Short=SF3b145; AltName: Full=SF3b150; AltName: Full=Spliceosome-associated protein 145; Short=SAP 145
Cre12.g514500.v5.5	Cre12.g514500	chromosome_12	3691112	3693536	+	471	-	- && P42756.1 RecName: Full=40S ribosomal protein S11
Cre12.g514550.v5.5	Cre12.g514550	chromosome_12	3693546	3701951	-	6189	-	- && -
Cre12.g514600.v5.5	Cre12.g514600	chromosome_12	3702095	3707733	+	2160	-	- && A2YM35.1 RecName: Full=Probable pyruvate, phosphate dikinase regulatory protein, chloroplastic; AltName: Full=Bifunctional dikinase regulatory protein; Short=BFRP; AltName: Full=Pyruvate, Pi dikinase regulatory protein; Short=PPDK RP; Short=PPDK regu
Cre12.g514700.v5.5	Cre12.g514700	chromosome_12	3713052	3717229	+	1317	-	- && Q9FFZ1.1 RecName: Full=Pheophytinase, chloroplastic; AltName: Full=Pheophytin pheophorbide hydrolase; AltName: Full=Protein CO-REGULATED WITH NYE1; Flags: Precursor
Cre12.g514750.v5.5	Cre12.g514750	chromosome_12	3717332	3723387	+	1410	-	- && O80433.1 RecName: Full=Citrate synthase, mitochondrial; Flags: Precursor
Cre12.g514800.v5.5	Cre12.g514800	chromosome_12	3723525	3726661	-	687	-	- && -
Cre12.g514850.v5.5	Cre12.g514850	chromosome_12	3726829	3732140	+	2433	-	- && Q9SIF2.1 RecName: Full=Heat shock protein 90-5, chloroplastic; Short=AtHSP90.5; Short=AtHsp90-5; AltName: Full=Heat shock protein 88-1; Short=Hsp88-1; AltName: Full=Hsp90C; AltName: Full=Protein EMBRYO DEFECTIVE 1956; AltName: Full=Protein chlorate-r
Cre12.g514900.v5.5	Cre12.g514900	chromosome_12	3732146	3733501	-	252	-	- && Q9ZW33.1 RecName: Full=Mitochondrial import inner membrane translocase subunit TIM10
Cre12.g515000.v5.5	Cre12.g515000	chromosome_12	3747122	3752332	+	3075	-	- && -
Cre12.g515150.v5.5	Cre12.g515150	chromosome_12	3769222	3770884	+	252	-	- && -
Cre12.g515200.v5.5	Cre12.g515200	chromosome_12	3772048	3774891	-	783	-	- && -
Cre12.g515250.v5.5	Cre12.g515250	chromosome_12	3775032	3781215	+	4536	-	- && Q54GS1.1 RecName: Full=Protein CLEC16A homolog
Cre12.g515450.v5.5	Cre12.g515450	chromosome_12	3849329	3853006	-	465	-	- && P25865.1 RecName: Full=Ubiquitin-conjugating enzyme E2 1; AltName: Full=E2 ubiquitin-conjugating enzyme 1; AltName: Full=Ubiquitin carrier protein 1; AltName: Full=Ubiquitin-conjugating enzyme E2-17 kDa 1; AltName: Full=Ubiquitin-protein ligase 1
Cre12.g515500.v5.5	Cre12.g515500	chromosome_12	3853570	3865943	-	10146	-	- && -
Cre12.g515550.v5.5	Cre12.g515550	chromosome_12	3867228	3872963	-	2223	-	- && Q94KJ7.1 RecName: Full=Vacuolar protein-sorting-associated protein 33 homolog; Short=AtVPS33
Cre12.g515600.v5.5	Cre12.g515600	chromosome_12	3873074	3875545	+	1492	-	- && -
Cre12.g515650.v5.5	Cre12.g515650	chromosome_12	3875548	3878042	-	660	-	- && Q94HF1.1 RecName: Full=Eukaryotic translation initiation factor 3 subunit K; Short=eIF3k; AltName: Full=eIF-3 p25
Cre12.g515700.v5.5	Cre12.g515700	chromosome_12	3878174	3882268	+	1758	-	- && -
Cre12.g515750.v5.5	Cre12.g515750	chromosome_12	3888248	3892723	-	1500	-	- && Q652N5.1 RecName: Full=Probable anion transporter 4, chloroplastic; AltName: Full=Phosphate transporter 4;4; Flags: Precursor
Cre12.g515850.v5.5	Cre12.g515850	chromosome_12	3892770	3895183	-	807	-	- && P17070.2 RecName: Full=Proliferating cell nuclear antigen; Short=OsPCNA; Short=PCNA; AltName: Full=Cyclin
Cre12.g516100.v5.5	Cre12.g516100	chromosome_12	3919080	3920423	-	462	-	- && Q9P0S3.1 RecName: Full=ORM1-like protein 1; AltName: Full=Adoplin-1 >Q5R8X5.1 RecName: Full=ORM1-like protein 1
Cre12.g516150.v5.5	Cre12.g516150	chromosome_12	3920524	3924573	+	2886	-	- && -
Cre12.g516200.v5.5	Cre12.g516200	chromosome_12	3925139	3929685	+	2538	-	- && P28996.1 RecName: Full=Elongation factor 2; Short=EF-2
Cre12.g516333.v5.5	Cre12.g516333	chromosome_12	3943798	3948963	-	3738	-	- && -
Cre12.g516350.v5.5	Cre12.g516350	chromosome_12	3949074	3951915	+	1140	-	- && O64886.4 RecName: Full=Protoheme IX farnesyltransferase, mitochondrial; AltName: Full=Cytochrome c oxidase assembly protein COX10; AltName: Full=Heme O synthase; Flags: Precursor
Cre12.g516400.v5.5	Cre12.g516400	chromosome_12	3952184	3956135	+	2161	-	- && -
Cre12.g516450.v5.5	Cre12.g516450	chromosome_12	3956138	3957833	-	690	-	- && Q9FWR5.1 RecName: Full=Gamma carbonic anhydrase 1, mitochondrial; Short=AtCA1; Short=GAMMA CA1; Flags: Precursor
Cre12.g516500.v5.5	Cre12.g516500	chromosome_12	3957943	3963740	+	2301	-	- && Q8LGH4.1 RecName: Full=Cullin-4; Short=AtCUL4
Cre12.g516550.v5.5	Cre12.g516550	chromosome_12	3963794	3965705	+	1179	-	- && Q8L7M0.1 RecName: Full=UDP-glycosyltransferase TURAN
Cre12.g516600.v5.5	Cre12.g516600	chromosome_12	3965708	3972533	-	3954	-	- && C0LGS2.1 RecName: Full=Probable LRR receptor-like serine/threonine-protein kinase At4g36180; Flags: Precursor
Cre12.g516650.v5.5	Cre12.g516650	chromosome_12	3972588	3979903	-	4404	-	- && C0LGS2.1 RecName: Full=Probable LRR receptor-like serine/threonine-protein kinase At4g36180; Flags: Precursor
Cre12.g516700.v5.5	Cre12.g516700	chromosome_12	3981439	3984823	-	189	-	- && -
Cre12.g516800.v5.5	Cre12.g516800	chromosome_12	3993874	3999345	+	3210	-	- && -
Cre12.g516900.v5.5	Cre12.g516900	chromosome_12	4004914	4007665	-	819	-	- && -
Cre12.g516950.v5.5	Cre12.g516950	chromosome_12	4007766	4012247	+	2187	-	- && Q5ZMV2.1 RecName: Full=Spindle assembly abnormal protein 6 homolog
Cre12.g517000.v5.5	Cre12.g517000	chromosome_12	4012306	4019677	+	3693	-	- && C0LGS2.1 RecName: Full=Probable LRR receptor-like serine/threonine-protein kinase At4g36180; Flags: Precursor
Cre12.g517100.v5.5	Cre12.g517100	chromosome_12	4022383	4026529	-	786	-	- && -
Cre12.g517150.v5.5	Cre12.g517150	chromosome_12	4026671	4030754	+	1242	-	- && P92979.2 RecName: Full=5'-adenylylsulfate reductase 1, chloroplastic; AltName: Full=3'-phosphoadenosine-5'-phosphosulfate reductase homolog 19; Short=PAPS reductase homolog 19; Short=Prh-19; AltName: Full=Adenosine 5'-phosphosulfate 5'-adenylylsulfat
Cre12.g517250.v5.5	Cre12.g517250	chromosome_12	4033266	4036095	-	1380	-	- && -
Cre12.g517350.v5.5	Cre12.g517350	chromosome_12	4042516	4044894	+	534	-	- && -
Cre12.g517400.v5.5	Cre12.g517400	chromosome_12	4046260	4048315	-	609	-	- && P31583.1 RecName: Full=Ras-related protein RHN1
Cre12.g517451.v5.5	Cre12.g517451	chromosome_12	4048370	4052095	-	1518	-	- && Q7XJE5.1 RecName: Full=Metacaspase-2; Short=AtMC2; AltName: Full=Metacaspase 1c; Short=AtMCP1c
Cre12.g517500.v5.5	Cre12.g517500	chromosome_12	4052254	4056588	+	2604	-	- && -
Cre12.g517550.v5.5	Cre12.g517550	chromosome_12	4056628	4059214	-	522	-	- && -
Cre12.g517600.v5.5	Cre12.g517600	chromosome_12	4059555	4062404	+	927	-	- && Q9SFT7.1 RecName: Full=Serine/threonine-protein kinase At3g07070
Cre12.g517650.v5.5	Cre12.g517650	chromosome_12	4062676	4069977	+	4884	-	- && -
Cre12.g517681.v5.5	Cre12.g517681	chromosome_12	4070174	4072705	-	273	-	- && -
Cre12.g517700.v5.5	Cre12.g517700	chromosome_12	4072806	4077413	+	1335	-	- && Q93ZA0.1 RecName: Full=Probable chlorophyll(ide) b reductase NYC1, chloroplastic; AltName: Full=Protein NON-YELLOW COLORING 1; Short=AtNYC1; Flags: Precursor
Cre12.g517750.v5.5	Cre12.g517750	chromosome_12	4079406	4084957	+	1737	-	- && -
Cre12.g517800.v5.5	Cre12.g517800	chromosome_12	4085126	4088377	+	897	-	- && -
Cre12.g517900.v5.5	Cre12.g517900	chromosome_12	4090768	4099419	-	3090	-	- && A4RW83.1 RecName: Full=Protein translocase subunit SecA, chloroplastic; Flags: Precursor
Cre12.g517950.v5.5	Cre12.g517950	chromosome_12	4105695	4109805	-	1443	-	- && -
Cre12.g518000.v5.5	Cre12.g518000	chromosome_12	4111925	4118325	-	1358	-	- && A4RW83.1 RecName: Full=Protein translocase subunit SecA, chloroplastic; Flags: Precursor
Cre12.g518002.v5.5	Cre12.g518002	chromosome_12	4111925	4113185	-	282	-	- && -
Cre12.g518100.v5.5	Cre12.g518100	chromosome_12	4128116	4131087	+	2262	-	- && -
Cre12.g518300.v5.5	Cre12.g518300	chromosome_12	4156374	4158627	+	405	-	- && Q8R344.2 RecName: Full=Coiled-coil domain-containing protein 12
Cre12.g518500.v5.5	Cre12.g518500	chromosome_12	4182573	4186212	+	321	-	- && -
Cre12.g518650.v5.5	Cre12.g518650	chromosome_12	4200144	4202942	+	1206	-	- && Q9R1J0.1 RecName: Full=Sterol-4-alpha-carboxylate 3-dehydrogenase, decarboxylating
Cre12.g518700.v5.5	Cre12.g518700	chromosome_12	4203178	4206890	-	783	-	- && -
Cre12.g518772.v5.5	Cre12.g518772	chromosome_12	4211475	4216590	-	1500	-	- && P92966.2 RecName: Full=Serine/arginine-rich splicing factor RS41; Short=At-RSp41; Short=AtRS41
Cre12.g518800.v5.5	Cre12.g518800	chromosome_12	4216691	4222449	+	1204	-	- && Q21281.4 RecName: Full=Transmembrane matrix receptor MUP-4; AltName: Full=Muscle-positioning protein 4; Flags: Precursor
Cre12.g518851.v5.5	Cre12.g518851	chromosome_12	4222455	4224600	-	579	-	- && -
Cre12.g518900.v5.5	Cre12.g518900	chromosome_12	4224721	4229146	+	1140	-	- && Q3L181.1 RecName: Full=Perakine reductase
Cre12.g518950.v5.5	Cre12.g518950	chromosome_12	4229331	4232018	+	951	-	- && Q8GY96.1 RecName: Full=Phosphoglycerate mutase-like protein; Short=AtPGM
Cre12.g519000.v5.5	Cre12.g519000	chromosome_12	4232032	4234350	-	798	-	- && Q42440.1 RecName: Full=N-(5'-phosphoribosyl)anthranilate isomerase 1, chloroplastic; Flags: Precursor
Cre12.g519050.v5.5	Cre12.g519050	chromosome_12	4234448	4236892	+	798	-	- && -
Cre12.g519100.v5.5	Cre12.g519100	chromosome_12	4236972	4241816	-	1497	-	- && Q9LD43.1 RecName: Full=Acetyl-coenzyme A carboxylase carboxyl transferase subunit alpha, chloroplastic; Short=ACCase subunit alpha; Short=Acetyl-CoA carboxylase carboxyltransferase subunit alpha; Flags: Precursor
Cre12.g519150.v5.5	Cre12.g519150	chromosome_12	4241958	4250690	-	4317	-	- && Q9SIZ8.2 RecName: Full=E3 ubiquitin-protein ligase RKP; Short=AtKPC1; AltName: Full=Protein RELATED TO KPC1
Cre12.g519180.v5.5	Cre12.g519180	chromosome_12	4251046	4257910	-	3320	-	- && Q5N1Q1.1 RecName: Full=Elongation factor Ts; Short=EF-Ts >Q31K58.1 RecName: Full=Elongation factor Ts; Short=EF-Ts
Cre12.g519300.v5.5	Cre12.g519300	chromosome_12	4258011	4259987	+	777	-	- && -
Cre12.g519350.v5.5	Cre12.g519350	chromosome_12	4260295	4263730	-	849	-	- && O04331.1 RecName: Full=Prohibitin-3, mitochondrial; Short=Atphb3; AltName: Full=Protein ENHANCED ETHYLENE RESPONSE 3
Cre12.g519450.v5.5	Cre12.g519450	chromosome_12	4271665	4274110	-	606	-	- && O22797.1 RecName: Full=Glycolipid transfer protein 1
Cre12.g519500.v5.5	Cre12.g519500	chromosome_12	4274159	4279660	-	1344	-	- && Q99385.1 RecName: Full=Vacuolar calcium ion transporter; AltName: Full=High copy number undoes manganese protein 1; AltName: Full=Manganese resistance 1 protein; AltName: Full=Vacuolar Ca(2+)/H(+) exchanger
Cre12.g519700.v5.5	Cre12.g519700	chromosome_12	4293875	4296900	-	786	-	- && O81004.2 RecName: Full=GTP-binding protein At2g22870; AltName: Full=Protein EMBRYO DEFECTIVE 2001
Cre12.g519900.v5.5	Cre12.g519900	chromosome_12	4302704	4308130	-	2412	-	- && A4IM04.1 RecName: Full=UDP-N-acetylmuramoyl-L-alanyl-D-glutamate--2,6-diaminopimelate ligase; AltName: Full=Meso-A2pm-adding enzyme; AltName: Full=Meso-diaminopimelate-adding enzyme; AltName: Full=UDP-MurNAc-L-Ala-D-Glu:meso-diaminopimelate ligase; A
Cre12.g520150.v5.5	Cre12.g520150	chromosome_12	4341259	4348997	-	2691	-	- && Q93Y16.1 RecName: Full=Probable pre-mRNA-splicing factor ATP-dependent RNA helicase DEAH4; AltName: Full=DEAH RNA helicase homolog PRP22
Cre12.g520200.v5.5	Cre12.g520200	chromosome_12	4357636	4361617	-	1113	-	- && -
Cre12.g520250.v5.5	Cre12.g520250	chromosome_12	4361689	4365177	-	1626	-	- && F4HQA1.1 RecName: Full=Protein PAF1 homolog; AltName: Full=Protein EARLY FLOWERING 7; AltName: Full=Protein VERNALIZATION INDEPENDENCE 2
Cre12.g520300.v5.5	Cre12.g520300	chromosome_12	4365269	4369069	+	2298	-	- && -
Cre12.g520350.v5.5	Cre12.g520350	chromosome_12	4369101	4374317	-	1647	-	- && Q40255.1 RecName: Full=Probable aldehyde dehydrogenase; AltName: Full=Flax-inducible sequence 1
Cre12.g520400.v5.5	Cre12.g520400	chromosome_12	4374418	4376489	+	1284	-	- && B7GJ68.1 RecName: Full=50S ribosomal protein L4
Cre12.g520500.v5.5	Cre12.g520500	chromosome_12	4384393	4386511	+	963	-	- && O24573.3 RecName: Full=60S acidic ribosomal protein P0
Cre12.g520550.v5.5	Cre12.g520550	chromosome_12	4386558	4392565	+	2880	-	- && B8ARW2.1 RecName: Full=Transportin-1; Short=OsTRN1; AltName: Full=Importin beta-2; AltName: Full=Karyopherin beta-2
Cre12.g520600.v5.5	Cre12.g520600	chromosome_12	4393059	4394588	-	516	-	- && A2C5I5.1 RecName: Full=30S ribosomal protein S6
Cre12.g520650.v5.5	Cre12.g520650	chromosome_12	4394688	4397677	+	1356	-	- && P46686.3 RecName: Full=Tubby-related protein 2; AltName: Full=Protein P4-6; AltName: Full=Tubby-like protein 2
Cre12.g520750.v5.5	Cre12.g520750	chromosome_12	4401153	4402867	-	1233	-	- && -
Cre12.g520800.v5.5	Cre12.g520800	chromosome_12	4402922	4405217	-	642	-	- && -
Cre12.g520850.v5.5	Cre12.g520850	chromosome_12	4407348	4409179	+	426	-	- && Q8VYB1.1 RecName: Full=Mediator of RNA polymerase II transcription subunit 31; AltName: Full=Mediator complex subunit 31; AltName: Full=Mediator complex subunit SOH1
Cre12.g521000.v5.5	Cre12.g521000	chromosome_12	4417847	4419563	-	495	-	- && -
Cre12.g521050.v5.5	Cre12.g521050	chromosome_12	4419674	4422287	-	1005	-	- && -
Cre12.g521150.v5.5	Cre12.g521150	chromosome_12	4426108	4429937	-	1875	-	- && Q93ZL5.2 RecName: Full=Cyclic dof factor 2; AltName: Full=Dof zinc finger protein DOF5.2; Short=AtDOF5.2
Cre12.g521250.v5.5	Cre12.g521250	chromosome_12	4438818	4441949	+	1398	-	- && Q9BIB3.1 RecName: Full=Probable protein phosphatase methylesterase 1; Short=PME-1
Cre12.g521300.v5.5	Cre12.g521300	chromosome_12	4441997	4444409	+	327	-	- && -
Cre12.g521350.v5.5	Cre12.g521350	chromosome_12	4445752	4449864	-	1923	-	- && Q9SL48.1 RecName: Full=SEC1 family transport protein SLY1; Short=AtSLY1
Cre12.g521400.v5.5	Cre12.g521400	chromosome_12	4449998	4455618	+	3984	-	- && Q9KBM8.1 RecName: Full=Cobyrinate a,c-diamide synthase; AltName: Full=Cobyrinic acid a,c-diamide synthetase
Cre12.g521450.v5.5	Cre12.g521450	chromosome_12	4455668	4458133	+	558	-	- && Q9FN42.1 RecName: Full=ATP-dependent Clp protease proteolytic subunit 2, mitochondrial; AltName: Full=ATP-dependent Clp protease proteolytic subunit 1, mitochondrial; AltName: Full=Endopeptidase ClpP2; AltName: Full=nClpP7; Flags: Precursor
Cre12.g521500.v5.5	Cre12.g521500	chromosome_12	4458248	4463259	+	2583	-	- && -
Cre12.g521600.v5.5	Cre12.g521600	chromosome_12	4469381	4472357	-	774	-	- && -
Cre12.g521851.v5.5	Cre12.g521851	chromosome_12	4504413	4506774	+	642	-	- && Q556Z9.2 RecName: Full=Transmembrane protein DDB_G0273707/DDB_G0273361
Cre12.g521900.v5.5	Cre12.g521900	chromosome_12	4506823	4511334	+	1125	-	- && -
Cre12.g521950.v5.5	Cre12.g521950	chromosome_12	4511383	4515894	+	1368	-	- && F4IZC4.1 RecName: Full=Probable sodium/metabolite cotransporter BASS4, chloroplastic; AltName: Full=Bile acid transporter 4; AltName: Full=Bile acid-sodium symporter family protein 4; Flags: Precursor
Cre12.g522050.v5.5	Cre12.g522050	chromosome_12	4524847	4530366	-	2169	-	- && -
Cre12.g522100.v5.5	Cre12.g522100	chromosome_12	4530513	4534573	+	1053	-	- && O43304.3 RecName: Full=SEC14-like protein 5
Cre12.g522150.v5.5	Cre12.g522150	chromosome_12	4534806	4538306	+	1716	-	- && -
Cre12.g522250.v5.5	Cre12.g522250	chromosome_12	4543953	4552969	+	4080	-	- && P0DM86.1 RecName: Full=Clamp-binding protein CrfC; AltName: Full=Clamp-binding sister replication fork colocalization protein
Cre12.g522350.v5.5	Cre12.g522350	chromosome_12	4561313	4565885	+	1212	-	- && Q9SR15.1 RecName: Full=Tryptophan--tRNA ligase, cytoplasmic; AltName: Full=Tryptophanyl-tRNA synthetase; Short=TrpRS
Cre12.g522500.v5.5	Cre12.g522500	chromosome_12	4581433	4585536	+	2679	-	- && -
Cre12.g522550.v5.5	Cre12.g522550	chromosome_12	4587270	4591504	+	2178	-	- && Q61771.1 RecName: Full=Kinesin-like protein KIF3B; AltName: Full=Microtubule plus end-directed kinesin motor 3B; Contains: RecName: Full=Kinesin-like protein KIF3B, N-terminally processed
Cre12.g522600.v5.5	Cre12.g522600	chromosome_12	4591507	4593282	-	339	-	- && P15451.2 RecName: Full=Cytochrome c
Cre12.g522626.v5.5	Cre12.g522626	chromosome_12	4598273	4600312	-	240	-	- && -
Cre12.g522650.v5.5	Cre12.g522650	chromosome_12	4601253	4605958	+	2964	-	- && P47124.3 RecName: Full=Putative glycosyltransferase HOC1; AltName: Full=M-Pol II subunit Hoc1p; AltName: Full=Mannan polymerase II complex HOC1 subunit
Cre12.g522800.v5.5	Cre12.g522800	chromosome_12	4619013	4622475	+	1356	-	- && -
Cre12.g522850.v5.5	Cre12.g522850	chromosome_12	4622487	4630272	-	3111	-	- && Q10MH8.1 RecName: Full=DEAD-box ATP-dependent RNA helicase 24
Cre12.g522900.v5.5	Cre12.g522900	chromosome_12	4630373	4632075	+	252	-	- && -
Cre12.g523150.v5.5	Cre12.g523150	chromosome_12	4666503	4668506	+	450	-	- && Q9VCZ8.1 RecName: Full=Probable prefoldin subunit 5
Cre12.g523200.v5.5	Cre12.g523200	chromosome_12	4668508	4672350	-	1257	-	- && O22467.1 RecName: Full=Histone-binding protein MSI1; AltName: Full=CAF-1 p48 homolog; AltName: Full=Chromatin assembly factor 1 subunit MSI1; Short=CAF-1 subunit MSI1; AltName: Full=Protein MULTICOPY SUPPRESSOR OF IRA 1; Short=AtMSI1; AltName: Full=P
Cre12.g523340.v5.5	Cre12.g523340	chromosome_12	4692873	4695325	+	369	-	- && -
Cre12.g523500.v5.5	Cre12.g523500	chromosome_12	4703745	4706483	-	774	-	- && Q06397.2 RecName: Full=Derlin-1; AltName: Full=18 kDa cold-induced protein; AltName: Full=DER1-like protein 1; AltName: Full=OsDerlin 1-1
Cre12.g523550.v5.5	Cre12.g523550	chromosome_12	4706585	4709266	+	966	-	- && Q58630.1 RecName: Full=Uncharacterized protein MJ1233
Cre12.g523700.v5.5	Cre12.g523700	chromosome_12	4726505	4729589	+	1137	-	- && -
Cre12.g523832.v5.5	Cre12.g523832	chromosome_12	4740925	4743313	+	576	-	- && Q8GWI5.1 RecName: Full=Uncharacterized protein At4g18257
Cre12.g523850.v5.5	Cre12.g523850	chromosome_12	4743385	4747035	+	1488	-	- && Q42290.2 RecName: Full=Probable mitochondrial-processing peptidase subunit beta, mitochondrial; AltName: Full=Beta-MPP; Flags: Precursor
Cre12.g523900.v5.5	Cre12.g523900	chromosome_12	4747085	4748656	+	363	-	- && -
Cre12.g523950.v5.5	Cre12.g523950	chromosome_12	4748677	4751534	-	1284	-	- && Q8BUV8.2 RecName: Full=Protein GPR107; Flags: Precursor
Cre12.g524200.v5.5	Cre12.g524200	chromosome_12	4792775	4795343	+	609	-	- && P58684.1 RecName: Full=Probable signal peptidase complex subunit 2; AltName: Full=Microsomal signal peptidase 25 kDa subunit; Short=SPase 25 kDa subunit
Cre12.g524250.v5.5	Cre12.g524250	chromosome_12	4795379	4797824	-	1881	-	- && -
Cre12.g524300.v5.5	Cre12.g524300	chromosome_12	4797936	4801456	+	777	-	- && -
Cre12.g524350.v5.5	Cre12.g524350	chromosome_12	4801459	4804164	-	849	-	- && -
Cre12.g524400.v5.5	Cre12.g524400	chromosome_12	4804265	4808026	+	1176	-	- && -
Cre12.g524450.v5.5	Cre12.g524450	chromosome_12	4808029	4810534	-	1191	-	- && O82656.1 RecName: Full=Protein-tyrosine-phosphatase PTP1; AltName: Full=Protein tyrosine phosphatase 1; Short=AtPTP1
Cre12.g524500.v5.5	Cre12.g524500	chromosome_12	4811045	4816324	-	1389	-	- && A9X1D0.1 RecName: Full=Histone-lysine N-methyltransferase setd3; AltName: Full=SET domain-containing protein 3
Cre12.g524550.v5.5	Cre12.g524550	chromosome_12	4816425	4818866	+	810	-	- && A4FV98.1 RecName: Full=Protein-lysine methyltransferase METTL21B; AltName: Full=Methyltransferase-like protein 21B
Cre12.g524600.v5.5	Cre12.g524600	chromosome_12	4818869	4823564	-	1458	-	- && -
Cre12.g524700.v5.5	Cre12.g524700	chromosome_12	4828143	4831313	+	843	-	- && -
Cre12.g524750.v5.5	Cre12.g524750	chromosome_12	4831971	4833982	+	753	-	- && -
Cre12.g524850.v5.5	Cre12.g524850	chromosome_12	4836371	4844192	+	4701	-	- && -
Cre12.g524900.v5.5	Cre12.g524900	chromosome_12	4844195	4845766	-	780	-	- && -
Cre12.g524950.v5.5	Cre12.g524950	chromosome_12	4845861	4849219	+	1758	-	- && O81004.2 RecName: Full=GTP-binding protein At2g22870; AltName: Full=Protein EMBRYO DEFECTIVE 2001
Cre12.g525200.v5.5	Cre12.g525200	chromosome_12	4876799	4882482	+	1512	-	- && Q95K50.1 RecName: Full=Nucleolar protein 56; AltName: Full=Nucleolar protein 5A
Cre12.g525550.v5.5	Cre12.g525550	chromosome_12	4925749	4928932	-	1077	-	- && -
Cre12.g525650.v5.5	Cre12.g525650	chromosome_12	4944956	4948380	-	1413	-	- && Q93WX6.1 RecName: Full=Cysteine desulfurase 1, chloroplastic; AltName: Full=NIFS-like protein 1; Short=CpNifS1; AltName: Full=Plastid sufS-like protein; AltName: Full=Protein AtCpNifS; AltName: Full=Selenocysteine lyase; Flags: Precursor
Cre12.g525700.v5.5	Cre12.g525700	chromosome_12	4948481	4951635	+	879	-	- && Q5F339.1 RecName: Full=Cytochrome c-type heme lyase; Short=CCHL; AltName: Full=Holocytochrome c-type synthase
Cre12.g526700.v5.5	Cre12.g526700	chromosome_12	5085893	5090495	-	1326	-	- && -
Cre12.g526750.v5.5	Cre12.g526750	chromosome_12	5097046	5098429	+	435	-	- && Q28BZ1.1 RecName: Full=RNA-binding protein 8A; AltName: Full=RNA-binding motif protein 8A; AltName: Full=Ribonucleoprotein RBM8A
Cre12.g526800.v5.5	Cre12.g526800	chromosome_12	5098462	5102755	-	1701	-	- && Q9SH69.1 RecName: Full=6-phosphogluconate dehydrogenase, decarboxylating 1, chloroplastic
Cre12.g526850.v5.5	Cre12.g526850	chromosome_12	5103186	5107994	+	2142	-	- && Q9SW44.1 RecName: Full=DEAD-box ATP-dependent RNA helicase 16
Cre12.g526950.v5.5	Cre12.g526950	chromosome_12	5115256	5121477	+	2367	-	- && P38129.1 RecName: Full=Transcription initiation factor TFIID subunit 5; AltName: Full=TAFII-90; AltName: Full=TBP-associated factor 5; AltName: Full=TBP-associated factor 90 kDa
Cre12.g527000.v5.5	Cre12.g527000	chromosome_12	5121746	5126621	+	2613	-	- && Q9FMP5.1 RecName: Full=Calcium-dependent protein kinase 17
Cre12.g527050.v5.5	Cre12.g527050	chromosome_12	5127006	5131797	+	1461	-	- && Q93ZE9.1 RecName: Full=Phosphatidylinositol/phosphatidylcholine transfer protein SFH3; AltName: Full=Protein SEC FOURTEEN HOMOLOGS 3; Short=AtSFH3
Cre12.g527150.v5.5	Cre12.g527150	chromosome_12	5150248	5153515	-	849	-	- && -
Cre12.g527300.v5.5	Cre12.g527300	chromosome_12	5159810	5163815	-	1071	-	- && Q6YZ54.1 RecName: Full=Replication factor C subunit 3; Short=OsRFC3; AltName: Full=Activator 1 subunit 3
Cre12.g527350.v5.5	Cre12.g527350	chromosome_12	5163926	5165847	+	702	-	- && -
Cre12.g527450.v5.5	Cre12.g527450	chromosome_12	5169560	5172352	-	597	-	- && P04352.2 RecName: Full=Calmodulin; Short=CaM
Cre12.g527500.v5.5	Cre12.g527500	chromosome_12	5172476	5176557	+	1950	-	- && Q7SZM9.1 RecName: Full=F-box-like/WD repeat-containing protein TBL1XR1-A; AltName: Full=Nuclear receptor corepressor/HDAC3 complex subunit TBLR1-A; AltName: Full=TBL1-related protein 1-A; Short=xTBLR1; AltName: Full=Transducin beta-like 1X-related pr
Cre12.g527550.v5.5	Cre12.g527550	chromosome_12	5176560	5177965	-	375	-	- && -
Cre12.g527600.v5.5	Cre12.g527600	chromosome_12	5178066	5181716	+	1650	-	- && A2T806.1 RecName: Full=Polyglutamine-binding protein 1; Short=PQBP-1; AltName: Full=Polyglutamine tract-binding protein 1
Cre12.g527650.v5.5	Cre12.g527650	chromosome_12	5181934	5183913	-	873	-	- && -
Cre12.g527750.v5.5	Cre12.g527750	chromosome_12	5197148	5198565	-	411	-	- && Q8WW35.2 RecName: Full=Tctex1 domain-containing protein 2
Cre12.g527800.v5.5	Cre12.g527800	chromosome_12	5199162	5201782	-	312	-	- && O96015.1 RecName: Full=Dynein light chain 4, axonemal >Q32KN5.1 RecName: Full=Dynein light chain 4, axonemal >A4F4L4.1 RecName: Full=Dynein light chain 4, axonemal
Cre12.g527850.v5.5	Cre12.g527850	chromosome_12	5201883	5205485	+	876	-	- && P79769.1 RecName: Full=Translin; AltName: Full=Component 3 of promoter of RISC; Short=C3PO
Cre12.g527918.v5.5	Cre12.g527918	chromosome_12	5206433	5210074	+	1056	-	- && -
Cre12.g527950.v5.5	Cre12.g527950	chromosome_12	5210917	5214712	-	1467	-	- && A1WRL1.1 RecName: Full=UDP-N-acetylglucosamine--N-acetylmuramyl-(pentapeptide) pyrophosphoryl-undecaprenol N-acetylglucosamine transferase; AltName: Full=Undecaprenyl-PP-MurNAc-pentapeptide-UDPGlcNAc GlcNAc transferase
Cre12.g528000.v5.5	Cre12.g528000	chromosome_12	5215068	5218816	-	1230	-	- && -
Cre12.g528050.v5.5	Cre12.g528050	chromosome_12	5218943	5222974	+	873	-	- && -
Cre12.g528150.v5.5	Cre12.g528150	chromosome_12	5228630	5230522	-	402	-	- && Q9VQP9.3 RecName: Full=Putative oligosaccharyltransferase complex subunit CG9662
Cre12.g528350.v5.5	Cre12.g528350	chromosome_12	5253463	5256755	+	1815	-	- && Q9FN03.1 RecName: Full=Ultraviolet-B receptor UVR8; AltName: Full=Protein UV-B RESISTANCE 8; AltName: Full=RCC1 domain-containing protein UVR8
Cre12.g528400.v5.5	Cre12.g528400	chromosome_12	5257179	5261648	+	2904	-	- && Q76PD2.2 RecName: Full=E3 ubiquitin-protein ligase hel2; AltName: Full=Histone E3 ligase 2
Cre12.g528450.v5.5	Cre12.g528450	chromosome_12	5261748	5265152	-	2010	-	- && Q6Z836.1 RecName: Full=L-aspartate oxidase, chloroplastic; AltName: Full=Protein FLAGELLIN-INSENSITIVE 4; Flags: Precursor
Cre12.g528550.v5.5	Cre12.g528550	chromosome_12	5268907	5271370	+	822	-	- && A5PJS2.1 RecName: Full=3-oxo-5-alpha-steroid 4-dehydrogenase 1; AltName: Full=SR type 1; AltName: Full=Steroid 5-alpha-reductase 1; Short=S5AR 1
Cre12.g528700.v5.5	Cre12.g528700	chromosome_12	5279858	5282592	+	891	-	- && Q42529.1 RecName: Full=Tryptophan synthase alpha chain, chloroplastic; AltName: Full=Indole-3-glycerol-phosphate lyase, chloroplastic; AltName: Full=Protein TRYPTOPHAN-REQUIRING 3; Flags: Precursor
Cre12.g528750.v5.5	Cre12.g528750	chromosome_12	5283273	5285510	+	501	-	- && P50884.1 RecName: Full=60S ribosomal protein L12
Cre12.g528800.v5.5	Cre12.g528800	chromosome_12	5285815	5288472	-	825	-	- && -
Cre12.g528850.v5.5	Cre12.g528850	chromosome_12	5288553	5290501	-	471	-	- && Q39592.1 RecName: Full=Dynein 16 kDa light chain, flagellar outer arm
Cre12.g528900.v5.5	Cre12.g528900	chromosome_12	5290593	5292993	+	540	-	- && A4QND5.1 RecName: Full=60S ribosome subunit biogenesis protein NIP7 homolog
Cre12.g528950.v5.5	Cre12.g528950	chromosome_12	5294414	5299408	-	2391	-	- && Q9LRZ3.1 RecName: Full=Pumilio homolog 24; Short=APUM-24; Short=AtPUM24
Cre12.g529000.v5.5	Cre12.g529000	chromosome_12	5299513	5303105	+	765	-	- && -
Cre12.g529050.v5.5	Cre12.g529050	chromosome_12	5303282	5310536	+	2964	-	- && -
Cre12.g529100.v5.5	Cre12.g529100	chromosome_12	5310663	5312773	+	618	-	- && P23968.1 RecName: Full=V-type proton ATPase subunit c''; Short=V-ATPase subunit c''; AltName: Full=V-ATPase 22 kDa proteolipid subunit; AltName: Full=Vacuolar proton pump c'' subunit
Cre12.g529150.v5.5	Cre12.g529150	chromosome_12	5313183	5317134	+	822	-	- && Q8RXV3.1 RecName: Full=Probable protein phosphatase 2C 59; Short=AtPP2C59; AltName: Full=HopW1-1-interacting protein 2; AltName: Full=Protein phosphatase 2C WIN2; Short=PP2C WIN2
Cre12.g529200.v5.5	Cre12.g529200	chromosome_12	5317137	5318982	-	651	-	- && Q5EB97.2 RecName: Full=Zinc finger CCHC domain-containing protein 10
Cre12.g529350.v5.5	Cre12.g529350	chromosome_12	5332903	5336734	+	1572	-	- && Q06668.1 RecName: Full=Methyltransferase OMS1, mitochondrial; AltName: Full=OXA1 multicopy suppressor 1; Flags: Precursor
Cre12.g529376.v5.5	Cre12.g529376	chromosome_12	5336747	5337122	-	261	-	- && -
Cre12.g529400.v5.5	Cre12.g529400	chromosome_12	5337169	5338626	-	261	-	- && P47903.1 RecName: Full=40S ribosomal protein S27
Cre12.g529500.v5.5	Cre12.g529500	chromosome_12	5344943	5351729	+	2649	-	- && O42832.2 RecName: Full=AdoMet-dependent rRNA methyltransferase spb1; AltName: Full=2'-O-ribose RNA methyltransferase; AltName: Full=S-adenosyl-L-methionine-dependent methyltransferase
Cre12.g529550.v5.5	Cre12.g529550	chromosome_12	5352264	5357077	+	2310	-	- && Q2TA06.1 RecName: Full=Aurora kinase A; AltName: Full=Aurora 2; AltName: Full=Aurora/IPL1-related kinase 1; Short=ARK-1; Short=Aurora-related kinase 1; AltName: Full=Serine/threonine-protein kinase 15; AltName: Full=Serine/threonine-protein kinase 6;
Cre12.g529600.v5.5	Cre12.g529600	chromosome_12	5357080	5367815	-	5730	-	- && P15398.2 RecName: Full=DNA-directed RNA polymerase I subunit rpa1; AltName: Full=DNA-directed RNA polymerase I 190 kDa polypeptide; AltName: Full=DNA-directed RNA polymerase I largest subunit
Cre12.g529651.v5.5	Cre12.g529651	chromosome_12	5367916	5370676	+	582	-	- && Q9LZH9.1 RecName: Full=60S ribosomal protein L7a-2
Cre12.g529800.v5.5	Cre12.g529800	chromosome_12	5382090	5385455	-	1449	-	- && -
Cre12.g529950.v5.5	Cre12.g529950	chromosome_12	5403178	5407697	+	1935	-	- && Q6K641.1 RecName: Full=Eukaryotic translation initiation factor isoform 4G-2; Short=eIF(iso)-4G-2; Short=eIF(iso)4G-2; AltName: Full=Eukaryotic initiation factor iso-4F subunit p82; Short=eIF-(iso)4F p82 subunit
Cre12.g530000.v5.5	Cre12.g530000	chromosome_12	5407700	5414615	-	2865	-	- && Q5ZCI1.2 RecName: Full=Mitogen-activated protein kinase 10; Short=MAP kinase 10
Cre12.g530100.v5.5	Cre12.g530100	chromosome_12	5423050	5425897	-	561	-	- && O32107.1 RecName: Full=Uncharacterized membrane protein YuiD
Cre12.g530300.v5.5	Cre12.g530300	chromosome_12	5435196	5438045	-	627	-	- && O22870.2 RecName: Full=Peptidyl-prolyl cis-trans isomerase FKBP16-3, chloroplastic; Short=PPIase FKBP16-3; AltName: Full=FK506-binding protein 16-3; Short=AtFKBP16-3; AltName: Full=Immunophilin FKBP16-3; AltName: Full=Rotamase; Flags: Precursor
Cre12.g530500.v5.5	Cre12.g530500	chromosome_12	5451940	5453855	-	573	-	- && -
Cre12.g530550.v5.5	Cre12.g530550	chromosome_12	5453996	5458647	+	1779	-	- && Q8L7L1.1 RecName: Full=Sphingosine kinase 1
Cre12.g530600.v5.5	Cre12.g530600	chromosome_12	5458758	5461595	-	1140	-	- && Q42689.1 RecName: Full=Glutamine synthetase, chloroplastic; AltName: Full=GS2; AltName: Full=Glutamate--ammonia ligase; Flags: Precursor
Cre12.g530650.v5.5	Cre12.g530650	chromosome_12	5461696	5465279	+	1143	-	- && Q42689.1 RecName: Full=Glutamine synthetase, chloroplastic; AltName: Full=GS2; AltName: Full=Glutamate--ammonia ligase; Flags: Precursor
Cre12.g530700.v5.5	Cre12.g530700	chromosome_12	5465030	5467115	-	1212	-	- && Q3T174.1 RecName: Full=Transcription initiation factor TFIID subunit 12; AltName: Full=Transcription initiation factor TFIID 20/15 kDa subunits; Short=TAFII-20/TAFII-15; Short=TAFII20/TAFII15
Cre12.g530750.v5.5	Cre12.g530750	chromosome_12	5467216	5471117	+	1572	-	- && -
Cre12.g530800.v5.5	Cre12.g530800	chromosome_12	5471120	5473605	-	918	-	- && -
Cre12.g530850.v5.5	Cre12.g530850	chromosome_12	5473736	5481523	+	4383	-	- && -
Cre12.g530900.v5.5	Cre12.g530900	chromosome_12	5483993	5490870	+	1893	-	- && Q9ZU35.1 RecName: Full=ABC transporter G family member 7; Short=ABC transporter ABCG.7; Short=AtABCG7; AltName: Full=White-brown complex homolog protein 7; Short=AtWBC7
Cre12.g530934.v5.5	Cre12.g530934	chromosome_12	5490900	5492545	-	234	-	- && -
Cre12.g530950.v5.5	Cre12.g530950	chromosome_12	5495526	5498270	+	888	-	- && -
Cre12.g531100.v5.5	Cre12.g531100	chromosome_12	5510556	5512741	+	726	-	- && P93395.1 RecName: Full=Proteasome subunit beta type-6; AltName: Full=Proteasome delta chain; AltName: Full=Tobacco cryptogein-induced protein 7; Short=tcI 7; Flags: Precursor
Cre12.g531283.v5.5	Cre12.g531283	chromosome_12	5532253	5536868	-	574	-	- && -
Cre12.g531450.v5.5	Cre12.g531450	chromosome_12	5552511	5555598	-	1230	-	- && Q8W4E6.1 RecName: Full=Hydroxyproline O-arabinosyltransferase 1
Cre12.g531500.v5.5	Cre12.g531500	chromosome_12	5555729	5560239	+	1575	-	- && A8IVX2.1 RecName: Full=Dynein regulatory complex subunit 3; AltName: Full=Flagellar-associated protein 134
Cre12.g531550.v5.5	Cre12.g531550	chromosome_12	5563679	5566482	+	831	-	- && O24473.1 RecName: Full=Eukaryotic translation initiation factor 2 subunit beta; Short=eIF-2-beta; AltName: Full=P38
Cre12.g531651.v5.5	Cre12.g531651	chromosome_12	5568943	5570098	-	351	-	- && -
Cre12.g531700.v5.5	Cre12.g531700	chromosome_12	5570252	5577850	+	2694	-	- && O80452.2 RecName: Full=AMP deaminase; Short=AtAMPD; AltName: Full=Protein EMBRYONIC FACTOR 1
Cre12.g531750.v5.5	Cre12.g531750	chromosome_12	5577899	5582020	+	1272	-	- && A0NDG6.1 RecName: Full=O-glucosyltransferase rumi homolog; Flags: Precursor
Cre12.g531850.v5.5	Cre12.g531850	chromosome_12	5585388	5588238	-	1071	-	- && -
Cre12.g532000.v5.5	Cre12.g532000	chromosome_12	5606414	5608060	+	423	-	- && -
Cre12.g532100.v5.5	Cre12.g532100	chromosome_12	5614339	5618836	+	1434	-	- && -
Cre12.g532200.v5.5	Cre12.g532200	chromosome_12	5629098	5634057	+	2007	-	- && Q40863.1 RecName: Full=Embryogenesis-associated protein EMB8
Cre12.g532314.v5.5	Cre12.g532314	chromosome_12	5644356	5646278	-	843	-	- && -
Cre12.g532327.v5.5	Cre12.g532327	chromosome_12	5646333	5646758	-	228	-	- && -
Cre12.g532450.v5.5	Cre12.g532450	chromosome_12	5678929	5683534	-	1776	-	- && B7F958.1 RecName: Full=UDP-glucose 6-dehydrogenase 2; Short=UDP-Glc dehydrogenase 2; Short=UDP-GlcDH 2; Short=UDPGDH 2; AltName: Full=Os-UGD2
Cre12.g532500.v5.5	Cre12.g532500	chromosome_12	5683635	5687586	+	1302	-	- && Q7XVB3.2 RecName: Full=Probable sodium/metabolite cotransporter BASS1, chloroplastic; AltName: Full=Bile acid-sodium symporter family protein 1; Flags: Precursor
Cre12.g532550.v5.5	Cre12.g532550	chromosome_12	5687588	5690374	-	522	-	- && Q9SFU1.1 RecName: Full=60S ribosomal protein L13a-1
Cre12.g532867.v5.5	Cre12.g532867	chromosome_12	5731655	5732676	+	564	-	- && -
Cre12.g532900.v5.5	Cre12.g532900	chromosome_12	5732795	5734046	+	930	-	- && -
Cre12.g533000.v5.5	Cre12.g533000	chromosome_12	5739609	5747364	-	1839	-	- && Q9SB00.1 RecName: Full=Deoxyribodipyrimidine photo-lyase; AltName: Full=AtCPDII; AltName: Full=DNA photolyase; AltName: Full=Photoreactivating enzyme 1; AltName: Full=Protein UV RESISTANCE 2
Cre12.g533050.v5.5	Cre12.g533050	chromosome_12	5747495	5754636	+	2031	-	- && Q9M8Z5.1 RecName: Full=Guanine nucleotide-binding protein-like NSN1; Short=Nucleolar GTP-binding protein NSN1; AltName: Full=DAR GTPase 4; AltName: Full=Protein nucleostemin-like 1
Cre12.g533400.v5.5	Cre12.g533400	chromosome_12	5797119	5799724	-	669	-	- && -
Cre12.g533450.v5.5	Cre12.g533450	chromosome_12	5801904	5806484	-	1254	-	- && -
Cre12.g533550.v5.5	Cre12.g533550	chromosome_12	5828219	5834159	+	1527	-	- && Q42806.1 RecName: Full=Pyruvate kinase, cytosolic isozyme; Short=PK
Cre12.g533650.v5.5	Cre12.g533650	chromosome_12	5839739	5842724	-	912	-	- && Q96MV1.1 RecName: Full=Transmembrane protein 56
Cre12.g533800.v5.5	Cre12.g533800	chromosome_12	5869010	5873613	+	564	-	- && Q9ZVJ4.1 RecName: Full=Peptidyl-prolyl cis-trans isomerase CYP22; Short=PPIase CYP22; AltName: Full=Cyclophilin of 22 kDa; AltName: Full=Cyclophilin-22
Cre12.g533850.v5.5	Cre12.g533850	chromosome_12	5873852	5881461	+	3525	-	- && -
Cre12.g533950.v5.5	Cre12.g533950	chromosome_12	5892542	5896333	+	1104	-	- && Q944H2.1 RecName: Full=Protein ABCI12, chloroplastic; AltName: Full=ABC transporter I family member 12; Short=ABC transporter ABCI.12; Short=AtABCI12; Flags: Precursor
Cre12.g534100.v5.5	Cre12.g534100	chromosome_12	5906468	5911401	-	1878	-	- && Q96502.1 RecName: Full=Zinc finger protein CONSTANS-LIKE 2
Cre12.g534200.v5.5	Cre12.g534200	chromosome_12	5919516	5924573	+	2523	-	- && -
Cre12.g534250.v5.5	Cre12.g534250	chromosome_12	5924622	5927526	+	642	-	- && -
Cre12.g534350.v5.5	Cre12.g534350	chromosome_12	5936752	5941400	+	963	-	- && P45856.1 RecName: Full=Probable 3-hydroxybutyryl-CoA dehydrogenase; AltName: Full=Beta-hydroxybutyryl-CoA dehydrogenase; Short=BHBD
Cre12.g534450.v5.5	Cre12.g534450	chromosome_12	5945632	5947741	+	441	-	- && -
Cre12.g534500.v5.5	Cre12.g534500	chromosome_12	5947746	5950795	-	624	-	- && -
Cre12.g534550.v5.5	Cre12.g534550	chromosome_12	5950912	5955599	+	1596	-	- && Q8LB72.2 RecName: Full=Blue-light photoreceptor PHR2
Cre12.g534600.v5.5	Cre12.g534600	chromosome_12	5956512	5958983	+	606	-	- && -
Cre12.g534650.v5.5	Cre12.g534650	chromosome_12	5958986	5963851	-	2262	-	- && F4JTP5.1 RecName: Full=Serine/threonine-protein kinase STY46; AltName: Full=Serine/threonine/tyrosine-protein kinase 46
Cre12.g534700.v5.5	Cre12.g534700	chromosome_12	5963973	5966613	+	648	-	- && Q9LYR5.1 RecName: Full=Peptidyl-prolyl cis-trans isomerase FKBP19, chloroplastic; Short=PPIase FKBP19; AltName: Full=FK506-binding protein 19; Short=AtFKBP19; AltName: Full=Immunophilin FKBP19; AltName: Full=Rotamase; Flags: Precursor
Cre12.g534800.v5.5	Cre12.g534800	chromosome_12	5970859	5979193	+	3120	-	- && O49850.1 RecName: Full=Glycine dehydrogenase (decarboxylating), mitochondrial; AltName: Full=Glycine cleavage system P protein; AltName: Full=Glycine decarboxylase; AltName: Full=Glycine dehydrogenase (aminomethyl-transferring); Flags: Precursor
Cre12.g534900.v5.5	Cre12.g534900	chromosome_12	5984185	5991371	-	2814	-	- && -
Cre12.g534945.v5.5	Cre12.g534945	chromosome_12	5995316	5997451	-	276	-	- && -
Cre12.g535100.v5.5	Cre12.g535100	chromosome_12	6020020	6024255	-	1164	-	- && Q8MYF1.1 RecName: Full=Probable serine/threonine-protein kinase DDB_G0277449
[truncated: 6,122 more rows]

## Sheet: gunSOS1
Quantification analysis, coExpression_Venn, uniquely expressed in gunSOS1 (1377)
gene_id	gene_name	gene_chr	gene_start	gene_end	gene_strand	gene_length	gene_biotype	protein ID_name
Cre01.g000017.v5.5	Cre01.g000017	chromosome_1	18766	20237	+	636	-	- && -
Cre01.g000033.v5.5	Cre01.g000033	chromosome_1	20356	23957	+	1377	-	- && -
Cre01.g000750.v5.5	Cre01.g000750	chromosome_1	103896	110765	-	2970	-	- && -
Cre01.g001150.v5.5	Cre01.g001150	chromosome_1	138226	151966	+	9762	-	- && -
Cre01.g001450.v5.5	Cre01.g001450	chromosome_1	225012	229655	+	2115	-	- && -
Cre01.g001678.v5.5	Cre01.g001678	chromosome_1	272552	286183	+	4008	-	- && Q2MHE4.1 RecName: Full=Serine/threonine-protein kinase HT1; AltName: Full=High leaf temperature protein 1
Cre01.g001700.v5.5	Cre01.g001700	chromosome_1	291006	305011	-	5496	-	- && Q54TM7.1 RecName: Full=Probable serine/threonine-protein kinase drkD; AltName: Full=Receptor-like kinase D
Cre01.g003050.v5.5	Cre01.g003050	chromosome_1	538051	548685	-	4638	-	- && -
Cre01.g003150.v5.5	Cre01.g003150	chromosome_1	553686	559455	-	2481	-	- && -
Cre01.g003950.v5.5	Cre01.g003950	chromosome_1	750063	767768	-	7542	-	- && -
Cre01.g004200.v5.5	Cre01.g004200	chromosome_1	826413	833028	-	3096	-	- && -
Cre01.g004700.v5.5	Cre01.g004700	chromosome_1	887958	891436	-	627	-	- && -
Cre01.g004750.v5.5	Cre01.g004750	chromosome_1	891737	897598	+	1346	-	- && -
Cre01.g008650.v5.5	Cre01.g008650	chromosome_1	1642756	1654034	+	6600	-	- && Q06309.1 RecName: Full=Cell division protein kinase 2 homolog CRK1
Cre01.g008976.v5.5	Cre01.g008976	chromosome_1	1696066	1698453	+	234	-	- && -
Cre01.g009050.v5.5	Cre01.g009050	chromosome_1	1702680	1704245	-	615	-	- && -
Cre01.g009101.v5.5	Cre01.g009101	chromosome_1	1704586	1709250	+	1575	-	- && -
Cre01.g009500.v5.5	Cre01.g009500	chromosome_1	1763026	1771764	-	2295	-	- && Q38870.1 RecName: Full=Calcium-dependent protein kinase 2; AltName: Full=Calmodulin-domain protein kinase CDPK isoform 2
Cre01.g009575.v5.5	Cre01.g009575	chromosome_1	1777745	1784462	+	5208	-	- && Q1PFE1.1 RecName: Full=AP2-like ethylene-responsive transcription factor AIL1; AltName: Full=Protein AINTEGUMENTA-LIKE 1
Cre01.g009601.v5.5	Cre01.g009601	chromosome_1	1784625	1786206	+	307	-	- && -
Cre01.g010800.v5.5	Cre01.g010800	chromosome_1	1987309	1990854	-	1632	-	- && G5E8G2.1 RecName: Full=Ubiquitin carboxyl-terminal hydrolase 17-like protein D; AltName: Full=Deubiquitinating enzyme 2A
Cre01.g010832.v5.5	Cre01.g010832	chromosome_1	2005396	2013022	+	1863	-	- && Q8H166.2 RecName: Full=Thiol protease aleurain; Short=AtALEU; AltName: Full=Senescence-associated gene product 2; Flags: Precursor
Cre01.g010950.v5.5	Cre01.g010950	chromosome_1	2044636	2055151	+	4521	-	- && -
Cre01.g011376.v5.5	Cre01.g011376	chromosome_1	2103466	2105097	+	273	-	- && -
Cre01.g013000.v5.5	Cre01.g013000	chromosome_1	2368041	2376176	-	4203	-	- && -
Cre01.g013650.v5.5	Cre01.g013650	chromosome_1	2439057	2446056	+	4641	-	- && -
Cre01.g014450.v5.5	Cre01.g014450	chromosome_1	2521720	2528834	+	5898	-	- && -
Cre01.g015250.v5.5	Cre01.g015250	chromosome_1	2620925	2630702	-	3270	-	- && Q9LRE6.1 RecName: Full=DNA polymerase delta catalytic subunit
Cre01.g015300.v5.5	Cre01.g015300	chromosome_1	2630829	2635122	+	2391	-	- && -
Cre01.g016001.v5.5	Cre01.g016001	chromosome_1	2690124	2694380	-	2793	-	- && -
Cre01.g016200.v5.5	Cre01.g016200	chromosome_1	2723937	2732153	-	4437	-	- && -
Cre01.g016250.v5.5	Cre01.g016250	chromosome_1	2745657	2748322	-	396	-	- && Q94KB1.1 RecName: Full=MLO-like protein 14; Short=AtMlo14
Cre01.g016570.v5.5	Cre01.g016570	chromosome_1	2796247	2808682	-	4575	-	- && Q9LJD8.1 RecName: Full=MAP3K epsilon protein kinase 1; Short=AtM3KE1; AltName: Full=Mitogen-activated protein kinase kinase kinase 7
Cre01.g017100.v5.5	Cre01.g017100	chromosome_1	2837483	2844924	+	2736	-	- && Q9ZVN2.1 RecName: Full=Acyltransferase-like protein At1g54570, chloroplastic; Flags: Precursor
Cre01.g017750.v5.5	Cre01.g017750	chromosome_1	2922057	2929292	+	2925	-	- && -
Cre01.g017850.v5.5	Cre01.g017850	chromosome_1	2929471	2932656	-	1713	-	- && -
Cre01.g018075.v5.5	Cre01.g018075	chromosome_1	2958377	2960298	+	918	-	- && -
Cre01.g019150.v5.5	Cre01.g019150	chromosome_1	3083016	3089307	+	2232	-	- && Q9M350.2 RecName: Full=Gamma-tubulin complex component 4; Short=AtGCP4; Short=GCP-4
Cre01.g020223.v5.5	Cre01.g020223	chromosome_1	3224421	3235846	-	2436	-	- && P93033.2 RecName: Full=Fumarate hydratase 1, mitochondrial; Short=Fumarase 1; Flags: Precursor
Cre01.g020751.v5.5	Cre01.g020751	chromosome_1	3281406	3284026	-	348	-	- && -
Cre01.g020887.v5.5	Cre01.g020887	chromosome_1	3308841	3312526	-	1962	-	- && -
Cre01.g021200.v5.5	Cre01.g021200	chromosome_1	3352037	3355888	+	1341	-	- && -
Cre01.g022100.v5.5	Cre01.g022100	chromosome_1	3472236	3482416	-	5472	-	- && -
Cre01.g022450.v5.5	Cre01.g022450	chromosome_1	3508707	3510018	+	906	-	- && -
Cre01.g022950.v5.5	Cre01.g022950	chromosome_1	3573010	3576065	-	1212	-	- && -
Cre01.g023250.v5.5	Cre01.g023250	chromosome_1	3599810	3609525	-	1536	-	- && -
Cre01.g026950.v5.5	Cre01.g026950	chromosome_1	4105590	4111645	-	4314	-	- && -
Cre01.g027700.v5.5	Cre01.g027700	chromosome_1	4184573	4186994	+	1335	-	- && -
Cre01.g027950.v5.5	Cre01.g027950	chromosome_1	4204163	4208957	+	1926	-	- && Q6RCE1.1 RecName: Full=Intraflagellar transport protein 74; AltName: Full=Intraflagellar transport protein 71; Short=IFT-71; AltName: Full=Intraflagellar transport protein 72; Short=IFT74/72
Cre01.g029900.v5.5	Cre01.g029900	chromosome_1	4407053	4416544	+	4569	-	- && B8ALI0.1 RecName: Full=ABC transporter G family member 5; Short=ABC transporter ABCG.5; Short=OsABCG5; AltName: Full=White-brown complex homolog protein 5; Short=OsWBC5
Cre01.g030000.v5.5	Cre01.g030000	chromosome_1	4420963	4426484	+	3198	-	- && -
Cre01.g031450.v5.5	Cre01.g031450	chromosome_1	4586199	4590639	-	1815	-	- && -
Cre01.g031500.v5.5	Cre01.g031500	chromosome_1	4590904	4598159	-	2160	-	- && P37064.1 RecName: Full=L-ascorbate oxidase; Short=ASO; Short=Ascorbase
Cre01.g031900.v5.5	Cre01.g031900	chromosome_1	4634082	4642299	-	2700	-	- && Q55G83.1 RecName: Full=Probable serine/threonine-protein kinase abkC
Cre01.g033000.v5.5	Cre01.g033000	chromosome_1	4770114	4779379	-	4605	-	- && -
Cre01.g033091.v5.5	Cre01.g033091	chromosome_1	4784347	4797399	-	6909	-	- && A2RV01.1 RecName: Full=Diphthine--ammonia ligase; AltName: Full=ATP-binding domain-containing protein 4; AltName: Full=Diphthamide synthase; AltName: Full=Diphthamide synthetase; AltName: Full=Protein DPH6 homolog
Cre01.g033700.v5.5	Cre01.g033700	chromosome_1	4865520	4872511	+	2229	-	- && P53980.1 RecName: Full=Uncharacterized protein YNL011C
Cre01.g033950.v5.5	Cre01.g033950	chromosome_1	4893814	4898579	-	1998	-	- && A8K979.2 RecName: Full=ERI1 exoribonuclease 2; AltName: Full=Exonuclease domain-containing protein 1
Cre01.g034100.v5.5	Cre01.g034100	chromosome_1	4911149	4923860	+	3978	-	- && O14077.1 RecName: Full=Putative zinc protease mug138; AltName: Full=Meiotically up-regulated gene 138 protein
Cre01.g034325.v5.5	Cre01.g034325	chromosome_1	4964201	4967198	-	324	-	- && -
Cre01.g034350.v5.5	Cre01.g034350	chromosome_1	4967246	4974558	-	4023	-	- && P06876.2 RecName: Full=Transcriptional activator Myb; AltName: Full=Proto-oncogene c-Myb
Cre01.g034600.v5.5	Cre01.g034600	chromosome_1	5006656	5015117	+	5451	-	- && Q6NS57.1 RecName: Full=Mitogen-activated protein kinase-binding protein 1; AltName: Full=JNK-binding protein 1; Short=JNKBP-1
Cre01.g035050.v5.5	Cre01.g035050	chromosome_1	5064990	5066785	-	669	-	- && -
Cre01.g035400.v5.5	Cre01.g035400	chromosome_1	5090160	5095865	-	2058	-	- && -
Cre01.g035650.v5.5	Cre01.g035650	chromosome_1	5123126	5128077	+	2217	-	- && -
Cre01.g035800.v5.5	Cre01.g035800	chromosome_1	5139600	5146305	-	1725	-	- && -
Cre01.g036300.v5.5	Cre01.g036300	chromosome_1	5214917	5219882	-	4077	-	- && -
Cre01.g037150.v5.5	Cre01.g037150	chromosome_1	5306738	5314702	-	2874	-	- && Q8RXR2.2 RecName: Full=Chloride channel protein CLC-f; Short=AtCLC-f; AltName: Full=CBS domain-containing protein CBSCLC1
Cre01.g037900.v5.5	Cre01.g037900	chromosome_1	5383006	5385757	+	720	-	- && P0CQ71.1 RecName: Full=ATP-dependent RNA helicase eIF4A; AltName: Full=Eukaryotic initiation factor 4A; Short=eIF-4A; AltName: Full=Translation initiation factor 1 >P0CQ70.1 RecName: Full=ATP-dependent RNA helicase eIF4A; AltName: Full=Eukaryotic ini
Cre01.g037950.v5.5	Cre01.g037950	chromosome_1	5385806	5390197	+	2592	-	- && -
Cre01.g038151.v5.5	Cre01.g038151	chromosome_1	5429010	5440485	-	5289	-	- && F4IAE9.1 RecName: Full=ATPase family AAA domain-containing protein At1g05910
Cre01.g039800.v5.5	Cre01.g039800	chromosome_1	5601104	5606461	+	3927	-	- && -
Cre01.g040150.v5.5	Cre01.g040150	chromosome_1	5637823	5643803	-	2595	-	- && Q65X23.1 RecName: Full=Probable serine/threonine-protein kinase WNK2; Short=OsWNK2; AltName: Full=Protein DISEASE RELATIVE SIGNAL 1; AltName: Full=Protein kinase with no lysine 2
Cre01.g040350.v5.5	Cre01.g040350	chromosome_1	5657009	5666003	-	3807	-	- && P73625.1 RecName: Full=Endonuclease MutS2
Cre01.g041950.v5.5	Cre01.g041950	chromosome_1	5883256	5889947	+	2172	-	- && -
Cre01.g042450.v5.5	Cre01.g042450	chromosome_1	5967911	5982416	+	8019	-	- && -
Cre01.g045400.v5.5	Cre01.g045400	chromosome_1	6363937	6367852	-	2492	-	- && -
Cre01.g045700.v5.5	Cre01.g045700	chromosome_1	6425113	6432474	+	2358	-	- && Q7NGW6.1 RecName: Full=Catalase-peroxidase; Short=CP; AltName: Full=Peroxidase/catalase
Cre01.g045903.v5.5	Cre01.g045903	chromosome_1	6458437	6464582	-	1212	-	- && Q9SLD2.2 RecName: Full=Diacylglycerol O-acyltransferase 1
Cre01.g046237.v5.5	Cre01.g046237	chromosome_1	6484612	6500252	-	6795	-	- && Q9LHE4.1 RecName: Full=Helicase-like transcription factor CHR27; AltName: Full=Protein CHROMATIN REMODELING 27; AltName: Full=Protein SNF2-RING-HELICASE-LIKE 1
Cre01.g048100.v5.5	Cre01.g048100	chromosome_1	6689590	6696775	-	4161	-	- && -
Cre01.g048350.v5.5	Cre01.g048350	chromosome_1	6727999	6732124	-	1779	-	- && Q7Y223.1 RecName: Full=Mannan endo-1,4-beta-mannosidase 2; AltName: Full=Beta-mannanase 2; AltName: Full=Endo-beta-1,4-mannanase 2; Short=AtMAN2; Flags: Precursor
Cre01.g048400.v5.5	Cre01.g048400	chromosome_1	6732235	6741306	+	4551	-	- && Q499E4.1 RecName: Full=Zinc finger protein DZIP1L; AltName: Full=DAZ-interacting protein 1-like protein
Cre01.g048550.v5.5	Cre01.g048550	chromosome_1	6748963	6753424	-	1863	-	- && -
Cre01.g049300.v5.5	Cre01.g049300	chromosome_1	6837510	6842234	-	2505	-	- && -
Cre01.g051625.v5.5	Cre01.g051625	chromosome_1	7141726	7143951	+	834	-	- && -
Cre01.g053000.v5.5	Cre01.g053000	chromosome_1	7373686	7379583	+	2172	-	- && P52425.1 RecName: Full=Glycerol-3-phosphate dehydrogenase [NAD(+)]
Cre01.g053100.v5.5	Cre01.g053100	chromosome_1	7381798	7386950	+	834	-	- && -
Cre01.g053250.v5.5	Cre01.g053250	chromosome_1	7401241	7418187	-	6450	-	- && Q5F371.1 RecName: Full=Protein strawberry notch homolog 1
Cre01.g054800.v5.5	Cre01.g054800	chromosome_1	7585526	7599331	-	3819	-	- && Q6DIR8.1 RecName: Full=Paladin
Cre01.g055316.v5.5	Cre01.g055316	chromosome_1	7638122	7641933	+	729	-	- && -
Cre01.g055477.v5.5	Cre01.g055477	chromosome_1	7739115	7742696	-	405	-	- && -
Cre01.g065822.v5.5	Cre01.g065822	chromosome_1	7937777	7945698	+	3720	-	- && A8WGF4.1 RecName: Full=Intraflagellar transport protein 122 homolog
Cre10.g417850.v5.5	Cre10.g417850	chromosome_10	50016	58677	+	6207	-	- && -
Cre10.g419300.v5.5	Cre10.g419300	chromosome_10	227414	229000	+	846	-	- && -
Cre10.g420950.v5.5	Cre10.g420950	chromosome_10	464523	470693	+	3771	-	- && -
Cre10.g421000.v5.5	Cre10.g421000	chromosome_10	470843	476144	+	2682	-	- && -
Cre10.g421050.v5.5	Cre10.g421050	chromosome_10	484527	492122	-	4380	-	- && -
Cre10.g421100.v5.5	Cre10.g421100	chromosome_10	494443	500954	+	4980	-	- && -
Cre10.g422050.v5.5	Cre10.g422050	chromosome_10	640172	645093	+	3375	-	- && Q8LPN7.1 RecName: Full=E3 ubiquitin-protein ligase RING1-like; AltName: Full=RING finger protein 1
Cre10.g422326.v5.5	Cre10.g422326	chromosome_10	680832	681903	+	228	-	- && -
Cre10.g422650.v5.5	Cre10.g422650	chromosome_10	721962	725903	+	2124	-	- && -
Cre10.g422750.v5.5	Cre10.g422750	chromosome_10	738437	746320	-	1923	-	- && -
Cre10.g422900.v5.5	Cre10.g422900	chromosome_10	760081	771235	+	4746	-	- && Q7T2V3.1 RecName: Full=Mitogen-activated protein kinase kinase kinase 10; AltName: Full=Mixed lineage kinase 2; Short=xMLK2
Cre10.g423750.v5.5	Cre10.g423750	chromosome_10	853521	857431	+	1137	-	- && A4WW91.1 RecName: Full=Ubiquinone biosynthesis O-methyltransferase; AltName: Full=2-polyprenyl-6-hydroxyphenol methylase; AltName: Full=3-demethylubiquinone 3-O-methyltransferase
Cre10.g424050.v5.5	Cre10.g424050	chromosome_10	881983	888600	-	4566	-	- && -
Cre10.g425100.v5.5	Cre10.g425100	chromosome_10	1025916	1038285	+	6840	-	- && F4HX15.1 RecName: Full=Phospholipase A I; Short=AtPLA1
Cre10.g426050.v5.5	Cre10.g426050	chromosome_10	1171238	1178677	+	1980	-	- && F4J3G5.1 RecName: Full=Carboxyl-terminal-processing peptidase 3, chloroplastic; AltName: Full=D1 C-terminal processing protease 3; AltName: Full=Photosystem II D1 protein processing peptidase 3; Flags: Precursor
Cre10.g428000.v5.5	Cre10.g428000	chromosome_10	1394225	1400190	-	4353	-	- && -
Cre10.g428433.v5.5	Cre10.g428433	chromosome_10	1430875	1435980	-	1587	-	- && O80358.1 RecName: Full=Formamidopyrimidine-DNA glycosylase; Short=Fapy-DNA glycosylase; AltName: Full=DNA-(apurinic or apyrimidinic site) lyase FPG1; AltName: Full=Formamidopyrimidine-DNA glycosylase 1; Short=AtFPG-1; AltName: Full=Formamidopyrimidin
Cre10.g428525.v5.5	Cre10.g428525	chromosome_10	1441801	1443432	+	288	-	- && -
Cre10.g428692.v5.5	Cre10.g428692	chromosome_10	1471424	1475670	-	2685	-	- && -
Cre10.g429017.v5.5	Cre10.g429017	chromosome_10	1534076	1540761	-	5112	-	- && -
Cre10.g430300.v5.5	Cre10.g430300	chromosome_10	1702377	1705842	-	753	-	- && -
Cre10.g432550.v5.5	Cre10.g432550	chromosome_10	2000947	2007298	+	1767	-	- && A6H8H5.2 RecName: Full=Potassium voltage-gated channel subfamily B member 2; AltName: Full=Voltage-gated potassium channel subunit Kv2.2
Cre10.g432950.v5.5	Cre10.g432950	chromosome_10	2046156	2049703	+	2397	-	- && -
Cre10.g433150.v5.5	Cre10.g433150	chromosome_10	2074816	2081197	+	2934	-	- && -
Cre10.g435500.v5.5	Cre10.g435500	chromosome_10	2409323	2412392	-	1188	-	- && A8IGK2.1 RecName: Full=Elongation factor Ts, mitochondrial; Short=EF-Ts; Short=EF-TsMt; Flags: Precursor
Cre10.g435750.v5.5	Cre10.g435750	chromosome_10	2423447	2430622	-	1842	-	- && Q5TCX8.1 RecName: Full=Mitogen-activated protein kinase kinase kinase MLK4; AltName: Full=Mixed lineage kinase 4
Cre10.g435950.v5.5	Cre10.g435950	chromosome_10	2452887	2457512	-	2415	-	- && -
Cre10.g436000.v5.5	Cre10.g436000	chromosome_10	2457560	2474452	-	7269	-	- && C8YR32.1 RecName: Full=Lipoxygenase homology domain-containing protein 1
Cre10.g436450.v5.5	Cre10.g436450	chromosome_10	2515617	2521052	-	2517	-	- && -
Cre10.g438250.v5.5	Cre10.g438250	chromosome_10	2719855	2724856	+	3198	-	- && -
Cre10.g438883.v5.5	Cre10.g438883	chromosome_10	2772415	2776496	+	1506	-	- && -
Cre10.g440200.v5.5	Cre10.g440200	chromosome_10	2909322	2918297	-	3399	-	- && Q9LFS8.1 RecName: Full=Structural maintenance of chromosomes protein 5; AltName: Full=Protein EMBRYO DEFECTIVE 2782
Cre10.g441300.v5.5	Cre10.g441300	chromosome_10	3037628	3044395	-	4686	-	- && P47927.1 RecName: Full=Floral homeotic protein APETALA 2
Cre10.g443000.v5.5	Cre10.g443000	chromosome_10	3242683	3253398	-	4632	-	- && Q08D64.1 RecName: Full=ATP-binding cassette sub-family B member 6, mitochondrial
Cre10.g443450.v5.5	Cre10.g443450	chromosome_10	3299699	3302100	+	429	-	- && -
Cre10.g443500.v5.5	Cre10.g443500	chromosome_10	3302103	3305068	-	873	-	- && -
Cre10.g445650.v5.5	Cre10.g445650	chromosome_10	3634327	3645088	+	3843	-	- && Q56YN8.1 RecName: Full=Structural maintenance of chromosomes protein 3; Short=SMC protein 3; Short=SMC-3; AltName: Full=Chromosome segregation protein SMC-3; AltName: Full=Cohesin complex subunit SMC-3; AltName: Full=Protein TITAN7
Cre10.g445700.v5.5	Cre10.g445700	chromosome_10	3645177	3654348	+	6096	-	- && O22558.2 RecName: Full=Serine/threonine-protein kinase STY8; AltName: Full=Serine/threonine/tyrosine-protein kinase 8
Cre10.g447550.v5.5	Cre10.g447550	chromosome_10	3856513	3863934	+	3834	-	- && -
Cre10.g448750.v5.5	Cre10.g448750	chromosome_10	3979186	3984077	+	1809	-	- && -
Cre10.g449020.v5.5	Cre10.g449020	chromosome_10	4006946	4010817	+	1601	-	- && H3ZPL1.1 RecName: Full=Aromatic-amino-acid aminotransferase 1; Short=ARAT-I; Short=AROAT
Cre10.g449050.v5.5	Cre10.g449050	chromosome_10	4010820	4014755	-	1113	-	- && -
Cre10.g449200.v5.5	Cre10.g449200	chromosome_10	4026895	4042865	-	12225	-	- && Q9SW11.2 RecName: Full=U-box domain-containing protein 35; AltName: Full=Plant U-box protein 35; Includes: RecName: Full=E3 ubiquitin ligase; Includes: RecName: Full=Serine/threonine-protein kinase
Cre10.g449250.v5.5	Cre10.g449250	chromosome_10	4042936	4050327	+	2544	-	- && Q26626.1 RecName: Full=Kinesin-associated protein 3; AltName: Full=SpKAP115
Cre10.g449400.v5.5	Cre10.g449400	chromosome_10	4064478	4068385	-	2547	-	- && -
Cre10.g449501.v5.5	Cre10.g449501	chromosome_10	4071800	4073425	-	669	-	- && -
Cre10.g449650.v5.5	Cre10.g449650	chromosome_10	4078560	4082275	-	2964	-	- && -
Cre10.g450000.v5.5	Cre10.g450000	chromosome_10	4205995	4211439	-	3753	-	- && -
Cre10.g450550.v5.5	Cre10.g450550	chromosome_10	4264560	4271252	+	1839	-	- && Q9FYC2.1 RecName: Full=Pheophorbide a oxygenase, chloroplastic; Short=AtPaO; Short=Pheide a oxygenase; AltName: Full=Accelerated cell death 1; AltName: Full=Lethal leaf-spot 1 homolog; Short=Lls1; Flags: Precursor
Cre10.g452950.v5.5	Cre10.g452950	chromosome_10	4620508	4633319	+	2706	-	- && Q9R244.2 RecName: Full=Short transient receptor potential channel 2; Short=TrpC2; AltName: Full=Transient receptor protein 2; Short=TRP-2; Short=mTrp2
Cre10.g454700.v5.5	Cre10.g454700	chromosome_10	4895977	4900546	-	2697	-	- && -
Cre10.g454900.v5.5	Cre10.g454900	chromosome_10	4919397	4934947	+	5172	-	- && Q61409.2 RecName: Full=cGMP-inhibited 3',5'-cyclic phosphodiesterase B; AltName: Full=CGIPDE1; AltName: Full=Cyclic GMP-inhibited phosphodiesterase B; Short=CGI-PDE B
Cre10.g455250.v5.5	Cre10.g455250	chromosome_10	4987808	4992876	-	1923	-	- && -
Cre10.g455350.v5.5	Cre10.g455350	chromosome_10	4994297	5003292	+	5178	-	- && -
Cre10.g455750.v5.5	Cre10.g455750	chromosome_10	5045236	5063727	+	7620	-	- && Q9FIY7.1 RecName: Full=Putative SWI/SNF-related matrix-associated actin-dependent regulator of chromatin subfamily A member 3-like 3; Short=SMARCA3-like protein 3
Cre10.g455850.v5.5	Cre10.g455850	chromosome_10	5068410	5076985	-	2334	-	- && P43299.2 RecName: Full=DNA replication licensing factor MCM7; AltName: Full=Minichromosome maintenance protein 7; Short=AtMCM7; AltName: Full=Protein PROLIFERA
Cre10.g456100.v5.5	Cre10.g456100	chromosome_10	5094450	5097067	-	606	-	- && Q9LSQ5.1 RecName: Full=NAD(P)H dehydrogenase (quinone) FQR1; AltName: Full=Flavodoxin-like quinone reductase 1
Cre10.g456554.v5.5	Cre10.g456554	chromosome_10	5157096	5159665	+	792	-	- && -
Cre10.g456800.v5.5	Cre10.g456800	chromosome_10	5183634	5192321	+	4116	-	- && -
Cre10.g456900.v5.5	Cre10.g456900	chromosome_10	5196454	5206173	-	2175	-	- && Q54XC1.1 RecName: Full=Cytosolic purine 5'-nucleotidase; AltName: Full=Cytosolic 5'-nucleotidase II
Cre10.g458600.v5.5	Cre10.g458600	chromosome_10	5447279	5450396	-	1377	-	- && -
Cre10.g459050.v5.5	Cre10.g459050	chromosome_10	5490647	5496828	+	4041	-	- && -
Cre10.g459151.v5.5	Cre10.g459151	chromosome_10	5502127	5504186	+	747	-	- && -
Cre10.g459300.v5.5	Cre10.g459300	chromosome_10	5516767	5520802	-	2049	-	- && -
Cre10.g459550.v5.5	Cre10.g459550	chromosome_10	5545777	5552812	-	1989	-	- && -
Cre10.g460201.v5.5	Cre10.g460201	chromosome_10	5631815	5634460	-	717	-	- && -
Cre10.g460326.v5.5	Cre10.g460326	chromosome_10	5639617	5641242	-	246	-	- && -
Cre10.g460350.v5.5	Cre10.g460350	chromosome_10	5641433	5647024	+	1746	-	- && Q4V8A1.1 RecName: Full=Lysophosphatidylcholine acyltransferase 2B; AltName: Full=Acyltransferase-like 1-B
Cre10.g460466.v5.5	Cre10.g460466	chromosome_10	5650103	5660272	-	2589	-	- && -
Cre10.g460532.v5.5	Cre10.g460532	chromosome_10	5660323	5673592	-	4281	-	- && Q8H1U5.1 RecName: Full=Anaphase-promoting complex subunit 2; AltName: Full=Cyclosome subunit 2
Cre10.g461300.v5.5	Cre10.g461300	chromosome_10	5775210	5779751	+	1959	-	- && -
Cre10.g461575.v5.5	Cre10.g461575	chromosome_10	5827134	5829759	-	1010	-	- && -
Cre10.g461700.v5.5	Cre10.g461700	chromosome_10	5831570	5847977	+	9660	-	- && -
Cre10.g461874.v5.5	Cre10.g461874	chromosome_10	5885997	5887362	-	201	-	- && -
Cre10.g461895.v5.5	Cre10.g461895	chromosome_10	5887463	5888854	+	363	-	- && -
Cre10.g462200.v5.5	Cre10.g462200	chromosome_10	5935593	5941064	+	1884	-	- && Q9FE17.1 RecName: Full=NAD-dependent protein deacetylase SRT1; AltName: Full=Regulatory protein SIR2 homolog 1; AltName: Full=SIR2-like protein 1
Cre10.g462816.v5.5	Cre10.g462816	chromosome_10	6000713	6004994	+	1869	-	- && -
Cre10.g463400.v5.5	Cre10.g463400	chromosome_10	6077675	6081025	-	783	-	- && -
Cre10.g463600.v5.5	Cre10.g463600	chromosome_10	6100046	6112271	+	7476	-	- && Q8NCG7.2 RecName: Full=Sn1-specific diacylglycerol lipase beta; Short=DGL-beta; AltName: Full=KCCR13L
Cre10.g463750.v5.5	Cre10.g463750	chromosome_10	6118289	6129555	-	6834	-	- && Q86GV3.1 RecName: Full=Receptor-type guanylate cyclase gcy-28; AltName: Full=GCY-X1; Flags: Precursor
Cre10.g464133.v5.5	Cre10.g464133	chromosome_10	6175431	6181292	+	2269	-	- && -
Cre10.g464450.v5.5	Cre10.g464450	chromosome_10	6213799	6220740	-	3099	-	- && -
Cre10.g464750.v5.5	Cre10.g464750	chromosome_10	6240085	6242785	-	816	-	- && -
Cre10.g464900.v5.5	Cre10.g464900	chromosome_10	6259755	6266470	-	2391	-	- && Q8VCI0.1 RecName: Full=Phospholipase B-like 1; AltName: Full=LAMA-like protein 1; AltName: Full=Lamina ancestor homolog 1; AltName: Full=Phospholipase B domain-containing protein 1; Contains: RecName: Full=Phospholipase B-like 1 chain A; Contains: Re
Cre10.g465763.v5.5	Cre10.g465763	chromosome_10	6406208	6408412	-	618	-	- && -
Cre10.g465822.v5.5	Cre10.g465822	chromosome_10	6421261	6423002	-	504	-	- && -
Cre10.g466150.v5.5	Cre10.g466150	chromosome_10	6445283	6450267	+	2694	-	- && -
Cre11.g467500.v5.5	Cre11.g467500	chromosome_11	1793138	1806763	-	3825	-	- && -
Cre11.g467534.v5.5	Cre11.g467534	chromosome_11	92410	93655	-	168	-	- && -
Cre11.g467546.v5.5	Cre11.g467546	chromosome_11	158294	167518	-	4824	-	- && Q66GQ6.1 RecName: Full=Type I inositol polyphosphate 5-phosphatase 5; Short=At5PTase5; AltName: Full=Protein BRISTLED 1; AltName: Full=Protein DEFORMED ROOT HAIRS 4
Cre11.g467563.v5.5	Cre11.g467563	chromosome_11	309147	313458	-	1146	-	- && Q56WK6.2 RecName: Full=Patellin-1
Cre11.g467581.v5.5	Cre11.g467581	chromosome_11	403622	410991	+	3591	-	- && -
Cre11.g467585.v5.5	Cre11.g467585	chromosome_11	424042	428604	+	1518	-	- && Q940A2.1 RecName: Full=Protein kinase and PP2C-like domain-containing protein; Includes: RecName: Full=Probable serine/threonine protein kinase At2g40860; Includes: RecName: Full=Probable protein phosphatase 2C 31; Short=AtPP2C31
Cre11.g467588.v5.5	Cre11.g467588	chromosome_11	439960	446071	-	2001	-	- && Q940A2.1 RecName: Full=Protein kinase and PP2C-like domain-containing protein; Includes: RecName: Full=Probable serine/threonine protein kinase At2g40860; Includes: RecName: Full=Probable protein phosphatase 2C 31; Short=AtPP2C31
Cre11.g467599.v5.5	Cre11.g467599	chromosome_11	518778	520575	-	651	-	- && Q5M7N9.1 RecName: Full=Extended synaptotagmin-3; Short=E-Syt3
Cre11.g467601.v5.5	Cre11.g467601	chromosome_11	520726	522587	+	678	-	- && Q5M7N9.1 RecName: Full=Extended synaptotagmin-3; Short=E-Syt3
Cre11.g467609.v5.5	Cre11.g467609	chromosome_11	576740	586565	-	2880	-	- && Q5U5R9.2 RecName: Full=Probable E3 ubiquitin-protein ligase HECTD2; AltName: Full=HECT domain-containing protein 2; AltName: Full=HECT-type E3 ubiquitin transferase HECTD2
Cre11.g467610.v5.5	Cre11.g467610	chromosome_11	586986	597757	+	2421	-	- && Q96PP9.2 RecName: Full=Guanylate-binding protein 4; AltName: Full=GTP-binding protein 4; Short=GBP-4; AltName: Full=Guanine nucleotide-binding protein 4
Cre11.g467616.v5.5	Cre11.g467616	chromosome_11	633842	641015	-	1665	-	- && A8JA42.1 RecName: Full=Intraflagellar transport protein 56; AltName: Full=Abnormal dye filling protein 13; AltName: Full=Tetratricopeptide repeat protein 26 homolog; Short=TPR repeat protein 26 homolog
Cre11.g467620.v5.5	Cre11.g467620	chromosome_11	660367	667905	-	2301	-	- && -
Cre11.g467623.v5.5	Cre11.g467623	chromosome_11	685517	691302	+	3276	-	- && -
Cre11.g467645.v5.5	Cre11.g467645	chromosome_11	824581	827546	-	486	-	- && -
Cre11.g467661.v5.5	Cre11.g467661	chromosome_11	936094	937555	+	981	-	- && -
Cre11.g467662.v5.5	Cre11.g467662	chromosome_11	937604	941079	+	1608	-	- && -
Cre11.g467675.v5.5	Cre11.g467675	chromosome_11	1071346	1081387	+	4896	-	- && -
Cre11.g467677.v5.5	Cre11.g467677	chromosome_11	1093312	1097145	-	1227	-	- && Q9M1B5.1 RecName: Full=RHOMBOID-like protein 13; Short=AtRBL13
Cre11.g467694.v5.5	Cre11.g467694	chromosome_11	1209416	1210751	-	609	-	- && -
Cre11.g467698.v5.5	Cre11.g467698	chromosome_11	1222236	1225641	-	2583	-	- && -
Cre11.g467705.v5.5	Cre11.g467705	chromosome_11	1261975	1274521	-	2724	-	- && Q8W4S4.1 RecName: Full=V-type proton ATPase subunit a3; Short=V-ATPase subunit a3; AltName: Full=V-type proton ATPase 95 kDa subunit a isoform 3; Short=V-ATPase 95 kDa isoform a3; AltName: Full=Vacuolar H(+)-ATPase subunit a isoform 3; AltName: Full=
Cre11.g467713.v5.5	Cre11.g467713	chromosome_11	1333062	1334533	+	453	-	- && -
Cre11.g467721.v5.5	Cre11.g467721	chromosome_11	1399367	1402841	+	1224	-	- && -
Cre11.g467744.v5.5	Cre11.g467744	chromosome_11	1492973	1498836	-	4578	-	- && -
Cre11.g467745.v5.5	Cre11.g467745	chromosome_11	1499171	1508644	+	3039	-	- && Q9FG37.1 RecName: Full=Gamma-tubulin complex component 3; Short=AtGCP3; Short=GCP-3; AltName: Full=Spindle pole body component 98; Short=AtSPC98
Cre11.g467783.v5.5	Cre11.g467783	chromosome_11	1713374	1715670	+	345	-	- && -
Cre11.g467792.v5.5	Cre11.g467792	chromosome_11	1748116	1751183	-	600	-	- && -
Cre11.g468353.v5.5	Cre11.g468353	chromosome_11	1930674	1941835	+	4041	-	- && Q9MZ19.1 RecName: Full=Potassium voltage-gated channel subfamily B member 1; AltName: Full=Voltage-gated potassium channel subunit Kv2.1
Cre11.g468383.v5.5	Cre11.g468383	chromosome_11	2021760	2029705	-	2760	-	- && -
Cre11.g468900.v5.5	Cre11.g468900	chromosome_11	2073316	2078387	+	1965	-	- && -
Cre11.g469800.v5.5	Cre11.g469800	chromosome_11	2180189	2185692	-	1887	-	- && -
Cre11.g475000.v5.5	Cre11.g475000	chromosome_11	2409349	2417890	-	3675	-	- && A6N6J5.1 RecName: Full=WD repeat-containing protein 35; AltName: Full=Naofen
Cre11.g475700.v5.5	Cre11.g475700	chromosome_11	2490280	2500254	-	2466	-	- && -
Cre11.g476650.v5.5	Cre11.g476650	chromosome_11	2660725	2677044	+	3363	-	- && Q8GTR4.2 RecName: Full=Pullulanase 1, chloroplastic; Short=AtPU1; AltName: Full=Protein LIMIT DEXTRINASE; Short=AtLDA; Flags: Precursor
Cre11.g477150.v5.5	Cre11.g477150	chromosome_11	2742535	2758606	+	5010	-	- && -
Cre11.g477200.v5.5	Cre11.g477200	chromosome_11	2758885	2763754	+	903	-	- && P52580.1 RecName: Full=Isoflavone reductase homolog IRL
Cre11.g477625.v5.5	Cre11.g477625	chromosome_11	2832609	2855164	-	5472	-	- && O50314.2 RecName: Full=Magnesium-chelatase subunit H; AltName: Full=Mg-protoporphyrin IX chelatase subunit H
Cre11.g477800.v5.5	Cre11.g477800	chromosome_11	2870005	2882057	+	3369	-	- && Q54VQ7.1 RecName: Full=Type-2 histone deacetylase 2; Short=DdHdaC
Cre11.g478300.v5.5	Cre11.g478300	chromosome_11	2983145	2987214	+	990	-	- && Q0RJF1.1 RecName: Full=Putative S-adenosyl-L-methionine-dependent methyltransferase FRAAL3718
Cre11.g478350.v5.5	Cre11.g478350	chromosome_11	2987249	2989934	-	432	-	- && -
Cre11.g480502.v5.5	Cre11.g480502	chromosome_11	3379021	3380152	+	180	-	- && -
Cre11.g480551.v5.5	Cre11.g480551	chromosome_11	3380165	3387870	-	3432	-	- && -
Cre11.g480600.v5.5	Cre11.g480600	chromosome_11	3389042	3391930	-	1341	-	- && -
Cre11.g480700.v5.5	Cre11.g480700	chromosome_11	3397701	3405271	+	2559	-	- && -
Cre11.g480725.v5.5	Cre11.g480725	chromosome_11	3405321	3409962	+	966	-	- && -
Cre11.g481150.v5.5	Cre11.g481150	chromosome_11	3469041	3477430	-	6396	-	- && -
Cre11.g481313.v5.5	Cre11.g481313	chromosome_11	3495821	3500302	+	3183	-	- && -
Cre11.g481400.v5.5	Cre11.g481400	chromosome_11	3523975	3535242	-	3486	-	- && Q39238.1 RecName: Full=Serine/threonine-protein kinase TOUSLED
Cre11.g482050.v5.5	Cre11.g482050	chromosome_11	3613257	3617422	-	2100	-	- && -
Cre11.g482700.v5.5	Cre11.g482700	chromosome_11	3692851	3696796	-	1629	-	- && -
Cre11.g482750.v5.5	Cre11.g482750	chromosome_11	3696897	3709048	+	3909	-	- && -
Cre12.g483500.v5.5	Cre12.g483500	chromosome_12	5948	34335	-	19617	-	- && Q555C6.1 RecName: Full=Putative vacuolar protein sorting-associated protein 13B
Cre12.g483800.v5.5	Cre12.g483800	chromosome_12	68906	83423	+	7587	-	- && -
Cre12.g484650.v5.5	Cre12.g484650	chromosome_12	165616	171937	+	2799	-	- && -
Cre12.g484950.v5.5	Cre12.g484950	chromosome_12	217560	220161	+	1236	-	- && -
Cre12.g485400.v5.5	Cre12.g485400	chromosome_12	254546	260459	-	1563	-	- && -
Cre12.g485418.v5.5	Cre12.g485418	chromosome_12	260560	266164	+	2124	-	- && -
Cre12.g485438.v5.5	Cre12.g485438	chromosome_12	267620	270831	+	1389	-	- && P07271.2 RecName: Full=ATP-dependent DNA helicase PIF1; AltName: Full=DNA repair and recombination helicase PIF1; AltName: Full=Petite integration frequency protein 1; AltName: Full=Telomere stability protein 1; Flags: Precursor
Cre12.g486208.v5.5	Cre12.g486208	chromosome_12	1632339	1635520	-	1122	-	- && -
Cre12.g486209.v5.5	Cre12.g486209	chromosome_12	1635651	1659910	-	9624	-	- && F4IVL6.1 RecName: Full=DnaJ homolog subfamily C GRV2; AltName: Full=Protein GRAVITROPISM DEFECTIVE 2; AltName: Full=Protein GREEN FLUORESCENT SEED 2; AltName: Full=Protein KATAMARI2
Cre12.g489750.v5.5	Cre12.g489750	chromosome_12	1190448	1194582	-	1902	-	- && A8ILK1.1 RecName: Full=Cilia- and flagella-associated protein 52
Cre12.g490250.v5.5	Cre12.g490250	chromosome_12	1131142	1140815	-	4158	-	- && Q8L5R3.1 RecName: Full=Tubulin-folding cofactor D; Short=AtTFCD; AltName: Full=Protein CHAMPIGNON; AltName: Full=Protein EMBRYO DEFECTIVE 133; AltName: Full=Protein TITAN 1
Cre12.g490300.v5.5	Cre12.g490300	chromosome_12	1126933	1130845	-	846	-	- && Q42684.1 RecName: Full=Superoxide dismutase [Mn], mitochondrial; Flags: Precursor
Cre12.g492600.v5.5	Cre12.g492600	chromosome_12	582138	587926	-	1566	-	- && -
Cre12.g492850.v5.5	Cre12.g492850	chromosome_12	538267	547195	+	4254	-	- && -
Cre12.g493350.v5.5	Cre12.g493350	chromosome_12	482858	484309	-	351	-	- && -
Cre12.g495800.v5.5	Cre12.g495800	chromosome_12	789392	800233	+	5862	-	- && Q8VYU6.1 RecName: Full=Golgin candidate 4; Short=AtGC4
Cre12.g497100.v5.5	Cre12.g497100	chromosome_12	3378534	3380869	-	918	-	- && -
Cre12.g497653.v5.5	Cre12.g497653	chromosome_12	3334750	3338423	+	1110	-	- && Q500U8.1 RecName: Full=Tetraketide alpha-pyrone reductase 1; AltName: Full=Protein DIHYDROFLAVONOL 4-REDUCTASE-LIKE 1
Cre12.g497900.v5.5	Cre12.g497900	chromosome_12	3296243	3305448	-	4911	-	- && -
Cre12.g498800.v5.5	Cre12.g498800	chromosome_12	3214189	3220100	+	4083	-	- && -
Cre12.g501900.v5.5	Cre12.g501900	chromosome_12	2901361	2911466	-	5982	-	- && P49175.1 RecName: Full=Beta-fructofuranosidase 1; AltName: Full=Invertase 1; AltName: Full=Sucrose 1; Flags: Precursor
Cre12.g502100.v5.5	Cre12.g502100	chromosome_12	2885371	2888676	-	2130	-	- && -
Cre12.g502251.v5.5	Cre12.g502251	chromosome_12	2850841	2856626	-	4218	-	- && -
Cre12.g502600.v5.5	Cre12.g502600	chromosome_12	2807687	2813938	+	2646	-	- && A8IJF8.1 RecName: Full=Sodium/sulfate cotransporter 1; AltName: Full=SAC1-like transporter 1; Short=CrSLT1
Cre12.g502678.v5.5	Cre12.g502678	chromosome_12	2803207	2804908	+	318	-	- && -
Cre12.g502700.v5.5	Cre12.g502700	chromosome_12	2795687	2803128	+	3276	-	- && -
Cre12.g503150.v5.5	Cre12.g503150	chromosome_12	2754844	2763066	-	4611	-	- && B5X582.1 RecName: Full=Twinkle homolog protein, chloroplastic/mitochondrial; AltName: Full=DNA helicase; AltName: Full=DNA primase; Flags: Precursor
Cre12.g504300.v5.5	Cre12.g504300	chromosome_12	2648333	2652244	+	1917	-	- && -
Cre12.g504400.v5.5	Cre12.g504400	chromosome_12	2634987	2642622	-	3519	-	- && -
Cre12.g504450.v5.5	Cre12.g504450	chromosome_12	2633777	2634632	-	564	-	- && -
Cre12.g504850.v5.5	Cre12.g504850	chromosome_12	2623177	2623742	-	312	-	- && P50566.2 RecName: Full=Histone H4
Cre12.g504950.v5.5	Cre12.g504950	chromosome_12	2614733	2617906	+	888	-	- && P53763.2 RecName: Full=Uricase-2; AltName: Full=Nodule-specific uricase; AltName: Full=Urate oxidase; AltName: Full=Uricase II [Phaseolus vulgaris]
Cre12.g505100.v5.5	Cre12.g505100	chromosome_12	2599451	2605592	-	2538	-	- && Q01408.2 RecName: Full=UV-damage endonuclease; Short=UV-endonuclease; AltName: Full=Mutagen-sensitive protein 18
Cre12.g506600.v5.5	Cre12.g506600	chromosome_12	2486413	2495564	+	5469	-	- && Q9SF47.1 RecName: Full=Phosphatidate phosphatase PAH1; AltName: Full=Phosphatidic acid phosphohydrolase 1; Short=AtPAH1
Cre12.g507250.v5.5	Cre12.g507250	chromosome_12	2389198	2400179	+	4434	-	- && A2RV18.1 RecName: Full=DIS3-like exonuclease 1
Cre12.g507350.v5.5	Cre12.g507350	chromosome_12	2380078	2386569	+	3504	-	- && -
Cre12.g508450.v5.5	Cre12.g508450	chromosome_12	2188287	2193042	-	2220	-	- && -
Cre12.g508853.v5.5	Cre12.g508853	chromosome_12	2140656	2146237	+	2820	-	- && -
Cre12.g509900.v5.5	Cre12.g509900	chromosome_12	2040441	2044705	-	1833	-	- && -
Cre12.g510752.v5.5	Cre12.g510752	chromosome_12	1933355	1935350	-	186	-	- && -
Cre12.g511902.v5.5	Cre12.g511902	chromosome_12	1835639	1836565	+	180	-	- && -
Cre12.g511950.v5.5	Cre12.g511950	chromosome_12	1818769	1824680	+	1977	-	- && -
Cre12.g513300.v5.5	Cre12.g513300	chromosome_12	3530983	3533224	+	1317	-	- && -
Cre12.g513852.v5.5	Cre12.g513852	chromosome_12	3593333	3600254	+	4728	-	- && -
Cre12.g515050.v5.5	Cre12.g515050	chromosome_12	3752646	3767621	-	9039	-	- && Q9M364.2 RecName: Full=Histone-lysine N-methyltransferase ATX3; AltName: Full=Protein SET DOMAIN GROUP 14; AltName: Full=Trithorax-homolog protein 3; Short=TRX-homolog protein 3
Cre12.g516717.v5.5	Cre12.g516717	chromosome_12	3981439	3984823	-	237	-	- && -
Cre12.g518107.v5.5	Cre12.g518107	chromosome_12	4131216	4146327	+	8217	-	- && -
Cre12.g519401.v5.5	Cre12.g519401	chromosome_12	4265032	4271610	-	3669	-	- && -
Cre12.g519750.v5.5	Cre12.g519750	chromosome_12	4297019	4300570	-	1197	-	- && -
Cre12.g520050.v5.5	Cre12.g520050	chromosome_12	4326218	4329305	+	825	-	- && -
Cre12.g521200.v5.5	Cre12.g521200	chromosome_12	4429992	4438667	-	3552	-	- && Q9C587.1 RecName: Full=Replication factor C subunit 1; Short=AtRFC1; AltName: Full=Activator 1 large subunit; AltName: Full=Activator 1 subunit 1
Cre12.g521550.v5.5	Cre12.g521550	chromosome_12	4463368	4469379	+	3249	-	- && -
Cre12.g521700.v5.5	Cre12.g521700	chromosome_12	4481108	4489086	+	3570	-	- && Q9FNF2.1 RecName: Full=Starch synthase 1, chloroplastic/amyloplastic; Short=AtSS1; Short=SSS; AltName: Full=Soluble starch synthase I; Flags: Precursor
Cre12.g522200.v5.5	Cre12.g522200	chromosome_12	4538317	4543822	-	4038	-	- && -
Cre12.g522300.v5.5	Cre12.g522300	chromosome_12	4553197	4561162	-	3768	-	- && -
Cre12.g522450.v5.5	Cre12.g522450	chromosome_12	4574743	4581164	+	3942	-	- && Q8L611.1 RecName: Full=Protein transport protein SEC31 homolog B; AltName: Full=SEC31-like protein B
Cre12.g522700.v5.5	Cre12.g522700	chromosome_12	4606243	4612234	+	4728	-	- && -
Cre12.g522750.v5.5	Cre12.g522750	chromosome_12	4612283	4617697	+	1509	-	- && -
Cre12.g523050.v5.5	Cre12.g523050	chromosome_12	4646701	4661544	-	7668	-	- && Q9SSJ8.1 RecName: Full=Putative 1-phosphatidylinositol-3-phosphate 5-kinase FAB1C; Short=Phosphatidylinositol 3-phosphate 5-kinase; AltName: Full=Phosphatidylinositol 3-phosphate 5-kinase type III; Short=PIPkin-III; Short=Type III PIP kinase; AltName
Cre12.g523250.v5.5	Cre12.g523250	chromosome_12	4672505	4678043	+	1443	-	- && Q9C9U1.1 RecName: Full=Protein DETOXIFICATION 17; Short=AtDTX17; AltName: Full=Multidrug and toxic compound extrusion protein 17; Short=MATE protein 17
Cre12.g525000.v5.5	Cre12.g525000	chromosome_12	4849281	4852452	+	2001	-	- && -
Cre12.g525100.v5.5	Cre12.g525100	chromosome_12	4861542	4872502	+	4299	-	- && Q9FII7.1 RecName: Full=Structural maintenance of chromosomes protein 6B; AltName: Full=DNA repair protein RAD18; Short=AtRAD18
Cre12.g525150.v5.5	Cre12.g525150	chromosome_12	4872515	4876650	-	2013	-	- && -
Cre12.g525990.v5.5	Cre12.g525990	chromosome_12	4978771	4982262	+	444	-	- && -
Cre12.g526000.v5.5	Cre12.g526000	chromosome_12	5009490	5010545	-	180	-	- && -
Cre12.g526131.v5.5	Cre12.g526131	chromosome_12	5001647	5006095	-	474	-	- && -
Cre12.g526427.v5.5	Cre12.g526427	chromosome_12	5062696	5064785	-	312	-	- && -
Cre12.g527250.v5.5	Cre12.g527250	chromosome_12	5156789	5159758	-	696	-	- && -
Cre12.g529450.v5.5	Cre12.g529450	chromosome_12	5339180	5344842	-	2553	-	- && F4HPR5.1 RecName: Full=Dynamin-related protein 5A; AltName: Full=Protein ARC5-like
Cre12.g529850.v5.5	Cre12.g529850	chromosome_12	5385606	5396895	+	4683	-	- && -
Cre12.g531200.v5.5	Cre12.g531200	chromosome_12	5519599	5529089	+	3702	-	- && P13635.3 RecName: Full=Ceruloplasmin; AltName: Full=Ferroxidase; Flags: Precursor
Cre12.g531250.v5.5	Cre12.g531250	chromosome_12	5529139	5532250	+	1089	-	- && Q5EXK1.1 RecName: Full=3-hydroxybenzoate 6-hydroxylase
Cre12.g531400.v5.5	Cre12.g531400	chromosome_12	5541713	5552358	-	5760	-	- && B0DOB4.1 RecName: Full=Nephrocystin-4
Cre12.g531900.v5.5	Cre12.g531900	chromosome_12	5589465	5596118	-	2169	-	- && P74373.1 RecName: Full=Putative diflavin flavoprotein A 3
Cre12.g532050.v5.5	Cre12.g532050	chromosome_12	5608063	5614238	-	2790	-	- && Q9LU47.1 RecName: Full=Putative U-box domain-containing protein 53; AltName: Full=Plant U-box protein 53; Includes: RecName: Full=E3 ubiquitin ligase; Includes: RecName: Full=Serine/threonine-protein kinase
Cre12.g532250.v5.5	Cre12.g532250	chromosome_12	5634929	5641704	+	4518	-	- && -
Cre12.g532600.v5.5	Cre12.g532600	chromosome_12	5690475	5698944	+	6597	-	- && -
Cre12.g532750.v5.5	Cre12.g532750	chromosome_12	5711859	5716924	-	3144	-	- && F4JNY0.1 RecName: Full=DNA-(apurinic or apyrimidinic site) lyase 2; AltName: Full=Apurinic-apyrimidinic endonuclease 2
Cre12.g533150.v5.5	Cre12.g533150	chromosome_12	5757912	5760501	+	567	-	- && -
Cre12.g533750.v5.5	Cre12.g533750	chromosome_12	5860529	5868254	-	4491	-	- && Q9P4Z1.4 RecName: Full=E3 ubiquitin-protein ligase TOM1-like; AltName: Full=HECT-type E3 ubiquitin transferase TOM1-like
Cre12.g533900.v5.5	Cre12.g533900	chromosome_12	5881486	5892443	-	3087	-	- && -
Cre12.g534400.v5.5	Cre12.g534400	chromosome_12	5941452	5945004	+	1071	-	- && -
Cre12.g534750.v5.5	Cre12.g534750	chromosome_12	5966616	5970271	-	2316	-	- && -
Cre12.g534930.v5.5	Cre12.g534930	chromosome_12	5993722	5994873	+	219	-	- && -
Cre12.g535350.v5.5	Cre12.g535350	chromosome_12	6050190	6060695	-	3732	-	- && -
Cre12.g536050.v5.5	Cre12.g536050	chromosome_12	6136706	6148690	+	5004	-	- && Q9SAF5.1 RecName: Full=Probable phospholipid-transporting ATPase 11; Short=AtALA11; AltName: Full=Aminophospholipid flippase 11
Cre12.g536600.v5.5	Cre12.g536600	chromosome_12	6197783	6210108	-	7563	-	- && -
Cre12.g536650.v5.5	Cre12.g536650	chromosome_12	6213749	6218270	+	2118	-	- && -
Cre12.g537371.v5.5	Cre12.g537371	chromosome_12	6340480	6344072	-	213	-	- && -
Cre12.g538100.v5.5	Cre12.g538100	chromosome_12	6452364	6456562	-	1047	-	- && P42620.1 RecName: Full=Glutathionyl-hydroquinone reductase YqjG; Short=GS-HQR
Cre12.g539076.v5.5	Cre12.g539076	chromosome_12	6546338	6547469	+	360	-	- && -
Cre12.g540351.v5.5	Cre12.g540351	chromosome_12	9372453	9374662	-	210	-	- && -
Cre12.g541300.v5.5	Cre12.g541300	chromosome_12	9266696	9273548	-	3138	-	- && B4G437.1 RecName: Full=Spastin
Cre12.g541750.v5.5	Cre12.g541750	chromosome_12	9215419	9223793	+	3363	-	- && P54982.1 RecName: Full=Phytoene desaturase; AltName: Full=Phytoene desaturase (3,4-didehydrolycopene-forming); Flags: Precursor
Cre12.g541904.v5.5	Cre12.g541904	chromosome_12	9192560	9201378	-	2742	-	- && -
Cre12.g542650.v5.5	Cre12.g542650	chromosome_12	9114976	9121797	+	2388	-	- && -
Cre12.g543000.v5.5	Cre12.g543000	chromosome_12	9064577	9067955	-	702	-	- && -
Cre12.g543477.v5.5	Cre12.g543477	chromosome_12	9518935	9522180	-	1899	-	- && -
Cre12.g544109.v5.5	Cre12.g544109	chromosome_12	8932903	8945624	+	1143	-	- && Q8IUH3.1 RecName: Full=RNA-binding protein 45; AltName: Full=Developmentally-regulated RNA-binding protein 1; Short=RB-1; AltName: Full=RNA-binding motif protein 45
Cre12.g544112.v5.5	Cre12.g544112	chromosome_12	8953677	8957572	-	2784	-	- && -
Cre12.g544450.v5.5	Cre12.g544450	chromosome_12	8895529	8901892	-	2355	-	- && -
Cre12.g544650.v5.5	Cre12.g544650	chromosome_12	8879428	8881853	-	1404	-	- && -
Cre12.g544800.v5.5	Cre12.g544800	chromosome_12	8848504	8849165	+	165	-	- && -
Cre12.g544850.v5.5	Cre12.g544850	chromosome_12	8846238	8847613	-	396	-	- && -
Cre12.g545101.v5.5	Cre12.g545101	chromosome_12	8821284	8836535	+	4191	-	- && Q6AUV1.1 RecName: Full=Xanthine dehydrogenase
Cre12.g545500.v5.5	Cre12.g545500	chromosome_12	8772378	8780353	-	4956	-	- && -
Cre12.g545650.v5.5	Cre12.g545650	chromosome_12	8760578	8762468	-	735	-	- && -
Cre12.g545950.v5.5	Cre12.g545950	chromosome_12	8719218	8726523	-	3093	-	- && Q55EC7.1 RecName: Full=RasGEF domain-containing serine/threonine-protein kinase X; AltName: Full=Ras guanine nucleotide exchange factor X; AltName: Full=RasGEF domain-containing protein X
Cre12.g546900.v5.5	Cre12.g546900	chromosome_12	8628618	8635846	+	3447	-	- && -
Cre12.g549400.v5.5	Cre12.g549400	chromosome_12	8344674	8350295	+	3591	-	- && -
Cre12.g550468.v5.5	Cre12.g550468	chromosome_12	8225210	8226915	-	374	-	- && -
Cre12.g550501.v5.5	Cre12.g550501	chromosome_12	8223331	8226965	-	1137	-	- && -
Cre12.g550702.v5.5	Cre12.g550702	chromosome_12	9616318	9619088	+	453	-	- && -
Cre12.g550900.v5.5	Cre12.g550900	chromosome_12	8168206	8182487	+	5097	-	- && P56941.1 RecName: Full=Niemann-Pick C1 protein; Flags: Precursor
Cre12.g551000.v5.5	Cre12.g551000	chromosome_12	8160836	8164493	+	1797	-	- && -
Cre12.g551200.v5.5	Cre12.g551200	chromosome_12	8144104	8150601	+	1929	-	- && P36914.2 RecName: Full=Glucoamylase; AltName: Full=1,4-alpha-D-glucan glucohydrolase; AltName: Full=Glucan 1,4-alpha-glucosidase; Flags: Precursor
Cre12.g551802.v5.5	Cre12.g551802	chromosome_12	8053190	8055425	-	621	-	- && -
Cre12.g552300.v5.5	Cre12.g552300	chromosome_12	7944759	7951496	+	2106	-	- && -
Cre12.g552450.v5.5	Cre12.g552450	chromosome_12	7934893	7936348	-	348	-	- && -
Cre12.g552700.v5.5	Cre12.g552700	chromosome_12	7886079	7909850	+	13596	-	- && O08762.1 RecName: Full=Neurotrypsin; AltName: Full=Brain-specific serine protease 3; Short=BSSP-3; AltName: Full=Motopsin; AltName: Full=Serine protease 12; Flags: Precursor
Cre12.g552952.v5.5	Cre12.g552952	chromosome_12	7856189	7859524	-	315	-	- && -
Cre12.g553052.v5.5	Cre12.g553052	chromosome_12	7848579	7849404	-	447	-	- && -
Cre12.g553350.v5.5	Cre12.g553350	chromosome_12	7819019	7821917	-	1038	-	- && -
Cre12.g554250.v5.5	Cre12.g554250	chromosome_12	7673042	7681890	-	3195	-	- && F4IY62.1 RecName: Full=UTP--glucose-1-phosphate uridylyltransferase 3, chloroplastic; AltName: Full=UDP-glucose pyrophosphorylase 3; Flags: Precursor
Cre12.g555001.v5.5	Cre12.g555001	chromosome_12	7611555	7627320	-	13179	-	- && -
Cre12.g555300.v5.5	Cre12.g555300	chromosome_12	7572651	7575762	+	1926	-	- && -
Cre12.g556228.v5.5	Cre12.g556228	chromosome_12	9684884	9688337	-	1101	-	- && B4F6I3.1 RecName: Full=Apoptosis-inducing factor 2
Cre12.g557750.v5.5	Cre12.g557750	chromosome_12	7279129	7283104	-	996	-	- && Q6P342.1 RecName: Full=Diacylglycerol O-acyltransferase 2; AltName: Full=Diglyceride acyltransferase 2
Cre12.g557850.v5.5	Cre12.g557850	chromosome_12	7270885	7276906	+	2892	-	- && -
Cre12.g558200.v5.5	Cre12.g558200	chromosome_12	7247425	7254600	+	6063	-	- && -
Cre12.g558250.v5.5	Cre12.g558250	chromosome_12	7236119	7247324	-	4359	-	- && -
Cre12.g559554.v5.5	Cre12.g559554	chromosome_12	7067246	7068117	+	312	-	- && -
Cre12.g559704.v5.5	Cre12.g559704	chromosome_12	7054736	7057265	-	222	-	- && -
Cre12.g560350.v5.5	Cre12.g560350	chromosome_12	6949219	6955419	+	1971	-	- && Q96PY6.2 RecName: Full=Serine/threonine-protein kinase Nek1; AltName: Full=Never in mitosis A-related kinase 1; Short=NimA-related protein kinase 1; AltName: Full=Renal carcinoma antigen NY-REN-55
Cre12.g560450.v5.5	Cre12.g560450	chromosome_12	6933818	6943952	+	7191	-	- && -
Cre12.g560600.v5.5	Cre12.g560600	chromosome_12	6918962	6927317	-	5130	-	- && Q5JK52.1 RecName: Full=Probable NAD kinase 1
Cre12.g560650.v5.5	Cre12.g560650	chromosome_12	6912982	6918897	-	3888	-	- && -
Cre12.g560750.v5.5	Cre12.g560750	chromosome_12	6893082	6896847	-	1689	-	- && -
Cre12.g561601.v5.5	Cre12.g561601	chromosome_12	6793517	6795492	-	264	-	- && -
Cre13.g561800.v5.5	Cre13.g561800	chromosome_13	10080	21705	-	6417	-	- && -
Cre13.g562000.v5.5	Cre13.g562000	chromosome_13	30376	32381	+	291	-	- && -
Cre13.g562700.v5.5	Cre13.g562700	chromosome_13	107714	110215	-	1467	-	- && -
Cre13.g563300.v5.5	Cre13.g563300	chromosome_13	162060	172345	-	4212	-	- && Q95UN8.1 RecName: Full=Mitogen-activated protein kinase kinase kinase; AltName: Full=Mixed lineage kinase; AltName: Full=Protein slipper; AltName: Full=dMLK
Cre13.g563600.v5.5	Cre13.g563600	chromosome_13	224750	227878	-	1095	-	- && P0CH27.1 RecName: Full=Ubiquitin-60S ribosomal protein L40; Contains: RecName: Full=Ubiquitin; Contains: RecName: Full=60S ribosomal protein L40; Flags: Precursor
Cre13.g563650.v5.5	Cre13.g563650	chromosome_13	227979	230840	+	1179	-	- && -
Cre13.g564812.v5.5	Cre13.g564812	chromosome_13	450418	454033	-	993	-	- && -
Cre13.g566400.v5.5	Cre13.g566400	chromosome_13	692383	698124	+	3978	-	- && -
Cre13.g566550.v5.5	Cre13.g566550	chromosome_13	722782	730507	-	5406	-	- && -
Cre13.g567100.v5.5	Cre13.g567100	chromosome_13	804062	812037	-	1917	-	- && Q2QXY1.1 RecName: Full=L-galactono-1,4-lactone dehydrogenase 2, mitochondrial; Flags: Precursor
Cre13.g568750.v5.5	Cre13.g568750	chromosome_13	1059996	1069577	+	2928	-	- && Q9H1I8.3 RecName: Full=Activating signal cointegrator 1 complex subunit 2; AltName: Full=ASC-1 complex subunit p100; AltName: Full=Trip4 complex subunit p100
Cre13.g569300.v5.5	Cre13.g569300	chromosome_13	1105656	1109490	+	2178	-	- && -
Cre13.g569326.v5.5	Cre13.g569326	chromosome_13	1109520	1112735	-	261	-	- && -
Cre13.g569600.v5.5	Cre13.g569600	chromosome_13	1147642	1154635	-	2136	-	- && -
Cre13.g569850.v5.5	Cre13.g569850	chromosome_13	1187847	1192671	+	1500	-	- && Q7XQ12.1 RecName: Full=Ammonium transporter 1 member 1; Short=OsAMT1;1
Cre13.g569900.v5.5	Cre13.g569900	chromosome_13	1192941	1199766	-	4914	-	- && -
Cre13.g571050.v5.5	Cre13.g571050	chromosome_13	1289561	1300916	-	8469	-	- && -
Cre13.g571200.v5.5	Cre13.g571200	chromosome_13	1304469	1315956	-	6885	-	- && Q54YZ9.2 RecName: Full=Hybrid signal transduction histidine kinase J
Cre13.g571520.v5.5	Cre13.g571520	chromosome_13	1348544	1352994	+	1815	-	- && -
Cre13.g572200.v5.5	Cre13.g572200	chromosome_13	1447330	1452573	-	1731	-	- && P0AAD4.1 RecName: Full=Tyrosine-specific transport protein; AltName: Full=Tyrosine permease >P0AAD5.1 RecName: Full=Tyrosine-specific transport protein; AltName: Full=Tyrosine permease
Cre13.g572850.v5.5	Cre13.g572850	chromosome_13	1524320	1535411	+	4194	-	- && Q8NEM8.2 RecName: Full=Cytosolic carboxypeptidase 3; AltName: Full=ATP/GTP-binding protein-like 3
Cre13.g573650.v5.5	Cre13.g573650	chromosome_13	1632414	1635989	-	1020	-	- && Q1PDV2.1 RecName: Full=Serine/arginine-rich SC35-like splicing factor SCL28; Short=At-SCL28; Short=AtSCL28; AltName: Full=28 kDa SC35-like splicing factor; AltName: Full=SC35-like splicing factor 28; AltName: Full=Serine/arginine-rich splicing factor
Cre13.g574000.v5.5	Cre13.g574000	chromosome_13	1661845	1673866	+	6594	-	- && O35454.1 RecName: Full=Chloride transport protein 6; AltName: Full=Chloride channel protein 6; Short=ClC-6
Cre13.g574750.v5.5	Cre13.g574750	chromosome_13	1757039	1762734	-	3273	-	- && -
Cre13.g574850.v5.5	Cre13.g574850	chromosome_13	1764895	1777118	+	6346	-	- && B5TYT3.1 RecName: Full=CSC1-like protein At1g11960
Cre13.g575250.v5.5	Cre13.g575250	chromosome_13	1830381	1845197	-	8649	-	- && Q7Z3U7.3 RecName: Full=Protein MON2 homolog; AltName: Full=Protein SF21
Cre13.g576000.v5.5	Cre13.g576000	chromosome_13	1907762	1910467	-	558	-	- && -
Cre13.g576250.v5.5	Cre13.g576250	chromosome_13	1937902	1943297	-	2364	-	- && -
Cre13.g576433.v5.5	Cre13.g576433	chromosome_13	1952182	1953227	-	444	-	- && -
Cre13.g576500.v5.5	Cre13.g576500	chromosome_13	1954478	1960349	+	2133	-	- && O81242.1 RecName: Full=DNA-binding protein RHL1; AltName: Full=Protein ELONGATED HYPOCOTYL 7; AltName: Full=Protein ROOT HAIRLESS 1
Cre13.g576700.v5.5	Cre13.g576700	chromosome_13	2000253	2005027	-	1812	-	- && -
Cre13.g576720.v5.5	Cre13.g576720	chromosome_13	2005188	2006882	+	222	-	- && -
Cre13.g576740.v5.5	Cre13.g576740	chromosome_13	2006920	2010405	-	645	-	- && -
Cre13.g577550.v5.5	Cre13.g577550	chromosome_13	2096926	2102387	+	1845	-	- && Q84KJ3.1 RecName: Full=DNA damage-binding protein 2; AltName: Full=UV-damaged DNA-binding protein 2; Short=OsUV-DDB2; AltName: Full=WD40 repeat-containing protein 2; Short=OsWD40-2
Cre13.g578850.v5.5	Cre13.g578850	chromosome_13	2261518	2271639	+	6222	-	- && -
Cre13.g579050.v5.5	Cre13.g579050	chromosome_13	2300294	2305247	-	840	-	- && -
Cre13.g579200.v5.5	Cre13.g579200	chromosome_13	2333838	2341686	+	3006	-	- && Q39030.2 RecName: Full=Serine/threonine-protein kinase AtPK2/AtPK19; AltName: Full=Ribosomal-protein S6 kinase homolog 2
Cre13.g580450.v5.5	Cre13.g580450	chromosome_13	2515356	2522371	-	2967	-	- && -
Cre13.g580600.v5.5	Cre13.g580600	chromosome_13	2532196	2539757	+	3189	-	- && Q9ZT48.2 RecName: Full=Arginyl-tRNA--protein transferase 1; Short=Arginyltransferase 1; Short=R-transferase 1; AltName: Full=Arginine-tRNA--protein transferase 1; AltName: Full=AtATE1; AltName: Full=Protein DELAYED-LEAF-SENESCENCE 1
Cre13.g580976.v5.5	Cre13.g580976	chromosome_13	2572490	2575175	-	549	-	- && -
Cre13.g582250.v5.5	Cre13.g582250	chromosome_13	2704451	2713215	-	3657	-	- && F4JZC2.1 RecName: Full=Cytosolic endo-beta-N-acetylglucosaminidase 1; Short=ENGase 1; AltName: Full=Endo-beta-N-acetyglucosaminidase 85A; Short=AtENGase85A
Cre13.g582350.v5.5	Cre13.g582350	chromosome_13	2725080	2731133	-	1500	-	- && O23034.2 RecName: Full=Ubiquitin-like modifier-activating enzyme 5; Short=Ubiquitin-activating enzyme 5
Cre13.g582692.v5.5	Cre13.g582692	chromosome_13	2761914	2762926	+	261	-	- && -
Cre13.g582713.v5.5	Cre13.g582713	chromosome_13	2762974	2764715	+	282	-	- && -
Cre13.g583500.v5.5	Cre13.g583500	chromosome_13	2881581	2898833	-	6468	-	- && -
Cre13.g583700.v5.5	Cre13.g583700	chromosome_13	2920330	2926533	-	4218	-	- && -
Cre13.g583787.v5.5	Cre13.g583787	chromosome_13	2938204	2940735	+	273	-	- && -
Cre13.g584135.v5.5	Cre13.g584135	chromosome_13	2984354	2987892	+	525	-	- && -
Cre13.g584170.v5.5	Cre13.g584170	chromosome_13	2987944	2989345	+	399	-	- && -
Cre13.g584800.v5.5	Cre13.g584800	chromosome_13	3098250	3101635	-	2328	-	- && -
Cre13.g584901.v5.5	Cre13.g584901	chromosome_13	3108052	3121205	-	2946	-	- && P0C152.1 RecName: Full=Meckelin; AltName: Full=Meckel syndrome type 3 protein homolog; AltName: Full=Transmembrane protein 67
Cre13.g585600.v5.5	Cre13.g585600	chromosome_13	3202600	3210153	-	3552	-	- && -
Cre13.g585800.v5.5	Cre13.g585800	chromosome_13	3239290	3246533	-	2430	-	- && P80146.3 RecName: Full=Extracellular serine proteinase; Flags: Precursor
Cre13.g585950.v5.5	Cre13.g585950	chromosome_13	3258764	3262885	+	3189	-	- && -
Cre13.g586150.v5.5	Cre13.g586150	chromosome_13	3282211	3285533	-	2277	-	- && -
Cre13.g586350.v5.5	Cre13.g586350	chromosome_13	3294586	3302573	-	2415	-	- && -
Cre13.g586850.v5.5	Cre13.g586850	chromosome_13	3373451	3377696	+	2427	-	- && -
Cre13.g587600.v5.5	Cre13.g587600	chromosome_13	3467515	3477160	-	3447	-	- && -
Cre13.g588600.v5.5	Cre13.g588600	chromosome_13	3625747	3636739	-	4797	-	- && O43093.1 RecName: Full=Kinesin heavy chain; AltName: Full=Synkin
Cre13.g588736.v5.5	Cre13.g588736	chromosome_13	3650404	3653549	-	2340	-	- && -
Cre13.g589350.v5.5	Cre13.g589350	chromosome_13	3729868	3734813	-	3411	-	- && Q54DU5.1 RecName: Full=von Willebrand factor A domain-containing protein DDB_G0292028
Cre13.g590550.v5.5	Cre13.g590550	chromosome_13	3904953	3908728	-	1578	-	- && B9F2L1.1 RecName: Full=Phosphopantetheine adenylyltransferase 2; AltName: Full=Dephospho-CoA pyrophosphorylase 2; AltName: Full=Pantetheine-phosphate adenylyltransferase 2
Cre13.g592551.v5.5	Cre13.g592551	chromosome_13	4219595	4225482	+	4716	-	- && -
Cre13.g602901.v5.5	Cre13.g602901	chromosome_13	4366982	4372489	-	2067	-	- && Q39055.1 RecName: Full=Cyclic pyranopterin monophosphate synthase, mitochondrial; AltName: Full=Molybdenum cofactor biosynthesis enzyme CNX2; AltName: Full=Molybdopterin biosynthesis protein CNX2; AltName: Full=Molybdopterin precursor Z synthase; Fla
Cre13.g603050.v5.5	Cre13.g603050	chromosome_13	4391584	4399559	-	2853	-	- && -
Cre13.g603300.v5.5	Cre13.g603300	chromosome_13	4423941	4425972	+	1461	-	- && -
Cre13.g603450.v5.5	Cre13.g603450	chromosome_13	4458550	4466291	+	1959	-	- && O04616.1 RecName: Full=Protein CURVATURE THYLAKOID 1A, chloroplastic; Flags: Precursor
Cre13.g603950.v5.5	Cre13.g603950	chromosome_13	4585949	4590624	-	1119	-	- && -
Cre13.g604800.v5.5	Cre13.g604800	chromosome_13	4730936	4735291	-	2037	-	- && -
Cre13.g605200.v5.5	Cre13.g605200	chromosome_13	4800766	4806621	-	2139	-	- && P31178.1 RecName: Full=Autolysin; AltName: Full=Gamete lytic enzyme; Short=GLE; AltName: Full=Gametolysin; Flags: Precursor
Cre13.g605386.v5.5	Cre13.g605386	chromosome_13	4834366	4840361	-	1380	-	- && -
Cre13.g606250.v5.5	Cre13.g606250	chromosome_13	4942600	4949965	-	3168	-	- && P55204.2 RecName: Full=Heat-stable enterotoxin receptor; Short=STA receptor; AltName: Full=Guanylyl cyclase C; Short=GC-C; AltName: Full=Intestinal guanylate cyclase; Flags: Precursor
Cre13.g607200.v5.5	Cre13.g607200	chromosome_13	5084476	5091408	+	3522	-	- && Q8INF0.3 RecName: Full=Soluble guanylate cyclase 88E
Cre13.g607450.v5.5	Cre13.g607450	chromosome_13	5114586	5119713	+	1914	-	- && O04059.1 RecName: Full=Putative 3,4-dihydroxy-2-butanone kinase
Cre13.g607750.v5.5	Cre13.g607750	chromosome_13	5161606	5166247	+	1722	-	- && A8JB22.1 RecName: Full=Coiled-coil domain-containing protein 65 homolog; AltName: Full=Flagellar-associated protein 250
Cre13.g607800.v5.5	Cre13.g607800	chromosome_13	5170702	5177639	-	4551	-	- && -
Cre14.g608050.v5.5	Cre14.g608050	chromosome_14	4237	24165	-	12204	-	- && -
Cre14.g608750.v5.5	Cre14.g608750	chromosome_14	153326	157517	+	2382	-	- && -
Cre14.g608788.v5.5	Cre14.g608788	chromosome_14	171488	173579	+	471	-	- && -
Cre14.g608900.v5.5	Cre14.g608900	chromosome_14	182218	185543	+	2115	-	- && -
Cre14.g609950.v5.5	Cre14.g609950	chromosome_14	317132	323187	-	4272	-	- && -
Cre14.g610250.v5.5	Cre14.g610250	chromosome_14	356512	358068	+	909	-	- && -
Cre14.g610400.v5.5	Cre14.g610400	chromosome_14	369922	373088	+	1386	-	- && -
Cre14.g610501.v5.5	Cre14.g610501	chromosome_14	379394	385471	-	1152	-	- && P66778.1 RecName: Full=Probable oxidoreductase EphD >P9WGS2.1 RecName: Full=Probable oxidoreductase EphD >P9WGS3.1 RecName: Full=Probable oxidoreductase EphD
Cre14.g610750.v5.5	Cre14.g610750	chromosome_14	426762	439553	+	1800	-	- && Q96FL8.1 RecName: Full=Multidrug and toxin extrusion protein 1; Short=MATE-1; Short=hMATE-1; AltName: Full=Solute carrier family 47 member 1
Cre14.g612000.v5.5	Cre14.g612000	chromosome_14	600655	610916	+	4221	-	- && F4JY37.1 RecName: Full=Serine/threonine-protein kinase RUNKEL; AltName: Full=Protein EMBRYO DEFECTIVE 3013; AltName: Full=Protein RUNKEL
Cre14.g614151.v5.5	Cre14.g614151	chromosome_14	990611	1000804	+	5298	-	- && P55201.2 RecName: Full=Peregrin; AltName: Full=Bromodomain and PHD finger-containing protein 1; AltName: Full=Protein Br140
Cre14.g615200.v5.5	Cre14.g615200	chromosome_14	1116756	1119287	+	651	-	- && -
Cre14.g615550.v5.5	Cre14.g615550	chromosome_14	1143530	1148425	-	1287	-	- && O59952.1 RecName: Full=Lipase; AltName: Full=Triacylglycerol lipase; Flags: Precursor
Cre14.g615618.v5.5	Cre14.g615618	chromosome_14	1152386	1153431	+	264	-	- && -
Cre14.g615776.v5.5	Cre14.g615776	chromosome_14	1168373	1169468	-	225	-	- && -
Cre14.g616301.v5.5	Cre14.g616301	chromosome_14	1228569	1233480	+	3303	-	- && -
Cre14.g618150.v5.5	Cre14.g618150	chromosome_14	1475011	1481218	-	2508	-	- && -
Cre14.g618300.v5.5	Cre14.g618300	chromosome_14	1490569	1494739	+	1365	-	- && -
Cre14.g618350.v5.5	Cre14.g618350	chromosome_14	1494790	1498530	+	2751	-	- && -
Cre14.g618979.v5.5	Cre14.g618979	chromosome_14	1636563	1641064	+	4182	-	- && -
Cre14.g619050.v5.5	Cre14.g619050	chromosome_14	1647501	1650932	-	1212	-	- && C7GLH7.2 RecName: Full=Sphingoid long-chain base transporter RSB1
Cre14.g619700.v5.5	Cre14.g619700	chromosome_14	1739609	1742700	+	2328	-	- && -
Cre14.g620000.v5.5	Cre14.g620000	chromosome_14	1798159	1802200	+	2343	-	- && -
Cre14.g620200.v5.5	Cre14.g620200	chromosome_14	1820769	1824260	+	1446	-	- && -
Cre14.g622800.v5.5	Cre14.g622800	chromosome_14	2202220	2208581	+	2895	-	- && -
Cre14.g622900.v5.5	Cre14.g622900	chromosome_14	2212314	2219819	-	4035	-	- && -
Cre14.g623150.v5.5	Cre14.g623150	chromosome_14	2252960	2265219	+	6687	-	- && -
Cre14.g623550.v5.5	Cre14.g623550	chromosome_14	2310473	2319089	-	6141	-	- && -
Cre14.g625600.v5.5	Cre14.g625600	chromosome_14	2546299	2554995	-	5631	-	- && -
Cre14.g625950.v5.5	Cre14.g625950	chromosome_14	2608680	2616957	+	2868	-	- && -
Cre14.g626900.v5.5	Cre14.g626900	chromosome_14	2732669	2736860	+	735	-	- && Q1W376.1 RecName: Full=Phosphomannomutase; AltName: Full=GmPMM
Cre14.g627000.v5.5	Cre14.g627000	chromosome_14	2739249	2746028	-	3072	-	- && -
Cre14.g627500.v5.5	Cre14.g627500	chromosome_14	2902177	2911888	+	4578	-	- && Q8CG47.1 RecName: Full=Structural maintenance of chromosomes protein 4; Short=SMC protein 4; Short=SMC-4; AltName: Full=Chromosome-associated polypeptide C; AltName: Full=XCAP-C homolog
Cre14.g627700.v5.5	Cre14.g627700	chromosome_14	2948285	2952796	-	3819	-	- && -
Cre14.g628150.v5.5	Cre14.g628150	chromosome_14	3013946	3019301	+	1674	-	- && -
Cre14.g628500.v5.5	Cre14.g628500	chromosome_14	3052646	3055285	+	1188	-	- && -
Cre14.g629429.v5.5	Cre14.g629429	chromosome_14	3253483	3258174	+	3717	-	- && -
Cre14.g630350.v5.5	Cre14.g630350	chromosome_14	3390885	3393654	-	930	-	- && -
Cre14.g630811.v5.5	Cre14.g630811	chromosome_14	3481685	3491887	+	2646	-	- && -
Cre14.g630895.v5.5	Cre14.g630895	chromosome_14	3525989	3536074	+	3480	-	- && Q05355.1 RecName: Full=Putative polyketide hydroxylase
Cre14.g631000.v5.5	Cre14.g631000	chromosome_14	3556123	3559938	-	2769	-	- && -
Cre14.g631250.v5.5	Cre14.g631250	chromosome_14	3617489	3628658	+	6000	-	- && -
Cre14.g631550.v5.5	Cre14.g631550	chromosome_14	3670877	3676008	-	1476	-	- && -
Cre14.g632900.v5.5	Cre14.g632900	chromosome_14	3919192	3923073	-	2838	-	- && -
Cre14.g633500.v5.5	Cre14.g633500	chromosome_14	4027736	4037347	+	3393	-	- && Q54VA9.1 RecName: Full=Protein DENND6 homolog
Cre14.g633700.v5.5	Cre14.g633700	chromosome_14	4057856	4064657	+	2532	-	- && -
Cre14.g633901.v5.5	Cre14.g633901	chromosome_14	4093206	4097227	+	2490	-	- && -
Cre15.g634650.v5.5	Cre15.g634650	chromosome_15	58476	67591	+	6006	-	- && -
Cre15.g635034.v5.5	Cre15.g635034	chromosome_15	156516	158897	+	183	-	- && -
Cre15.g635450.v5.5	Cre15.g635450	chromosome_15	226647	229922	-	876	-	- && -
Cre15.g636004.v5.5	Cre15.g636004	chromosome_15	380443	385835	+	3414	-	- && -
Cre15.g636950.v5.5	Cre15.g636950	chromosome_15	515023	520424	+	1083	-	- && -
Cre15.g637900.v5.5	Cre15.g637900	chromosome_15	883840	888088	+	1437	-	- && -
Cre15.g638304.v5.5	Cre15.g638304	chromosome_15	1086776	1092814	+	3036	-	- && -
Cre15.g638551.v5.5	Cre15.g638551	chromosome_15	1050640	1058115	-	738	-	- && -
Cre15.g639504.v5.5	Cre15.g639504	chromosome_15	1114620	1127045	-	3900	-	- && -
Cre15.g639600.v5.5	Cre15.g639600	chromosome_15	830895	835747	+	2316	-	- && -
Cre15.g639950.v5.5	Cre15.g639950	chromosome_15	791835	796146	+	2880	-	- && -
Cre15.g640100.v5.5	Cre15.g640100	chromosome_15	766890	770994	-	2310	-	- && -
Cre15.g640101.v5.5	Cre15.g640101	chromosome_15	771312	782634	-	4839	-	- && -
Cre15.g640150.v5.5	Cre15.g640150	chromosome_15	763329	766834	-	2391	-	- && -
Cre15.g640350.v5.5	Cre15.g640350	chromosome_15	686690	690305	-	2511	-	- && -
Cre15.g640650.v5.5	Cre15.g640650	chromosome_15	713065	715756	+	1134	-	- && -
Cre15.g640901.v5.5	Cre15.g640901	chromosome_15	273337	279692	-	864	-	- && -
Cre15.g641298.v5.5	Cre15.g641298	chromosome_15	1210230	1211691	+	1143	-	- && -
Cre15.g641527.v5.5	Cre15.g641527	chromosome_15	1236480	1254801	+	3300	-	- && -
Cre15.g643384.v5.5	Cre15.g643384	chromosome_15	1801134	1805347	-	396	-	- && -
Cre16.g647800.v5.5	Cre16.g647800	chromosome_16	843314	853885	+	5118	-	- && Q9LUU7.1 RecName: Full=Probable protein phosphatase 2C 43; Short=AtPP2C43
Cre16.g647901.v5.5	Cre16.g647901	chromosome_16	857767	862023	-	945	-	- && -
Cre16.g648550.v5.5	Cre16.g648550	chromosome_16	934834	936435	+	312	-	- && P50566.2 RecName: Full=Histone H4
Cre16.g648750.v5.5	Cre16.g648750	chromosome_16	957974	969555	+	6105	-	- && A9QM73.1 RecName: Full=Protein SMG7; AltName: Full=SMG7 homolog
Cre16.g649000.v5.5	Cre16.g649000	chromosome_16	987298	999403	-	4809	-	- && Q05652.1 RecName: Full=Serine/threonine-protein kinase pelle
Cre16.g650425.v5.5	Cre16.g650425	chromosome_16	1156546	1159547	+	246	-	- && -
Cre16.g650625.v5.5	Cre16.g650625	chromosome_16	1179462	1187117	-	4440	-	- && P55656.1 RecName: Full=Uncharacterized peptidase y4sO
Cre16.g651400.v5.5	Cre16.g651400	chromosome_16	1274008	1286859	+	7707	-	- && Q9DAH2.1 RecName: Full=E3 ubiquitin-protein ligase ZNRF4; AltName: Full=Sperizin; AltName: Full=Zinc/RING finger protein 4; Flags: Precursor
Cre16.g651700.v5.5	Cre16.g651700	chromosome_16	1316972	1324097	-	3645	-	- && -
Cre16.g651801.v5.5	Cre16.g651801	chromosome_16	1336128	1342489	+	3939	-	- && -
Cre16.g652800.v5.5	Cre16.g652800	chromosome_16	1477826	1480191	-	864	-	- && -
Cre16.g653000.v5.5	Cre16.g653000	chromosome_16	1496982	1502353	+	2604	-	- && Q2HJG4.1 RecName: Full=Tudor domain-containing protein 3
Cre16.g654550.v5.5	Cre16.g654550	chromosome_16	1652356	1662557	+	5427	-	- && -
Cre16.g655000.v5.5	Cre16.g655000	chromosome_16	1764767	1770765	+	2223	-	- && -
Cre16.g655100.v5.5	Cre16.g655100	chromosome_16	1776767	1779778	+	894	-	- && Q15650.4 RecName: Full=Activating signal cointegrator 1; Short=ASC-1; AltName: Full=Thyroid receptor-interacting protein 4; Short=TR-interacting protein 4; Short=TRIP-4
Cre16.g655450.v5.5	Cre16.g655450	chromosome_16	1830814	1843136	-	4329	-	- && Q8GU84.1 RecName: Full=ABC transporter G family member 48; Short=OsABCG48; AltName: Full=Pleiotropic drug resistance protein 3; Short=OsPDR3
Cre16.g656950.v5.5	Cre16.g656950	chromosome_16	2020527	2038345	-	13986	-	- && -
Cre16.g657750.v5.5	Cre16.g657750	chromosome_16	2097766	2103997	+	2634	-	- && -
Cre16.g657950.v5.5	Cre16.g657950	chromosome_16	2120861	2127155	-	1617	-	- && Q14108.2 RecName: Full=Lysosome membrane protein 2; AltName: Full=85 kDa lysosomal membrane sialoglycoprotein; Short=LGP85; AltName: Full=CD36 antigen-like 2; AltName: Full=Lysosome membrane protein II; Short=LIMP II; AltName: Full=Scavenger receptor
Cre16.g658150.v5.5	Cre16.g658150	chromosome_16	2141170	2145975	-	3762	-	- && -
Cre16.g658350.v5.5	Cre16.g658350	chromosome_16	2186359	2194000	+	4371	-	- && -
Cre16.g658600.v5.5	Cre16.g658600	chromosome_16	2205283	2207848	-	684	-	- && -
Cre16.g658725.v5.5	Cre16.g658725	chromosome_16	2220309	2222330	+	1188	-	- && -
Cre16.g658900.v5.5	Cre16.g658900	chromosome_16	2239856	2258118	-	6207	-	- && -
Cre16.g658950.v5.5	Cre16.g658950	chromosome_16	2259944	2265318	-	3279	-	- && -
Cre16.g659200.v5.5	Cre16.g659200	chromosome_16	2300238	2306468	-	1989	-	- && Q29496.1 RecName: Full=Cytochrome P450 3A24; AltName: Full=CYPIIIA24
Cre16.g660430.v5.5	Cre16.g660430	chromosome_16	2431078	2433282	+	168	-	- && -
Cre16.g660470.v5.5	Cre16.g660470	chromosome_16	2433329	2437990	+	294	-	- && -
Cre16.g660700.v5.5	Cre16.g660700	chromosome_16	2463591	2464703	+	315	-	- && -
Cre16.g661450.v5.5	Cre16.g661450	chromosome_16	2570925	2574146	+	471	-	- && Q402E2.3 RecName: Full=Histone H3.3a; AltName: Full=Histone soH3-2; AltName: Full=Somatic-like histone H3-2
Cre16.g662450.v5.5	Cre16.g662450	chromosome_16	2712326	2717089	-	2412	-	- && Q6GLM5.1 RecName: Full=Desumoylating isopeptidase 1; Short=DeSI-1; AltName: Full=PPPDE peptidase domain-containing protein 2; AltName: Full=Protein FAM152B
Cre16.g663250.v5.5	Cre16.g663250	chromosome_16	2820244	2825589	-	3090	-	- && -
Cre16.g663850.v5.5	Cre16.g663850	chromosome_16	2906521	2912513	+	2289	-	- && Q0WVX5.1 RecName: Full=Probable starch synthase 4, chloroplastic/amyloplastic; Short=AtSS4; AltName: Full=Soluble starch synthase IV; Flags: Precursor
Cre16.g664450.v5.5	Cre16.g664450	chromosome_16	2986542	2991137	-	2220	-	- && Q8VY07.1 RecName: Full=Clathrin interactor EPSIN 1; AltName: Full=EPSIN-related 1
Cre16.g665300.v5.5	Cre16.g665300	chromosome_16	3070096	3074712	+	2154	-	- && -
Cre16.g667950.v5.5	Cre16.g667950	chromosome_16	4292776	4294985	-	699	-	- && -
Cre16.g669000.v5.5	Cre16.g669000	chromosome_16	4157284	4162545	-	2922	-	- && -
Cre16.g670501.v5.5	Cre16.g670501	chromosome_16	4003440	4008265	-	1812	-	- && -
Cre16.g670750.v5.5	Cre16.g670750	chromosome_16	4458189	4461861	+	735	-	- && -
Cre16.g671050.v5.5	Cre16.g671050	chromosome_16	4425813	4431098	-	3753	-	- && -
Cre16.g671300.v5.5	Cre16.g671300	chromosome_16	4388313	4396478	-	1788	-	- && -
Cre16.g672161.v5.5	Cre16.g672161	chromosome_16	6703958	6713845	+	6303	-	- && -
Cre16.g672500.v5.5	Cre16.g672500	chromosome_16	6548253	6551118	-	882	-	- && B4FGS2.1 RecName: Full=Spindle and kinetochore-associated protein 1 homolog
Cre16.g672800.v5.5	Cre16.g672800	chromosome_16	6513566	6517510	+	1083	-	- && Q941T9.1 RecName: Full=Probable mannose-1-phosphate guanylyltransferase 2
Cre16.g673000.v5.5	Cre16.g673000	chromosome_16	6496570	6502645	-	1947	-	- && P74369.1 RecName: Full=UPF0014 membrane protein slr1647
Cre16.g673057.v5.5	Cre16.g673057	chromosome_16	6742302	6745887	-	1872	-	- && -
Cre16.g674550.v5.5	Cre16.g674550	chromosome_16	6293976	6306305	-	3426	-	- && -
Cre16.g674852.v5.5	Cre16.g674852	chromosome_16	6810338	6817059	+	3423	-	- && -
Cre16.g675076.v5.5	Cre16.g675076	chromosome_16	6822098	6825939	+	1623	-	- && -
Cre16.g675100.v5.5	Cre16.g675100	chromosome_16	6218172	6224525	-	3492	-	- && Q96502.1 RecName: Full=Zinc finger protein CONSTANS-LIKE 2
Cre16.g675525.v5.5	Cre16.g675525	chromosome_16	6842908	6844809	+	363	-	- && -
Cre16.g676150.v5.5	Cre16.g676150	chromosome_16	6065926	6069339	+	864	-	- && Q42684.1 RecName: Full=Superoxide dismutase [Mn], mitochondrial; Flags: Precursor
Cre16.g676300.v5.5	Cre16.g676300	chromosome_16	6044870	6052025	-	3291	-	- && Q54RB7.1 RecName: Full=Dual specificity protein kinase shkA; AltName: Full=SH2 domain-containing protein 1; AltName: Full=SH2 domain-containing protein A
Cre16.g676402.v5.5	Cre16.g676402	chromosome_16	6023776	6024587	+	207	-	- && -
Cre16.g677541.v5.5	Cre16.g677541	chromosome_16	6981376	6986097	+	477	-	- && -
Cre16.g677653.v5.5	Cre16.g677653	chromosome_16	6989076	6991997	+	324	-	- && -
Cre16.g677738.v5.5	Cre16.g677738	chromosome_16	3526073	3527988	-	522	-	- && -
Cre16.g678094.v5.5	Cre16.g678094	chromosome_16	3528123	3530638	-	894	-	- && -
Cre16.g678325.v5.5	Cre16.g678325	chromosome_16	7026936	7029697	+	1440	-	- && O53176.3 RecName: Full=Putative trans-acting enoyl reductase Rv2449c >Q7D745.2 RecName: Full=Putative trans-acting enoyl reductase MT2525
Cre16.g678350.v5.5	Cre16.g678350	chromosome_16	5782701	5786978	+	1524	-	- && Q9C6P3.1 RecName: Full=Calcium-dependent protein kinase 33
Cre16.g678885.v5.5	Cre16.g678885	chromosome_16	7049656	7052097	+	177	-	- && -
Cre16.g679650.v5.5	Cre16.g679650	chromosome_16	5624447	5630776	-	3411	-	- && Q9SJ84.1 RecName: Full=Fimbrin-4; Short=AtFIM4; AltName: Full=Fimbrin4
Cre16.g680250.v5.5	Cre16.g680250	chromosome_16	5548307	5551388	+	1176	-	- && -
Cre16.g680300.v5.5	Cre16.g680300	chromosome_16	5545580	5548206	-	1056	-	- && P10480.3 RecName: Full=Phosphatidylcholine-sterol acyltransferase; AltName: Full=Glycerophospholipid-cholesterol acyltransferase; Short=GCAT; Flags: Precursor
Cre16.g680650.v5.5	Cre16.g680650	chromosome_16	5505802	5511853	+	4035	-	- && -
Cre16.g681014.v5.5	Cre16.g681014	chromosome_16	7157140	7164235	-	4353	-	- && -
Cre16.g681100.v5.5	Cre16.g681100	chromosome_16	5435332	5444163	+	2709	-	- && -
Cre16.g681750.v5.5	Cre16.g681750	chromosome_16	5351952	5363603	+	3720	-	- && Q6Q477.1 RecName: Full=Plasma membrane calcium-transporting ATPase 4; Short=PMCA4
Cre16.g681800.v5.5	Cre16.g681800	chromosome_16	5348156	5351601	-	1836	-	- && -
Cre16.g681914.v5.5	Cre16.g681914	chromosome_16	7206470	7215501	+	6966	-	- && -
Cre16.g682150.v5.5	Cre16.g682150	chromosome_16	5322620	5326151	-	2139	-	- && -
Cre16.g682400.v5.5	Cre16.g682400	chromosome_16	5304484	5306491	-	543	-	- && -
Cre16.g682950.v5.5	Cre16.g682950	chromosome_16	5201586	5205731	-	2340	-	- && -
Cre16.g683000.v5.5	Cre16.g683000	chromosome_16	5198028	5201531	-	2085	-	- && -
Cre16.g683100.v5.5	Cre16.g683100	chromosome_16	5181687	5189681	-	3081	-	- && -
Cre16.g683450.v5.5	Cre16.g683450	chromosome_16	5156620	5162949	-	1683	-	- && Q00081.1 RecName: Full=Glucose-1-phosphate adenylyltransferase large subunit 1; AltName: Full=ADP-glucose pyrophosphorylase; AltName: Full=ADP-glucose synthase; AltName: Full=AGPase S; AltName: Full=Alpha-D-glucose-1-phosphate adenyl transferase
Cre16.g683595.v5.5	Cre16.g683595	chromosome_16	7285670	7291541	+	2898	-	- && Q925Q3.2 RecName: Full=Sodium/potassium/calcium exchanger 6, mitochondrial; AltName: Full=Na(+)/K(+)/Ca(2+)-exchange protein 6; AltName: Full=Sodium/calcium exchanger protein, mitochondrial; AltName: Full=Solute carrier family 24 member 6; AltName: F
Cre16.g684000.v5.5	Cre16.g684000	chromosome_16	5093870	5097935	-	2421	-	- && -
Cre16.g684100.v5.5	Cre16.g684100	chromosome_16	5071876	5084567	+	7947	-	- && A0JP94.1 RecName: Full=HEAT repeat-containing protein 5A
Cre16.g684250.v5.5	Cre16.g684250	chromosome_16	5062406	5068177	+	3708	-	- && -
Cre16.g684450.v5.5	Cre16.g684450	chromosome_16	5039438	5046165	-	2757	-	- && B4MXR8.1 RecName: Full=Serine/threonine-protein kinase PLK4; AltName: Full=Polo-like kinase 4; Short=PLK-4; AltName: Full=Serine/threonine-protein kinase SAK
Cre16.g684505.v5.5	Cre16.g684505	chromosome_16	3614686	3617876	+	1821	-	- && -
Cre16.g684800.v5.5	Cre16.g684800	chromosome_16	5010116	5013983	+	1356	-	- && -
Cre16.g685800.v5.5	Cre16.g685800	chromosome_16	4892370	4897065	-	2592	-	- && -
Cre16.g685929.v5.5	Cre16.g685929	chromosome_16	3633646	3637867	+	1560	-	- && -
Cre16.g686285.v5.5	Cre16.g686285	chromosome_16	3637878	3642755	-	2097	-	- && -
Cre16.g686501.v5.5	Cre16.g686501	chromosome_16	4782576	4793087	+	5328	-	- && Q5SNQ7.1 RecName: Full=Protein SERAC1; AltName: Full=Serine active site-containing protein 1
Cre16.g686641.v5.5	Cre16.g686641	chromosome_16	3644966	3646767	+	699	-	- && -
Cre16.g687406.v5.5	Cre16.g687406	chromosome_16	7488761	7497906	-	3119	-	- && -
Cre16.g688350.v5.5	Cre16.g688350	chromosome_16	4550644	4557419	-	1776	-	- && -
Cre16.g688450.v5.5	Cre16.g688450	chromosome_16	3646940	3650148	-	834	-	- && P57076.1 RecName: Full=UPF0769 protein C21orf59
Cre16.g688500.v5.5	Cre16.g688500	chromosome_16	3650266	3658317	+	3966	-	- && -
Cre16.g688526.v5.5	Cre16.g688526	chromosome_16	7542545	7552546	+	4557	-	- && Q9LZV4.1 RecName: Full=Serine/threonine-protein kinase STN8, chloroplastic; AltName: Full=Protein STATE TRANSITION 8; Flags: Precursor
Cre16.g689759.v5.5	Cre16.g689759	chromosome_16	7633070	7637565	-	1635	-	- && -
Cre16.g689950.v5.5	Cre16.g689950	chromosome_16	3852144	3866369	-	5871	-	- && -
Cre16.g690450.v5.5	Cre16.g690450	chromosome_16	3903700	3909799	-	2286	-	- && -
Cre16.g691100.v5.5	Cre16.g691100	chromosome_16	729178	731483	-	444	-	- && -
Cre16.g691440.v5.5	Cre16.g691440	chromosome_16	7719169	7726495	-	5853	-	- && A8JAF2.1 RecName: Full=Cilia- and flagella-associated protein 43
Cre16.g692750.v5.5	Cre16.g692750	chromosome_16	521763	523494	+	462	-	- && -
Cre16.g692902.v5.5	Cre16.g692902	chromosome_16	505225	517202	-	4926	-	- && -
Cre16.g693250.v5.5	Cre16.g693250	chromosome_16	418228	421362	-	1557	-	- && -
Cre16.g693601.v5.5	Cre16.g693601	chromosome_16	393606	395969	+	1182	-	- && -
Cre16.g694200.v5.5	Cre16.g694200	chromosome_16	277646	284021	-	2499	-	- && -
Cre16.g694206.v5.5	Cre16.g694206	chromosome_16	312492	316017	+	2178	-	- && -
Cre16.g694500.v5.5	Cre16.g694500	chromosome_16	238622	245461	-	4194	-	- && Q8L397.1 RecName: Full=Chaperone protein DnaJ
Cre16.g694703.v5.5	Cre16.g694703	chromosome_16	220876	224881	-	1287	-	- && -
Cre16.g695550.v5.5	Cre16.g695550	chromosome_16	95290	100355	-	2136	-	- && -
Cre17.g696750.v5.5	Cre17.g696750	chromosome_17	72393	82855	-	8493	-	- && Q9SNB4.1 RecName: Full=Transcription factor LUX; AltName: Full=Protein LUX ARRHYTHMO; AltName: Full=Protein PHYTOCLOCK 1
Cre17.g697550.v5.5	Cre17.g697550	chromosome_17	193954	197778	+	1869	-	- && -
Cre17.g697800.v5.5	Cre17.g697800	chromosome_17	226324	230945	+	1710	-	- && -
Cre17.g700050.v5.5	Cre17.g700050	chromosome_17	595161	602716	-	4041	-	- && -
Cre17.g701250.v5.5	Cre17.g701250	chromosome_17	738379	746940	+	2778	-	- && A8IQE0.1 RecName: Full=Coiled-coil domain-containing protein 39; AltName: Full=Flagellar-associated protein 59
Cre17.g703473.v5.5	Cre17.g703473	chromosome_17	1029796	1030777	+	207	-	- && -
Cre17.g703495.v5.5	Cre17.g703495	chromosome_17	1031020	1033305	-	393	-	- && -
Cre17.g703750.v5.5	Cre17.g703750	chromosome_17	1052136	1071247	+	8544	-	- && -
Cre17.g704050.v5.5	Cre17.g704050	chromosome_17	1111850	1117265	-	2376	-	- && -
Cre17.g704650.v5.5	Cre17.g704650	chromosome_17	1173776	1176580	+	1620	-	- && -
Cre17.g707100.v5.5	Cre17.g707100	chromosome_17	1496151	1505856	+	5487	-	- && -
Cre17.g707200.v5.5	Cre17.g707200	chromosome_17	1516571	1523650	+	2580	-	- && -
Cre17.g707250.v5.5	Cre17.g707250	chromosome_17	1524313	1533170	-	3948	-	- && -
Cre17.g709400.v5.5	Cre17.g709400	chromosome_17	1775944	1785679	+	4707	-	- && -
Cre17.g709600.v5.5	Cre17.g709600	chromosome_17	1808124	1813285	+	2232	-	- && -
Cre17.g710050.v5.5	Cre17.g710050	chromosome_17	1878928	1886113	-	3516	-	- && -
Cre17.g711100.v5.5	Cre17.g711100	chromosome_17	1982886	1990287	+	5361	-	- && Q6NVM8.1 RecName: Full=Bromodomain-containing protein 9
Cre17.g711457.v5.5	Cre17.g711457	chromosome_17	2025306	2032685	-	3648	-	- && -
Cre17.g712800.v5.5	Cre17.g712800	chromosome_17	2150260	2152205	-	1479	-	- && -
Cre17.g713025.v5.5	Cre17.g713025	chromosome_17	2173220	2180685	-	2937	-	- && Q7T6Y2.2 RecName: Full=Putative serine/threonine-protein kinase/receptor R831; Flags: Precursor
Cre17.g713750.v5.5	Cre17.g713750	chromosome_17	2278537	2282802	+	2022	-	- && Q940A2.1 RecName: Full=Protein kinase and PP2C-like domain-containing protein; Includes: RecName: Full=Probable serine/threonine protein kinase At2g40860; Includes: RecName: Full=Probable protein phosphatase 2C 31; Short=AtPP2C31
Cre17.g714200.v5.5	Cre17.g714200	chromosome_17	2307311	2316146	-	3795	-	- && Q6H4L9.1 RecName: Full=Potassium transporter 20; AltName: Full=OsHAK20
Cre17.g714350.v5.5	Cre17.g714350	chromosome_17	2326881	2331276	-	1908	-	- && -
Cre17.g714400.v5.5	Cre17.g714400	chromosome_17	2331387	2337708	+	2019	-	- && -
Cre17.g715300.v5.5	Cre17.g715300	chromosome_17	2397326	2405565	-	4935	-	- && -
Cre17.g715421.v5.5	Cre17.g715421	chromosome_17	2411966	2415142	+	2187	-	- && -
Cre17.g715700.v5.5	Cre17.g715700	chromosome_17	2436400	2441635	-	2544	-	- && Q5JJY4.1 RecName: Full=Protein kinase and PP2C-like domain-containing protein; Includes: RecName: Full=Probable serine/threonine-protein kinase Os01g0541900; Includes: RecName: Full=Probable protein phosphatase 2C 4; Short=OsPP2C04
Cre17.g715850.v5.5	Cre17.g715850	chromosome_17	2465526	2471357	+	3663	-	- && -
Cre17.g716050.v5.5	Cre17.g716050	chromosome_17	2486216	2494125	-	2991	-	- && P51281.1 RecName: Full=Uncharacterized protein ycf45; AltName: Full=ORF565
Cre17.g716450.v5.5	Cre17.g716450	chromosome_17	2528346	2534037	+	2472	-	- && B7NZ88.1 RecName: Full=Katanin p60 ATPase-containing subunit A-like 1; Short=Katanin p60 subunit A-like 1; AltName: Full=p60 katanin-like 1
Cre17.g716451.v5.5	Cre17.g716451	chromosome_17	2534086	2537819	+	978	-	- && -
Cre17.g716613.v5.5	Cre17.g716613	chromosome_17	2560054	2562810	-	435	-	- && -
Cre17.g717150.v5.5	Cre17.g717150	chromosome_17	2622201	2627570	-	1230	-	- && Q9H0I3.1 RecName: Full=Coiled-coil domain-containing protein 113
Cre17.g719950.v5.5	Cre17.g719950	chromosome_17	2944732	2949113	+	1851	-	- && -
Cre17.g720261.v5.5	Cre17.g720261	chromosome_17	2978366	2987781	-	4089	-	- && Q641I1.1 RecName: Full=Protein FAM135B
Cre17.g720300.v5.5	Cre17.g720300	chromosome_17	2987942	2997073	+	3522	-	- && -
Cre17.g722583.v5.5	Cre17.g722583	chromosome_17	3232288	3233969	+	213	-	- && -
Cre17.g722851.v5.5	Cre17.g722851	chromosome_17	3255888	3258611	+	492	-	- && -
Cre17.g723400.v5.5	Cre17.g723400	chromosome_17	3329802	3333249	+	810	-	- && -
Cre17.g723500.v5.5	Cre17.g723500	chromosome_17	3346462	3359038	+	4704	-	- && Q8GU84.1 RecName: Full=ABC transporter G family member 48; Short=OsABCG48; AltName: Full=Pleiotropic drug resistance protein 3; Short=OsPDR3
Cre17.g723600.v5.5	Cre17.g723600	chromosome_17	3362408	3368081	-	2052	-	- && Q68RJ5.1 RecName: Full=Intraflagellar transport protein 81
Cre17.g724650.v5.5	Cre17.g724650	chromosome_17	3444522	3448173	+	1626	-	- && -
Cre17.g726150.v5.5	Cre17.g726150	chromosome_17	3615911	3623000	+	2232	-	- && O05209.1 RecName: Full=VCP-like ATPase
Cre17.g727300.v5.5	Cre17.g727300	chromosome_17	3724590	3728841	+	1176	-	- && Q84QK0.1 RecName: Full=12-oxophytodienoate reductase 1; AltName: Full=12-oxophytodienoate-10,11-reductase 1; Short=OPDA-reductase 1; Short=OsOPR1
Cre17.g727400.v5.5	Cre17.g727400	chromosome_17	3732123	3735954	-	804	-	- && -
Cre17.g727450.v5.5	Cre17.g727450	chromosome_17	3736050	3740180	+	1620	-	- && Q8C9V1.1 RecName: Full=Carabin; AltName: Full=TBC1 domain family member 10C
Cre17.g728700.v5.5	Cre17.g728700	chromosome_17	3962015	3974060	+	4752	-	- && Q9FZ36.1 RecName: Full=Mitogen-activated protein kinase kinase kinase 2; AltName: Full=Arabidopsis NPK1-related protein kinase 2
Cre17.g729850.v5.5	Cre17.g729850	chromosome_17	4152866	4155407	+	522	-	- && -
Cre17.g730000.v5.5	Cre17.g730000	chromosome_17	4171696	4178879	+	1116	-	- && -
Cre17.g730950.v5.5	Cre17.g730950	chromosome_17	4321023	4328810	-	2361	-	- && P46869.1 RecName: Full=Kinesin-like protein FLA10; AltName: Full=Protein KHP1
Cre17.g732050.v5.5	Cre17.g732050	chromosome_17	4438144	4442779	-	1665	-	- && P73715.1 RecName: Full=Endonuclease III; AltName: Full=DNA-(apurinic or apyrimidinic site) lyase
Cre17.g733162.v5.5	Cre17.g733162	chromosome_17	4631898	4635883	-	2304	-	- && -
Cre17.g733400.v5.5	Cre17.g733400	chromosome_17	4664888	4675733	-	3735	-	- && -
Cre17.g734350.v5.5	Cre17.g734350	chromosome_17	4885756	4895391	-	5085	-	- && -
Cre17.g735500.v5.5	Cre17.g735500	chromosome_17	5171620	5177556	+	3117	-	- && -
Cre17.g735800.v5.5	Cre17.g735800	chromosome_17	5211277	5222549	-	4455	-	- && -
Cre17.g735850.v5.5	Cre17.g735850	chromosome_17	5222660	5227731	+	2727	-	- && -
Cre17.g735950.v5.5	Cre17.g735950	chromosome_17	5236830	5238987	+	948	-	- && Q9LVM5.1 RecName: Full=Uric acid degradation bifunctional protein TTL; AltName: Full=Transthyretin-like protein; Includes: RecName: Full=2-oxo-4-hydroxy-4-carboxy-5-ureidoimidazoline decarboxylase; Short=OHCU decarboxylase; Includes: RecName: Full=5-
Cre17.g738100.v5.5	Cre17.g738100	chromosome_17	5615978	5624070	-	4932	-	- && -
Cre17.g740323.v5.5	Cre17.g740323	chromosome_17	5952988	5956279	+	285	-	- && -
Cre17.g740470.v5.5	Cre17.g740470	chromosome_17	5972718	5975077	-	804	-	- && Q9ZQP6.1 RecName: Full=Probable inositol transporter 3
Cre17.g740510.v5.5	Cre17.g740510	chromosome_17	5975208	5984556	+	3321	-	- && Q8LGU6.1 RecName: Full=Cell division cycle protein 27 homolog B; Short=CDC27 homolog B; AltName: Full=Protein HOBBIT
Cre17.g740750.v5.5	Cre17.g740750	chromosome_17	6010456	6016247	+	4725	-	- && -
Cre17.g740800.v5.5	Cre17.g740800	chromosome_17	6016456	6021274	+	1785	-	- && -
Cre17.g741900.v5.5	Cre17.g741900	chromosome_17	6191999	6201254	-	2694	-	- && Q66L42.2 RecName: Full=Mitogen-activated protein kinase kinase kinase 10
Cre17.g742150.v5.5	Cre17.g742150	chromosome_17	6227779	6230994	-	2226	-	- && -
Cre17.g745197.v5.5	Cre17.g745197	chromosome_17	6832700	6836201	-	861	-	- && -
Cre17.g746197.v5.5	Cre17.g746197	chromosome_17	6973810	6979741	+	2724	-	- && -
Cre17.g746747.v5.5	Cre17.g746747	chromosome_17	7043066	7044083	+	237	-	- && -
Cre17.g746847.v5.5	Cre17.g746847	chromosome_17	7046796	7051717	+	2295	-	- && -
Cre17.g747847.v5.5	Cre17.g747847	chromosome_17	7154615	7158671	+	2268	-	- && -
Cre02.g073450.v5.5	Cre02.g073450	chromosome_2	53056	58527	+	4320	-	- && -
Cre02.g074626.v5.5	Cre02.g074626	chromosome_2	209965	211149	-	258	-	- && -
Cre02.g075200.v5.5	Cre02.g075200	chromosome_2	301120	306751	+	3927	-	- && -
Cre02.g075301.v5.5	Cre02.g075301	chromosome_2	308630	310935	+	600	-	- && -
Cre02.g075750.v5.5	Cre02.g075750	chromosome_2	362750	371073	+	4890	-	- && -
Cre02.g076100.v5.5	Cre02.g076100	chromosome_2	409771	423509	-	7467	-	- && -
Cre02.g076663.v5.5	Cre02.g076663	chromosome_2	477920	478719	+	207	-	- && -
Cre02.g076950.v5.5	Cre02.g076950	chromosome_2	502340	509412	+	4068	-	- && P00780.1 RecName: Full=Subtilisin Carlsberg; Flags: Precursor
Cre02.g077250.v5.5	Cre02.g077250	chromosome_2	533440	537142	+	1974	-	- && -
Cre02.g077700.v5.5	Cre02.g077700	chromosome_2	582477	591533	+	5253	-	- && Q5TC63.4 RecName: Full=Growth hormone-regulated TBC protein 1; AltName: Full=TBC1 domain family member 6
Cre02.g078966.v5.5	Cre02.g078966	chromosome_2	812718	820229	+	2946	-	- && Q9SD67.1 RecName: Full=ATP-dependent zinc metalloprotease FTSH 7, chloroplastic; Short=AtFTSH7; Flags: Precursor
Cre02.g079050.v5.5	Cre02.g079050	chromosome_2	858388	863059	+	2187	-	- && Q9ASU1.1 RecName: Full=Diacylglycerol O-acyltransferase 2
Cre02.g079250.v5.5	Cre02.g079250	chromosome_2	873308	877008	+	2727	-	- && -
Cre02.g080150.v5.5	Cre02.g080150	chromosome_2	977911	984212	+	3222	-	- && -
Cre02.g080300.v5.5	Cre02.g080300	chromosome_2	992405	998280	-	4317	-	- && -
Cre02.g080600.v5.5	Cre02.g080600	chromosome_2	1035017	1040455	-	2061	-	- && Q39043.2 RecName: Full=Mediator of RNA polymerase II transcription subunit 37f; AltName: Full=Heat shock 70 kDa protein 12; AltName: Full=Heat shock protein 70-12; Short=AtHsp70-12; AltName: Full=Luminal-binding protein 2; Short=AtBP2; Short=BiP2; Fl
Cre02.g081350.v5.5	Cre02.g081350	chromosome_2	1119836	1125977	+	2913	-	- && -
Cre02.g081700.v5.5	Cre02.g081700	chromosome_2	1153656	1157872	+	1767	-	- && -
Cre02.g081750.v5.5	Cre02.g081750	chromosome_2	1159830	1162676	-	396	-	- && -
Cre02.g082450.v5.5	Cre02.g082450	chromosome_2	1234451	1240416	-	2661	-	- && -
Cre02.g083050.v5.5	Cre02.g083050	chromosome_2	1357111	1360069	+	1656	-	- && -
Cre02.g083259.v5.5	Cre02.g083259	chromosome_2	1376069	1380500	-	3078	-	- && -
Cre02.g083935.v5.5	Cre02.g083935	chromosome_2	1478971	1481597	+	2133	-	- && -
Cre02.g084176.v5.5	Cre02.g084176	chromosome_2	1508311	1508852	+	165	-	- && -
Cre02.g084650.v5.5	Cre02.g084650	chromosome_2	1540405	1551380	-	4134	-	- && -
Cre02.g085257.v5.5	Cre02.g085257	chromosome_2	1623925	1631068	+	2214	-	- && Q5V0R5.1 RecName: Full=Bacteriorhodopsin-II; Short=HmBRII
Cre02.g085279.v5.5	Cre02.g085279	chromosome_2	1631083	1633958	-	360	-	- && -
Cre02.g085701.v5.5	Cre02.g085701	chromosome_2	1662833	1667748	-	3435	-	- && -
Cre02.g086326.v5.5	Cre02.g086326	chromosome_2	1737973	1738934	+	291	-	- && -
Cre02.g086428.v5.5	Cre02.g086428	chromosome_2	1747107	1748752	-	420	-	- && -
Cre02.g087551.v5.5	Cre02.g087551	chromosome_2	1868307	1880602	-	6639	-	- && F4JT76.1 RecName: Full=Vacuolar protein sorting-associated protein 54, chloroplastic; Short=AtVPS54; Flags: Precursor
Cre02.g088100.v5.5	Cre02.g088100	chromosome_2	1960684	1964920	+	1650	-	- && -
Cre02.g088450.v5.5	Cre02.g088450	chromosome_2	2001630	2012145	-	6357	-	- && -
Cre02.g089050.v5.5	Cre02.g089050	chromosome_2	2083816	2091646	+	3528	-	- && -
Cre02.g089800.v5.5	Cre02.g089800	chromosome_2	2213197	2216676	-	2052	-	- && -
Cre02.g091226.v5.5	Cre02.g091226	chromosome_2	2398849	2399894	-	930	-	- && -
Cre02.g091567.v5.5	Cre02.g091567	chromosome_2	2437725	2439906	+	348	-	- && -
Cre02.g091600.v5.5	Cre02.g091600	chromosome_2	2439955	2441006	+	186	-	- && -
Cre02.g092000.v5.5	Cre02.g092000	chromosome_2	2475789	2480804	-	1932	-	- && Q9FIV6.1 RecName: Full=Protease Do-like 10, mitochondrial; Flags: Precursor
Cre02.g092250.v5.5	Cre02.g092250	chromosome_2	2510096	2513794	-	1500	-	- && Q9LDC0.1 RecName: Full=Peptidyl-prolyl cis-trans isomerase FKBP42; Short=PPIase FKBP42; AltName: Full=42 kDa peptidyl-prolyl isomerase; AltName: Full=FK506-binding protein 42; Short=AtFKBP42; AltName: Full=Immunophilin FKBP42; AltName: Full=Protein T
Cre02.g092850.v5.5	Cre02.g092850	chromosome_2	2562238	2564498	+	597	-	- && Q9XHH2.1 RecName: Full=Dynein light chain 1, axonemal; AltName: Full=Flagellar outer arm dynein light chain 1
Cre02.g093401.v5.5	Cre02.g093401	chromosome_2	2685042	2687918	-	2490	-	- && -
Cre02.g093850.v5.5	Cre02.g093850	chromosome_2	2739176	2753784	+	7296	-	- && -
Cre02.g094750.v5.5	Cre02.g094750	chromosome_2	2849799	2854344	-	1629	-	- && -
Cre02.g095048.v5.5	Cre02.g095048	chromosome_2	3060180	3069205	-	4227	-	- && -
Cre02.g095050.v5.5	Cre02.g095050	chromosome_2	3692576	3698327	+	2565	-	- && -
Cre02.g095080.v5.5	Cre02.g095080	chromosome_2	3260123	3270144	-	1941	-	- && -
Cre02.g095129.v5.5	Cre02.g095129	chromosome_2	3546432	3556109	+	3486	-	- && Q91048.1 RecName: Full=Inactive tyrosine-protein kinase 7; AltName: Full=Kinase-like protein; AltName: Full=Protein-tyrosine kinase 7; AltName: Full=Pseudo tyrosine kinase receptor 7; AltName: Full=Tyrosine-protein kinase-like 7; Flags: Precursor
Cre02.g095144.v5.5	Cre02.g095144	chromosome_2	3632056	3637267	+	2592	-	- && -
Cre02.g095148.v5.5	Cre02.g095148	chromosome_2	3647166	3650217	+	1248	-	- && -
Cre02.g095151.v5.5	Cre02.g095151	chromosome_2	3654626	3662892	+	2298	-	- && Q9NGP5.2 RecName: Full=ABC transporter G family member 2; AltName: Full=ABC transporter ABCG.2
Cre02.g095294.v5.5	Cre02.g095294	chromosome_2	3749826	3752347	+	1293	-	- && -
Cre02.g095500.v5.5	Cre02.g095500	chromosome_2	3777150	3785227	-	2208	-	- && -
Cre02.g095800.v5.5	Cre02.g095800	chromosome_2	3844658	3849973	-	2514	-	- && -
Cre02.g096000.v5.5	Cre02.g096000	chromosome_2	3875484	3882449	+	1884	-	- && Q8RXN0.1 RecName: Full=ABC transporter G family member 11; Short=ABC transporter ABCG.11; Short=AtABCG11; AltName: Full=Protein CUTICULAR DEFECT AND ORGAN FUSION 1; AltName: Full=Protein DESPERADO; AltName: Full=Protein PERMEABLE LEAVES 1; AltName: F
Cre02.g096800.v5.5	Cre02.g096800	chromosome_2	3982250	3986875	-	2634	-	- && -
Cre02.g097150.v5.5	Cre02.g097150	chromosome_2	4022206	4026878	+	855	-	- && D9HP26.1 RecName: Full=Cell number regulator 10; AltName: Full=ZmCNR10
Cre02.g097950.v5.5	Cre02.g097950	chromosome_2	4129786	4135082	+	3336	-	- && -
Cre02.g098200.v5.5	Cre02.g098200	chromosome_2	4156519	4161545	-	2349	-	- && Q8LBL5.2 RecName: Full=E3 ubiquitin-protein ligase PRT1; AltName: Full=Proteolysis 1 protein
Cre02.g098350.v5.5	Cre02.g098350	chromosome_2	4170016	4175367	+	2334	-	- && P37064.1 RecName: Full=L-ascorbate oxidase; Short=ASO; Short=Ascorbase
Cre02.g098550.v5.5	Cre02.g098550	chromosome_2	4189140	4196635	-	3198	-	- && Q02779.3 RecName: Full=Mitogen-activated protein kinase kinase kinase 10; AltName: Full=Mixed lineage kinase 2; AltName: Full=Protein kinase MST
Cre02.g098700.v5.5	Cre02.g098700	chromosome_2	4215037	4225568	+	3855	-	- && Q55DA0.1 RecName: Full=ABC transporter G family member 22; AltName: Full=ABC transporter ABCG.22
Cre02.g099100.v5.5	Cre02.g099100	chromosome_2	4306512	4323226	-	5706	-	- && O08759.2 RecName: Full=Ubiquitin-protein ligase E3A; AltName: Full=HECT-type ubiquitin transferase E3A; AltName: Full=Oncogenic protein-associated protein E6-AP
Cre02.g099900.v5.5	Cre02.g099900	chromosome_2	4435307	4438330	-	834	-	- && -
Cre02.g100600.v5.5	Cre02.g100600	chromosome_2	4521521	4525632	+	2520	-	- && -
Cre02.g100666.v5.5	Cre02.g100666	chromosome_2	4527611	4529042	+	603	-	- && -
Cre02.g100850.v5.5	Cre02.g100850	chromosome_2	4562115	4567728	-	2403	-	- && Q6DFR1.2 RecName: Full=Solute carrier family 22 member 15
Cre02.g100900.v5.5	Cre02.g100900	chromosome_2	4569049	4573430	+	3702	-	- && -
Cre02.g101050.v5.5	Cre02.g101050	chromosome_2	4615299	4622170	+	2319	-	- && -
Cre02.g101150.v5.5	Cre02.g101150	chromosome_2	4628423	4634338	-	2742	-	- && -
Cre02.g101250.v5.5	Cre02.g101250	chromosome_2	4644349	4651140	+	3294	-	- && -
Cre02.g102300.v5.5	Cre02.g102300	chromosome_2	4740821	4743206	-	702	-	- && -
Cre02.g102600.v5.5	Cre02.g102600	chromosome_2	4764247	4770111	+	3387	-	- && -
Cre02.g102850.v5.5	Cre02.g102850	chromosome_2	4802317	4811438	+	3984	-	- && Q9UPW5.3 RecName: Full=Cytosolic carboxypeptidase 1; AltName: Full=ATP/GTP-binding protein 1; AltName: Full=Nervous system nuclear protein induced by axotomy protein 1 homolog
Cre02.g103450.v5.5	Cre02.g103450	chromosome_2	4901659	4905852	-	2292	-	- && Q05935.1 RecName: Full=Myb-related protein A; Short=A-Myb; Short=xAMYB; AltName: Full=Myb-like protein 1; AltName: Full=Myb-related protein 2; AltName: Full=XMYB2
Cre02.g103750.v5.5	Cre02.g103750	chromosome_2	4932374	4936304	+	360	-	- && -
Cre02.g103784.v5.5	Cre02.g103784	chromosome_2	4940293	4943414	+	468	-	- && -
Cre02.g104100.v5.5	Cre02.g104100	chromosome_2	4972501	4976152	-	1389	-	- && -
Cre02.g104950.v5.5	Cre02.g104950	chromosome_2	5092709	5100875	-	3345	-	- && -
Cre02.g105250.v5.5	Cre02.g105250	chromosome_2	5137776	5145241	+	5118	-	- && -
Cre02.g106050.v5.5	Cre02.g106050	chromosome_2	5226170	5231541	+	2745	-	- && -
Cre02.g107350.v5.5	Cre02.g107350	chromosome_2	5381888	5412299	+	14721	-	- && Q8WXX0.2 RecName: Full=Dynein heavy chain 7, axonemal; AltName: Full=Axonemal beta dynein heavy chain 7; AltName: Full=Ciliary dynein heavy chain 7; AltName: Full=Dynein heavy chain-like protein 2; AltName: Full=hDHC2
Cre02.g107400.v5.5	Cre02.g107400	chromosome_2	5412302	5421167	-	3957	-	- && -
Cre02.g107700.v5.5	Cre02.g107700	chromosome_2	5447108	5455389	+	3834	-	- && -
Cre02.g108150.v5.5	Cre02.g108150	chromosome_2	5492159	5496567	-	2298	-	- && -
Cre02.g108800.v5.5	Cre02.g108800	chromosome_2	5562709	5572200	+	5133	-	- && Q9QYI3.2 RecName: Full=DnaJ homolog subfamily C member 7; AltName: Full=Cytoplasmic CAR retention protein; Short=CCRP; AltName: Full=MDj11; AltName: Full=Tetratricopeptide repeat protein 2; Short=TPR repeat protein 2
Cre02.g109000.v5.5	Cre02.g109000	chromosome_2	5583369	5587183	+	2391	-	- && -
Cre02.g109900.v5.5	Cre02.g109900	chromosome_2	5683973	5688338	-	2307	-	- && -
Cre02.g112800.v5.5	Cre02.g112800	chromosome_2	6069509	6073995	-	2622	-	- && -
Cre02.g113150.v5.5	Cre02.g113150	chromosome_2	6092366	6097783	+	2925	-	- && -
Cre02.g113500.v5.5	Cre02.g113500	chromosome_2	6140650	6149565	-	3474	-	- && -
Cre02.g113751.v5.5	Cre02.g113751	chromosome_2	6178915	6182556	+	1626	-	- && -
Cre02.g114350.v5.5	Cre02.g114350	chromosome_2	6265329	6268328	-	1128	-	- && -
Cre02.g114900.v5.5	Cre02.g114900	chromosome_2	6314443	6320296	+	2520	-	- && Q9Z2F6.2 RecName: Full=B-cell lymphoma 3 protein homolog; Short=BCL-3
Cre02.g115100.v5.5	Cre02.g115100	chromosome_2	6327589	6331034	-	1833	-	- && -
Cre02.g115300.v5.5	Cre02.g115300	chromosome_2	6342575	6351166	+	4596	-	- && Q3USY0.2 RecName: Full=Putative sodium-coupled neutral amino acid transporter 11; AltName: Full=Solute carrier family 38 member 11
Cre02.g115508.v5.5	Cre02.g115508	chromosome_2	6397682	6403287	-	2988	-	- && -
Cre02.g115850.v5.5	Cre02.g115850	chromosome_2	6437880	6441867	-	804	-	- && -
Cre02.g116550.v5.5	Cre02.g116550	chromosome_2	6505728	6510907	+	2460	-	- && Q54YT4.1 RecName: Full=Trans-2-enoyl-CoA reductase, mitochondrial; Flags: Precursor
Cre02.g118125.v5.5	Cre02.g118125	chromosome_2	6722137	6724622	-	1249	-	- && -
Cre02.g118151.v5.5	Cre02.g118151	chromosome_2	6724487	6726702	-	1125	-	- && -
Cre02.g118750.v5.5	Cre02.g118750	chromosome_2	6794756	6800252	-	1818	-	- && -
Cre02.g118801.v5.5	Cre02.g118801	chromosome_2	6800337	6805352	-	2325	-	- && -
Cre02.g119600.v5.5	Cre02.g119600	chromosome_2	6865702	6870593	+	1092	-	- && A4GNA8.1 RecName: Full=Phosphatidylserine decarboxylase proenzyme 3; Contains: RecName: Full=Phosphatidylserine decarboxylase 3 beta chain; Contains: RecName: Full=Phosphatidylserine decarboxylase 3 alpha chain
Cre02.g141666.v5.5	Cre02.g141666	chromosome_2	8440735	8447195	-	2499	-	- && -
Cre02.g141746.v5.5	Cre02.g141746	chromosome_2	8465316	8468947	+	801	-	- && -
Cre02.g142106.v5.5	Cre02.g142106	chromosome_2	8664653	8666438	-	192	-	- && -
Cre02.g142546.v5.5	Cre02.g142546	chromosome_2	8827843	8829958	-	1236	-	- && -
Cre02.g142627.v5.5	Cre02.g142627	chromosome_2	8848236	8860478	-	5703	-	- && -
Cre02.g143450.v5.5	Cre02.g143450	chromosome_2	7627056	7630047	+	648	-	- && -
Cre02.g143487.v5.5	Cre02.g143487	chromosome_2	9145359	9158325	-	5379	-	- && -
Cre02.g143858.v5.5	Cre02.g143858	chromosome_2	7556080	7556925	-	183	-	- && -
Cre02.g143861.v5.5	Cre02.g143861	chromosome_2	7552965	7556015	-	1281	-	- && P10480.3 RecName: Full=Phosphatidylcholine-sterol acyltransferase; AltName: Full=Glycerophospholipid-cholesterol acyltransferase; Short=GCAT; Flags: Precursor
Cre02.g144006.v5.5	Cre02.g144006	chromosome_2	7517835	7525760	-	3513	-	- && -
Cre02.g144250.v5.5	Cre02.g144250	chromosome_2	7452001	7457652	+	2028	-	- && Q9GJX5.1 RecName: Full=Taurochenodeoxycholic 6 alpha-hydroxylase; AltName: Full=CYPIVA21; AltName: Full=Cytochrome P450 4A21
Cre02.g145600.v5.5	Cre02.g145600	chromosome_2	7270719	7278490	+	6249	-	- && -
Cre02.g146500.v5.5	Cre02.g146500	chromosome_2	7147746	7155267	+	3720	-	- && Q9V3D5.1 RecName: Full=Dual specificity tyrosine-phosphorylation-regulated kinase 2; AltName: Full=Protein smell impaired at 35A; AltName: Full=dDyrk2
Cre02.g146629.v5.5	Cre02.g146629	chromosome_2	7131546	7139514	+	3846	-	- && -
Cre02.g146850.v5.5	Cre02.g146850	chromosome_2	7101496	7107584	+	2874	-	- && -
Cre02.g147100.v5.5	Cre02.g147100	chromosome_2	7078740	7081276	+	456	-	- && -
Cre02.g147150.v5.5	Cre02.g147150	chromosome_2	7065836	7078687	+	9027	-	- && -
Cre02.g147550.v5.5	Cre02.g147550	chromosome_2	7032696	7036267	+	1728	-	- && -
Cre03.g144084.v5.5	Cre03.g144084	chromosome_3	138388	143595	-	3171	-	- && P54493.2 RecName: Full=Rhomboid protease GluP; AltName: Full=Intramembrane serine protease
Cre03.g144344.v5.5	Cre03.g144344	chromosome_3	213700	224555	-	4149	-	- && Q9FKG5.2 RecName: Full=U-box domain-containing protein 51; AltName: Full=Plant U-box protein 51; Includes: RecName: Full=E3 ubiquitin ligase; Includes: RecName: Full=Serine/threonine-protein kinase
Cre03.g144524.v5.5	Cre03.g144524	chromosome_3	275080	282435	-	4041	-	- && -
Cre03.g144707.v5.5	Cre03.g144707	chromosome_3	329990	337085	-	2238	-	- && B8J1K3.1 RecName: Full=Phosphoglucosamine mutase
Cre03.g145327.v5.5	Cre03.g145327	chromosome_3	532292	533297	+	228	-	- && -
Cre03.g145807.v5.5	Cre03.g145807	chromosome_3	642705	646977	-	2847	-	- && -
Cre03.g146127.v5.5	Cre03.g146127	chromosome_3	732954	736037	+	1038	-	- && -
Cre03.g146227.v5.5	Cre03.g146227	chromosome_3	753294	758735	+	2941	-	- && -
Cre03.g146727.v5.5	Cre03.g146727	chromosome_3	901658	909778	+	5091	-	- && -
Cre03.g148250.v5.5	Cre03.g148250	chromosome_3	1000011	1014297	+	11346	-	- && Q7X6Y7.1 RecName: Full=PHD finger protein MALE MEIOCYTE DEATH 1
Cre03.g149550.v5.5	Cre03.g149550	chromosome_3	1191574	1196549	-	2742	-	- && -
Cre03.g149650.v5.5	Cre03.g149650	chromosome_3	1211234	1219789	-	1842	-	- && Q94IR2.1 RecName: Full=Carotenoid 9,10(9',10')-cleavage dioxygenase 1; AltName: Full=Neoxanthin cleavage enzyme NC2; AltName: Full=PvCCD1; AltName: Full=PvNCED2
Cre03.g151400.v5.5	Cre03.g151400	chromosome_3	1442524	1464585	+	7455	-	- && P78363.3 RecName: Full=Retinal-specific ATP-binding cassette transporter; AltName: Full=ATP-binding cassette sub-family A member 4; AltName: Full=RIM ABC transporter; Short=RIM protein; Short=RmP; AltName: Full=Stargardt disease protein
Cre03.g151450.v5.5	Cre03.g151450	chromosome_3	1464784	1468546	+	1389	-	- && -
Cre03.g152250.v5.5	Cre03.g152250	chromosome_3	1535408	1538903	-	1290	-	- && -
Cre03.g152750.v5.5	Cre03.g152750	chromosome_3	1613793	1617780	+	2808	-	- && -
Cre03.g153000.v5.5	Cre03.g153000	chromosome_3	1642549	1647117	+	1890	-	- && -
Cre03.g153150.v5.5	Cre03.g153150	chromosome_3	1659552	1671843	+	8004	-	- && Q9P7I2.1 RecName: Full=Calcium/calmodulin-dependent protein kinase type I; Short=CaMK-I
Cre03.g153300.v5.5	Cre03.g153300	chromosome_3	1684707	1690061	-	1911	-	- && -
Cre03.g153306.v5.5	Cre03.g153306	chromosome_3	1690116	1701271	-	5922	-	- && -
Cre03.g153900.v5.5	Cre03.g153900	chromosome_3	1753976	1759421	-	1701	-	- && Q8PM34.1 RecName: Full=Kynurenine 3-monooxygenase; AltName: Full=Kynurenine 3-hydroxylase
Cre03.g154425.v5.5	Cre03.g154425	chromosome_3	1819311	1828343	-	4875	-	- && Q8RWY6.1 RecName: Full=CLIP-associated protein; Short=AtCLASP
Cre03.g154500.v5.5	Cre03.g154500	chromosome_3	1828472	1833563	+	2367	-	- && Q6PDG8.3 RecName: Full=Vacuolar fusion protein MON1 homolog A
Cre03.g154800.v5.5	Cre03.g154800	chromosome_3	1864262	1867713	+	1869	-	- && -
Cre03.g154900.v5.5	Cre03.g154900	chromosome_3	1874422	1880093	+	4263	-	- && Q8IXZ2.3 RecName: Full=Zinc finger CCCH domain-containing protein 3; AltName: Full=Smad-interacting CPSF-like factor
Cre03.g155100.v5.5	Cre03.g155100	chromosome_3	1902731	1906012	+	1869	-	- && -
Cre03.g155350.v5.5	Cre03.g155350	chromosome_3	1927266	1932452	+	2142	-	- && -
Cre03.g156000.v5.5	Cre03.g156000	chromosome_3	2005475	2013425	-	5991	-	- && -
Cre03.g156550.v5.5	Cre03.g156550	chromosome_3	2056879	2064695	-	3390	-	- && Q6CAP3.1 RecName: Full=Vacuolar membrane-associated protein IML1
Cre03.g157475.v5.5	Cre03.g157475	chromosome_3	2185376	2188100	+	1422	-	- && -
Cre03.g157650.v5.5	Cre03.g157650	chromosome_3	2235070	2238611	+	1836	-	- && -
Cre03.g158650.v5.5	Cre03.g158650	chromosome_3	2369211	2372219	+	2427	-	- && -
Cre03.g160000.v5.5	Cre03.g160000	chromosome_3	2521451	2528572	+	5151	-	- && Q9UBN7.2 RecName: Full=Histone deacetylase 6; Short=HD6
Cre03.g160600.v5.5	Cre03.g160600	chromosome_3	2591628	2597363	+	2364	-	- && -
Cre03.g160850.v5.5	Cre03.g160850	chromosome_3	2625378	2629627	-	1548	-	- && -
Cre03.g161500.v5.5	Cre03.g161500	chromosome_3	2716158	2718624	+	1026	-	- && I6PL68.1 RecName: Full=E3 ubiquitin-protein ligase CCNB1IP1 homolog; AltName: Full=RING finger-containing protein HEI10
Cre03.g163200.v5.5	Cre03.g163200	chromosome_3	2938280	2948365	-	3180	-	- && Q9FFK8.2 RecName: Full=NF-X1-type zinc finger protein NFXL2; Short=AtNFXL2; AltName: Full=Protein EARLY BIRD
Cre03.g163650.v5.5	Cre03.g163650	chromosome_3	2986820	2989425	-	1476	-	- && -
Cre03.g164450.v5.5	Cre03.g164450	chromosome_3	3061316	3068845	-	4272	-	- && -
Cre03.g164750.v5.5	Cre03.g164750	chromosome_3	3096186	3099410	+	255	-	- && -
Cre03.g165186.v5.5	Cre03.g165186	chromosome_3	3155407	3157577	+	843	-	- && -
Cre03.g165215.v5.5	Cre03.g165215	chromosome_3	3163261	3173776	-	2703	-	- && Q9D906.1 RecName: Full=Ubiquitin-like modifier-activating enzyme ATG7; AltName: Full=ATG12-activating enzyme E1 ATG7; AltName: Full=Autophagy-related protein 7; Short=APG7-like; Short=mAGP7; AltName: Full=Ubiquitin-activating enzyme E1-like protein
Cre03.g165600.v5.5	Cre03.g165600	chromosome_3	3233737	3237608	+	1440	-	- && -
Cre03.g166600.v5.5	Cre03.g166600	chromosome_3	3343829	3351950	+	5466	-	- && -
Cre03.g167668.v5.5	Cre03.g167668	chromosome_3	3498653	3500188	-	552	-	- && -
Cre03.g167690.v5.5	Cre03.g167690	chromosome_3	3500349	3502064	+	204	-	- && -
Cre03.g168200.v5.5	Cre03.g168200	chromosome_3	3573209	3579188	+	3309	-	- && -
Cre03.g169000.v5.5	Cre03.g169000	chromosome_3	3663163	3667978	-	2544	-	- && -
Cre03.g170601.v5.5	Cre03.g170601	chromosome_3	3829245	3832526	+	1527	-	- && -
Cre03.g170625.v5.5	Cre03.g170625	chromosome_3	3832575	3836591	+	3384	-	- && -
Cre03.g170900.v5.5	Cre03.g170900	chromosome_3	3856319	3860114	-	1215	-	- && -
Cre03.g171200.v5.5	Cre03.g171200	chromosome_3	3888075	3895142	+	4716	-	- && Q6NQA8.1 RecName: Full=Probable apyrase 5; Short=AtAPY5; AltName: Full=ATP-diphosphatase; AltName: Full=ATP-diphosphohydrolase; AltName: Full=Adenosine diphosphatase; Short=ADPase; AltName: Full=NTPDase; AltName: Full=Nucleoside triphosphate diphosph
Cre03.g171800.v5.5	Cre03.g171800	chromosome_3	3973252	3975901	+	942	-	- && -
Cre03.g172376.v5.5	Cre03.g172376	chromosome_3	4042840	4043865	-	213	-	- && -
Cre03.g172700.v5.5	Cre03.g172700	chromosome_3	4071296	4076317	+	3585	-	- && -
Cre03.g173450.v5.5	Cre03.g173450	chromosome_3	4137450	4142475	-	2079	-	- && Q8W496.1 RecName: Full=Protochlorophyllide-dependent translocon component 52, chloroplastic; AltName: Full=ACD1-like protein; AltName: Full=Protein TIC 55-IV; AltName: Full=Translocon at the inner envelope membrane of chloroplasts 55-IV; Flags: Precu
Cre03.g174150.v5.5	Cre03.g174150	chromosome_3	4245559	4250514	-	1878	-	- && D3ZZC3.1 RecName: Full=Kelch-like protein 22
Cre03.g174200.v5.5	Cre03.g174200	chromosome_3	4250625	4254618	+	2406	-	- && -
Cre03.g174400.v5.5	Cre03.g174400	chromosome_3	4263655	4266596	+	810	-	- && Q5RBQ7.1 RecName: Full=Cysteine dioxygenase type 1; AltName: Full=Cysteine dioxygenase type I; Short=CDO; Short=CDO-I >Q16878.2 RecName: Full=Cysteine dioxygenase type 1; AltName: Full=Cysteine dioxygenase type I; Short=CDO; Short=CDO-I
Cre03.g174476.v5.5	Cre03.g174476	chromosome_3	4271489	4273934	-	807	-	- && Q86KE7.1 RecName: Full=Cyclin-C
Cre03.g174550.v5.5	Cre03.g174550	chromosome_3	4289425	4290375	+	282	-	- && -
Cre03.g174672.v5.5	Cre03.g174672	chromosome_3	4297019	4300644	-	1596	-	- && -
Cre03.g174700.v5.5	Cre03.g174700	chromosome_3	4300815	4303626	+	2097	-	- && -
Cre03.g174800.v5.5	Cre03.g174800	chromosome_3	4307185	4313676	+	2664	-	- && -
Cre03.g174950.v5.5	Cre03.g174950	chromosome_3	4328395	4336971	+	5724	-	- && Q8NCG7.2 RecName: Full=Sn1-specific diacylglycerol lipase beta; Short=DGL-beta; AltName: Full=KCCR13L
Cre03.g175851.v5.5	Cre03.g175851	chromosome_3	4456390	4461361	+	3177	-	- && -
Cre03.g176350.v5.5	Cre03.g176350	chromosome_3	4508130	4512671	+	1341	-	- && Q8LAP6.1 RecName: Full=Probable plastid-lipid-associated protein 12, chloroplastic; AltName: Full=Fibrillin-10; Flags: Precursor
Cre03.g177600.v5.5	Cre03.g177600	chromosome_3	4673090	4676674	+	1785	-	- && O81030.1 RecName: Full=L-gulonolactone oxidase 5; Short=AtGulLO5; Flags: Precursor
Cre03.g177826.v5.5	Cre03.g177826	chromosome_3	4708342	4709564	-	747	-	- && -
Cre03.g178014.v5.5	Cre03.g178014	chromosome_3	4735235	4736406	+	501	-	- && -
Cre03.g178350.v5.5	Cre03.g178350	chromosome_3	4780759	4783824	-	474	-	- && P04464.3 RecName: Full=Calmodulin; Short=CaM
Cre03.g178700.v5.5	Cre03.g178700	chromosome_3	4808435	4816379	+	4005	-	- && -
Cre03.g179000.v5.5	Cre03.g179000	chromosome_3	4841622	4845224	-	1479	-	- && -
Cre03.g179700.v5.5	Cre03.g179700	chromosome_3	4909988	4914043	-	2508	-	- && -
Cre03.g179901.v5.5	Cre03.g179901	chromosome_3	4936944	4940745	+	1593	-	- && -
Cre03.g180500.v5.5	Cre03.g180500	chromosome_3	5008609	5011135	-	915	-	- && -
Cre03.g181550.v5.5	Cre03.g181550	chromosome_3	5106826	5107307	+	288	-	- && -
Cre03.g181600.v5.5	Cre03.g181600	chromosome_3	5109930	5111815	-	951	-	- && -
Cre03.g183150.v5.5	Cre03.g183150	chromosome_3	5246019	5251800	+	2031	-	- && -
Cre03.g184200.v5.5	Cre03.g184200	chromosome_3	5345039	5352650	+	5007	-	- && -
Cre03.g186500.v5.5	Cre03.g186500	chromosome_3	5559747	5564599	+	2511	-	- && Q6ES10.1 RecName: Full=Probable histone acetyltransferase type B catalytic subunit; AltName: Full=HAT B
Cre03.g187000.v5.5	Cre03.g187000	chromosome_3	5613194	5620307	-	3477	-	- && Q0WVL7.1 RecName: Full=Golgin candidate 5; Short=AtGC5
Cre03.g187750.v5.5	Cre03.g187750	chromosome_3	5694728	5696439	+	699	-	- && -
Cre03.g187950.v5.5	Cre03.g187950	chromosome_3	5705662	5715177	-	3846	-	- && Q00416.2 RecName: Full=Helicase SEN1; AltName: Full=tRNA-splicing endonuclease positive effector
Cre03.g187976.v5.5	Cre03.g187976	chromosome_3	5715318	5718774	+	1011	-	- && -
Cre03.g188001.v5.5	Cre03.g188001	chromosome_3	5721526	5727383	+	1782	-	- && -
Cre03.g190400.v5.5	Cre03.g190400	chromosome_3	5960805	5964529	+	579	-	- && -
Cre03.g190800.v5.5	Cre03.g190800	chromosome_3	6004136	6006367	-	801	-	- && Q0WW55.1 RecName: Full=Thymidylate kinase; Short=AtTMPK; AltName: Full=Protein ZEUS1; Flags: Precursor
Cre03.g191800.v5.5	Cre03.g191800	chromosome_3	6122990	6128010	-	849	-	- && -
Cre03.g194900.v5.5	Cre03.g194900	chromosome_3	6466932	6483554	-	7629	-	- && -
Cre03.g195700.v5.5	Cre03.g195700	chromosome_3	6551101	6555278	-	1488	-	- && Q9NVG8.3 RecName: Full=TBC1 domain family member 13
Cre03.g196050.v5.5	Cre03.g196050	chromosome_3	6577879	6579520	+	531	-	- && Q9BPU9.2 RecName: Full=B9 domain-containing protein 2; AltName: Full=MKS1-related protein 2
Cre03.g197300.v5.5	Cre03.g197300	chromosome_3	6667159	6672356	+	3540	-	- && -
Cre03.g197450.v5.5	Cre03.g197450	chromosome_3	6682549	6695070	+	9447	-	- && -
Cre03.g198200.v5.5	Cre03.g198200	chromosome_3	6758096	6778656	+	10368	-	- && Q9SHJ3.3 RecName: Full=Callose synthase 7; AltName: Full=1,3-beta-glucan synthase; AltName: Full=Protein GLUCAN SYNTHASE-LIKE 7
Cre03.g199550.v5.5	Cre03.g199550	chromosome_3	8242939	8250323	-	4251	-	- && -
Cre03.g199650.v5.5	Cre03.g199650	chromosome_3	8229899	8232393	-	795	-	- && -
Cre03.g199871.v5.5	Cre03.g199871	chromosome_3	8453591	8459056	-	3948	-	- && -
Cre03.g200150.v5.5	Cre03.g200150	chromosome_3	8193098	8196213	-	1623	-	- && Q9SMR2.1 RecName: Full=Tubulin-folding cofactor C; Short=AtTFCC; Short=TFC C; AltName: Full=Protein PORCINO
Cre03.g200319.v5.5	Cre03.g200319	chromosome_3	8471041	8476516	-	2697	-	- && -
Cre03.g200750.v5.5	Cre03.g200750	chromosome_3	8124216	8134517	+	5427	-	- && Q5KQL9.2 RecName: Full=DNA (cytosine-5)-methyltransferase CMT2; AltName: Full=Chromomethylase 2; AltName: Full=OsCMT2
Cre03.g201150.v5.5	Cre03.g201150	chromosome_3	8067544	8073335	-	3579	-	- && -
Cre03.g201350.v5.5	Cre03.g201350	chromosome_3	8047236	8050397	+	969	-	- && -
Cre03.g202000.v5.5	Cre03.g202000	chromosome_3	7957626	7967610	+	5886	-	- && F4K0J3.2 RecName: Full=Kinesin-like protein KIN-4C; AltName: Full=AtKINESIN-4C
Cre03.g202150.v5.5	Cre03.g202150	chromosome_3	7940720	7949645	-	4431	-	- && -
Cre03.g202449.v5.5	Cre03.g202449	chromosome_3	8569049	8581220	+	5904	-	- && -
Cre03.g202700.v5.5	Cre03.g202700	chromosome_3	7858224	7862439	-	1899	-	- && -
Cre03.g203681.v5.5	Cre03.g203681	chromosome_3	8677471	8680952	-	396	-	- && -
Cre03.g205400.v5.5	Cre03.g205400	chromosome_3	7502624	7509009	-	3519	-	- && -
Cre03.g206817.v5.5	Cre03.g206817	chromosome_3	8842751	8851531	-	6174	-	- && -
Cre03.g207550.v5.5	Cre03.g207550	chromosome_3	7245044	7249153	+	1302	-	- && Q9ZRF1.1 RecName: Full=Probable mannitol dehydrogenase; AltName: Full=NAD-dependent mannitol dehydrogenase
Cre03.g207750.v5.5	Cre03.g207750	chromosome_3	7215227	7233913	-	15423	-	- && Q01631.2 RecName: Full=Adenylate cyclase; AltName: Full=ATP pyrophosphate-lyase; AltName: Full=Adenylyl cyclase; AltName: Full=Crisp-1
Cre03.g211297.v5.5	Cre03.g211297	chromosome_3	9100100	9103105	-	2304	-	- && -
Cre03.g211633.v5.5	Cre03.g211633	chromosome_3	9115266	9120417	+	2229	-	- && P9WLM0.1 RecName: Full=Uncharacterized protein MT2089 >P9WLM1.1 RecName: Full=Uncharacterized protein Rv2030c
Cre03.g211857.v5.5	Cre03.g211857	chromosome_3	9129676	9137287	+	3165	-	- && -
Cre03.g212865.v5.5	Cre03.g212865	chromosome_3	9179130	9187572	+	3093	-	- && -
Cre03.g213201.v5.5	Cre03.g213201	chromosome_3	9199395	9205919	-	5016	-	- && -
Cre04.g211750.v5.5	Cre04.g211750	chromosome_4	1824884	1830209	-	1194	-	- && Q94177.2 RecName: Full=Progestin and adipoQ receptor-like protein 1
Cre04.g211850.v5.5	Cre04.g211850	chromosome_4	1814890	1818023	+	711	-	- && -
Cre04.g211950.v5.5	Cre04.g211950	chromosome_4	1794843	1801407	-	624	-	- && Q9FFN2.2 RecName: Full=Probable glycosyltransferase At5g03795
Cre04.g212550.v5.5	Cre04.g212550	chromosome_4	1712570	1718520	+	2352	-	- && P0CAZ0.2 RecName: Full=Tubulin glycylase 3B
Cre04.g214600.v5.5	Cre04.g214600	chromosome_4	1340855	1343254	+	1170	-	- && -
Cre04.g214612.v5.5	Cre04.g214612	chromosome_4	1335925	1340756	+	348	-	- && -
Cre04.g214800.v5.5	Cre04.g214800	chromosome_4	1286309	1289084	-	603	-	- && -
Cre04.g215250.v5.5	Cre04.g215250	chromosome_4	1226319	1239334	-	7389	-	- && -
Cre04.g215400.v5.5	Cre04.g215400	chromosome_4	1205219	1217084	-	2673	-	- && Q55680.1 RecName: Full=Uncharacterized protein sll0005
Cre04.g217100.v5.5	Cre04.g217100	chromosome_4	192821	198466	+	3159	-	- && -
Cre04.g217350.v5.5	Cre04.g217350	chromosome_4	216829	225490	-	3786	-	- && Q6H4L9.1 RecName: Full=Potassium transporter 20; AltName: Full=OsHAK20
Cre04.g217400.v5.5	Cre04.g217400	chromosome_4	225735	237150	-	6783	-	- && -
Cre04.g217500.v5.5	Cre04.g217500	chromosome_4	240271	244422	+	2154	-	- && Q8LAC4.1 RecName: Full=Probable uridine nucleosidase 2; AltName: Full=Uridine ribohydrolase 2
Cre04.g217945.v5.5	Cre04.g217945	chromosome_4	629976	636007	+	1263	-	- && Q949X0.2 RecName: Full=Palmitoyl-monogalactosyldiacylglycerol delta-7 desaturase, chloroplastic; AltName: Full=Acyl-lipid desaturase 3; AltName: Full=Fatty acid desaturase 5; Short=FAD5; AltName: Full=Fatty acid desaturase B; Short=FADB; AltName: Ful
Cre04.g217951.v5.5	Cre04.g217951	chromosome_4	674366	677377	+	1626	-	- && -
Cre04.g217953.v5.5	Cre04.g217953	chromosome_4	685929	691875	-	4086	-	- && -
Cre04.g218950.v5.5	Cre04.g218950	chromosome_4	2026766	2031577	+	2961	-	- && -
Cre04.g219650.v5.5	Cre04.g219650	chromosome_4	2132530	2135337	-	624	-	- && -
Cre04.g219725.v5.5	Cre04.g219725	chromosome_4	2152920	2156565	-	1536	-	- && -
Cre04.g220150.v5.5	Cre04.g220150	chromosome_4	2247468	2254055	+	3300	-	- && -
[truncated: 426 more rows]

## Sheet: sigRep
Quantification analysis, coExpression_Venn, uniquely expressed in sigRep (1087)
gene_id	gene_name	gene_chr	gene_start	gene_end	gene_strand	gene_length	gene_biotype	protein ID_name
Cre01.g000500.v5.5	Cre01.g000500	chromosome_1	70246	77235	+	1968	-	- && -
[truncated: 1,086 more rows]
