# Supplementary material for: Singlet oxygen-induced signalling depends on the metabolic status of the Chlamydomonas reinhardtii cell
Source: Commun Biol. 2023 May 16;6:529. doi: 10.1038/s42003-023-04872-5 (PMC10188600; doi:10.1038/s42003-023-04872-5)
Supplement: Supplementary file 4 — Supplementary Data 2 [file 42003_2023_4872_MOESM4_ESM.xlsx]

## Sheet: gunSOS1 vs sigRep_DEG_down
Differentially expressed genes (DEG), lower expression in gunSOS1 compared to sigRep, triplicates included
gene_id	gunSOS1_A	gunSOS1_B	gunSOS1_C	sigRep_A	sigRep_B	sigRep_C	log2FoldChange	pvalue	padj	gene_name	gene_chr	gene_start	gene_end	gene_strand	gene_length	gene_biotype	gene_description	tf_family	gunSOS1_A readcount	gunSOS1_B readcount	gunSOS1_C readcount	sigRep_A readcount	sigRep_B readcount	sigRep_C readcount	gunSOS1_A fpkm	gunSOS1_B fpkm	gunSOS1_C fpkm	sigRep_A fpkm	sigRep_B fpkm	sigRep_C fpkm
Cre17.g719150.v5.5	36.8184	34.6367	38.1425	22406.5	21032.8	22931.4	-9.24061	0	0	Cre17.g719150	chromosome_17	2828432	2829173	+	378	-	- && -	-	68	59	69	12483	12854	12977	5.02306	4.72051	5.21043	2981.91	2786.82	3044.25
Cre14.g628850.v5.5	0	0	0	25.1294	44.1796	35.3416	-8.40647	3.9175e-11	1.52947e-10	Cre14.g628850	chromosome_14	3143316	3157885	-	8715	-	- && P22717.1 RecName: Full=Guanylate cyclase soluble subunit beta-2; Short=GCS-beta-2	-	0	0	0	14	27	20	0	0	0	0.145054	0.253898	0.203498
Cre06.g296936.v5.5	0	0	0	25.1294	35.9982	17.6708	-7.99759	8.53036e-10	3.06387e-09	Cre06.g296936	chromosome_6	7045019	7046605	-	558	-	- && -	-	0	0	0	14	22	10	0	0	0	2.26549	3.2311	1.58915
Cre08.g368226.v5.5	0	0	0	25.1294	22.9079	5.30124	-7.43274	7.78751e-08	2.4487e-07	Cre08.g368226	chromosome_8	2018096	2019852	+	192	-	- && -	-	0	0	0	14	14	3	0	0	0	6.58408	5.9757	1.38554
Cre16.g661200.v5.5	0.541446	0	0	35.8992	32.7256	24.7391	-7.27715	1.23691e-08	4.10286e-08	Cre16.g661200	chromosome_16	2531095	2535499	+	1560	-	- && P17724.1 RecName: Full=Group 1 truncated hemoglobin; Short=Truncated Hb; AltName: Full=Hemoglobin; AltName: Full=Myoglobin	-	1	0	0	20	20	14	0.0178989	0	0	1.15764	1.05067	0.795796
Cre06.g297049.v5.5	0	0	0	12.5647	13.0902	21.205	-7.24306	1.40742e-07	4.3411e-07	Cre06.g297049	chromosome_6	7082796	7084487	+	198	-	- && -	-	0	0	0	7	8	12	0	0	0	3.19228	3.31121	5.37421
Cre12.g507872.v5.5	0	0	0	21.5395	9.81769	14.1366	-7.19736	2.05962e-07	6.27423e-07	Cre12.g507872	chromosome_12	2272733	2281714	+	5982	-	- && -	-	0	0	0	12	6	8	0	0	0	0.181135	0.0821991	0.118588
Cre03.g154225.v5.5	0	0	0	17.9496	4.90884	17.6708	-7.02856	8.29904e-07	2.40006e-06	Cre03.g154225	chromosome_3	1791156	1792871	-	339	-	- && -	-	0	0	0	10	3	10	0	0	0	2.6636	0.725243	2.61576
Cre01.g026750.v5.5	0	0	0	10.7697	11.454	14.1366	-6.87793	1.32578e-06	3.77576e-06	Cre01.g026750	chromosome_1	4077210	4084155	-	5085	-	- && -	-	0	0	0	6	7	8	0	0	0	0.106544	0.112816	0.139507
Cre10.g431250.v5.5	0	0	0	10.7697	6.54512	14.1366	-6.66533	5.40712e-06	1.45656e-05	Cre10.g431250	chromosome_10	1843251	1854632	-	6555	-	- && P22717.1 RecName: Full=Guanylate cyclase soluble subunit beta-2; Short=GCS-beta-2	-	0	0	0	6	4	8	0	0	0	0.0826507	0.0500092	0.108222
Cre05.g237450.v5.5	21.6579	30.5273	10.503	2198.82	2040.44	2090.46	-6.66109	2.93248e-76	4.81827e-75	Cre05.g237450	chromosome_5	2817337	2820699	-	858	-	- && P19954.2 RecName: Full=Ribosome-binding factor PSRP1, chloroplastic; AltName: Full=30S ribosomal protein 1; AltName: Full=CS-S5; Short=CS5; AltName: Full=Plastid-specific 30S ribosomal protein 1; Short=PSrp-1; AltName: Full=Ribosomal protein 1; AltNa	-	40	52	19	1225	1247	1183	1.30174	1.83292	0.632096	128.919	119.108	122.263
Cre03.g187100.v5.5	0	0	0	8.97479	8.18141	14.1366	-6.65989	5.31828e-06	1.43363e-05	Cre03.g187100	chromosome_3	5624442	5628057	-	2013	-	- && -	-	0	0	0	5	5	8	0	0	0	0.224282	0.203558	0.352407
Cre16.g647500.v5.5	0	0	0	10.7697	13.0902	7.06832	-6.64733	5.80009e-06	1.55675e-05	Cre16.g647500	chromosome_16	785424	802855	+	1722	-	- && -	-	0	0	0	6	8	4	0	0	0	0.31462	0.380732	0.20598
Cre17.g743250.v5.5	0	0	0	16.1546	4.90884	8.8354	-6.59007	9.98763e-06	2.62045e-05	Cre17.g743250	chromosome_17	6506879	6509473	+	1308	-	- && -	-	0	0	0	9	3	5	0	0	0	0.621302	0.187964	0.338969
Cre04.g217915.v5.5	0	0	2.76395	84.363	65.4512	104.258	-6.50388	2.02868e-19	1.13226e-18	Cre04.g217915	chromosome_4	382467	390723	+	1659	-	- && O05399.1 RecName: Full=Uncharacterized transporter YrhG	-	0	0	5	47	40	59	0	0	0.0860281	2.55811	1.97595	3.15358
Cre12.g546600.v5.5	0	0	0	5.38487	16.3628	5.30124	-6.45952	2.34558e-05	5.92965e-05	Cre12.g546600	chromosome_12	8666912	8670847	-	1092	-	- && -	-	0	0	0	3	10	3	0	0	0	0.248066	0.750481	0.243611
Cre04.g215900.v5.5	0	0.587063	0	30.5143	16.3628	5.30124	-6.43572	3.44976e-06	9.47038e-06	Cre04.g215900	chromosome_4	1142656	1148777	+	2859	-	- && -	-	0	1	0	17	10	3	0	0.0105783	0	0.536912	0.286647	0.0930476
Cre17.g703126.v5.5	0	0	0	14.3597	3.27256	8.8354	-6.41319	2.92882e-05	7.33008e-05	Cre17.g703126	chromosome_17	974152	975840	+	822	-	- && -	-	0	0	0	8	2	5	0	0	0	0.878792	0.199398	0.539382
Cre30.g758297.v5.5	1.08289	0	0	32.3092	16.3628	45.9441	-6.40178	2.73213e-08	8.85077e-08	Cre30.g758297	scaffold_30	50516	52376	+	168	-	- && -	-	2	0	0	18	10	26	0.332409	0	0	9.67456	4.87813	13.7234
Cre02.g112300.v5.5	0	0.587063	0	28.7193	16.3628	5.30124	-6.38555	4.30023e-06	1.16996e-05	Cre02.g112300	chromosome_2	6004470	6010763	-	1350	-	- && Q8RVL2.1 RecName: Full=Calpain-type cysteine protease DEK1; AltName: Full=Phytocalpain DEK1; AltName: Full=Protein DEFECTIVE KERNEL 1; Short=AtDEK1; AltName: Full=Protein EMBRYO DEFECTIVE 1275; AltName: Full=Protein EMBRYO DEFECTIVE 80; Flags: Precur	-	0	1	0	16	10	3	0	0.0224024	0	1.07017	0.607056	0.197054
Cre03.g192050.v5.5	2.70723	4.10944	0.552791	206.42	152.174	215.584	-6.29809	1.10982e-43	1.12116e-42	Cre03.g192050	chromosome_3	6157033	6160982	-	1626	-	- && Q09919.1 RecName: Full=Plasma membrane iron permease	-	5	7	1	115	93	122	0.085862	0.130199	0.0175548	6.38624	4.68732	6.65331
Cre10.g465600.v5.5	0.541446	0	0	7.17983	27.8168	10.6025	-6.25134	8.14648e-06	2.1556e-05	Cre10.g465600	chromosome_10	6369813	6373466	+	1023	-	- && -	-	1	0	0	4	17	6	0.0272945	0	0	0.353063	1.36187	0.520084
Cre06.g302700.v5.5	2.70723	1.17413	0	95.1328	98.1769	104.258	-6.24817	2.04548e-24	1.3492e-23	Cre06.g302700	chromosome_6	7815997	7822578	+	1674	-	- && -	-	5	2	0	53	60	59	0.0834	0.0361329	0	2.85883	2.93737	3.12532
Cre07.g325747.v5.5	0	0	0	12.5647	1.63628	8.8354	-6.21175	0.000100812	0.000238069	Cre07.g325747	chromosome_7	1926512	1928013	+	303	-	- && -	-	0	0	0	7	1	5	0	0	0	2.08604	0.27047	1.46327
Cre01.g012750.v5.5	0	0	0	7.17983	8.18141	7.06832	-6.18229	7.03958e-05	0.00016927	Cre01.g012750	chromosome_1	2327227	2339079	+	5769	-	- && Q5JM04.1 RecName: Full=Potassium channel KAT3	-	0	0	0	4	5	4	0	0	0	0.0626077	0.0710283	0.0614834
Cre03.g206481.v5.5	0	0	1.10558	17.9496	31.0893	30.0404	-6.14649	1.11768e-07	3.47089e-07	Cre03.g206481	chromosome_3	8829507	8833121	-	966	-	- && -	-	0	0	2	10	19	17	0	0	0.0590976	0.93474	1.6119	1.56052
Cre13.g565270.v5.5	0.541446	0.587063	1.10558	57.4387	57.2698	31.8075	-6.03363	3.30341e-13	1.43194e-12	Cre13.g565270	chromosome_13	539223	541446	+	1167	-	- && -	-	1	1	2	32	35	18	0.0239266	0.0259154	0.0489188	2.47598	2.45787	1.36773
Cre06.g308600.v5.5	1.08289	0.587063	3.31674	123.852	85.0866	116.627	-6.01346	2.76353e-27	1.98104e-26	Cre06.g308600	chromosome_6	8574625	8576335	-	462	-	- && -	-	2	1	6	69	52	66	0.120876	0.0654616	0.370703	13.4858	9.22409	12.6678
Cre04.g218350.v5.5	0	0.587063	0	3.58992	24.5442	8.8354	-5.95001	4.58633e-05	0.000112606	Cre04.g218350	chromosome_4	1943461	1945104	+	396	-	- && -	-	0	1	0	2	15	5	0	0.0763719	0	0.45604	3.10426	1.11963
Cre02.g141986.v5.5	0	0.587063	0	14.3597	4.90884	15.9037	-5.86251	4.67926e-05	0.000114779	Cre02.g141986	chromosome_2	8578789	8586509	+	3639	-	- && -	-	0	1	0	8	3	9	0	0.00831087	0	0.198507	0.0675618	0.21931
Cre48.g761147.v5.5	0.541446	2.93532	1.10558	73.5933	86.7229	98.9565	-5.85148	4.8619e-23	3.09388e-22	Cre48.g761147	scaffold_48	224	3198	+	396	-	- && -	-	1	5	2	41	53	56	0.0705109	0.381859	0.144162	9.34882	10.9684	12.5398
Cre13.g579326.v5.5	0	0	0.552791	5.38487	13.0902	15.9037	-5.83805	5.06812e-05	0.000123867	Cre13.g579326	chromosome_13	2351756	2355071	-	303	-	- && -	-	0	0	1	3	8	9	0	0	0.094205	0.894019	2.16376	2.63389
Cre12.g494600.v5.5	0	0	0	12.5647	3.27256	1.76708	-5.82589	0.000647129	0.00138154	Cre12.g494600	chromosome_12	326930	330681	+	1896	-	- && -	-	0	0	0	7	2	1	0	0	0	0.333371	0.0864478	0.0467692
Cre14.g630835.v5.5	3.24868	2.34825	0	46.6689	76.9052	166.106	-5.69363	1.47472e-08	4.8688e-08	Cre14.g630835	chromosome_14	3495069	3497364	-	270	-	- && -	-	6	4	0	26	47	94	0.620496	0.448048	0	8.69516	14.2658	30.8718
Cre05.g238650.v5.5	2.16579	1.17413	0.552791	61.0286	63.815	75.9845	-5.68058	7.20147e-19	3.95253e-18	Cre05.g238650	chromosome_5	3034210	3039095	-	1677	-	- && P81131.1 RecName: Full=Perphorin-1; AltName: Full=Perphorin I; Flags: Precursor [Volvox carteri]	-	4	2	1	34	39	43	0.0666006	0.0360683	0.0170209	1.83069	1.90587	2.2737
Cre02.g090050.v5.5	0	0.587063	0	12.5647	13.0902	3.53416	-5.60223	0.000164897	0.000379593	Cre02.g090050	chromosome_2	2247737	2252094	+	2571	-	- && -	-	0	1	0	7	8	2	0	0.0117632	0	0.245846	0.255006	0.0689805
Cre08.g375676.v5.5	0	0	0	7.17983	1.63628	5.30124	-5.50621	0.00189573	0.00380394	Cre08.g375676	chromosome_8	3567099	3570140	+	1611	-	- && -	-	0	0	0	4	1	3	0	0	0	0.224198	0.0508706	0.165129
Cre10.g426800.v5.5	0	0	0	7.17983	4.90884	1.76708	-5.48587	0.00203423	0.00406557	Cre10.g426800	chromosome_10	1252928	1258179	+	2367	-	- && -	-	0	0	0	4	3	1	0	0	0	0.152591	0.103869	0.0374628
Cre12.g551350.v5.5	0	0	0	1.79496	4.90884	7.06832	-5.47947	0.00208042	0.00415308	Cre12.g551350	chromosome_12	8119530	8129425	-	3384	-	- && -	-	0	0	0	1	3	4	0	0	0	0.0266832	0.0726529	0.104816
Cre16.g674179.v5.5	0	0	0	1.79496	8.18141	3.53416	-5.4586	0.00240257	0.00475583	Cre16.g674179	chromosome_16	6781133	6785027	-	1440	-	- && Q6CWQ4.1 RecName: Full=Spindle assembly checkpoint kinase; AltName: Full=Aurora kinase	-	0	0	0	1	5	2	0	0	0	0.0627055	0.284557	0.123159
Cre08.g370750.v5.5	7.58025	5.28357	1.10558	222.575	175.082	203.214	-5.42337	3.58374e-52	4.20278e-51	Cre08.g370750	chromosome_8	2344497	2356334	+	6669	-	- && -	-	14	9	2	124	107	115	0.0586164	0.0408141	0.00856024	1.67892	1.31488	1.5291
Cre02.g145650.v5.5	2.16579	0	0	62.8235	21.2717	8.8354	-5.40575	0.000803086	0.00169538	Cre02.g145650	chromosome_2	7254839	7264079	+	6006	-	- && -	-	4	0	0	35	13	5	0.0185963	0	0	0.5262	0.177386	0.0738215
Cre13.g562900.v5.5	14.0776	15.2636	7.18628	481.049	461.431	544.261	-5.35106	4.47726e-127	1.1743e-125	Cre13.g562900	chromosome_13	131396	133351	+	429	-	- && -	-	26	26	13	268	282	308	1.69226	1.83292	0.864973	56.4086	53.8709	63.6637
Cre02.g082750.v5.5	7.58025	6.45769	9.95023	385.916	286.349	296.87	-5.33098	4.9573e-83	8.88823e-82	Cre02.g082750	chromosome_2	1265927	1267150	+	306	-	- && -	-	14	11	18	215	175	168	1.27749	1.08718	1.67907	63.4432	46.8683	48.684
Cre13.g568500.v5.5	2.70723	0.587063	0.552791	44.8739	55.6336	56.5466	-5.33028	1.37021e-15	6.58879e-15	Cre13.g568500	chromosome_13	1017716	1025277	+	3468	-	- && -	-	5	1	1	25	34	32	0.0402571	0.00872066	0.00823071	0.650922	0.803456	0.818218
Cre17.g728483.v5.5	0	0.587063	1.10558	16.1546	22.9079	28.2733	-5.32421	1.55229e-07	4.77277e-07	Cre17.g728483	chromosome_17	3941429	3944964	-	1189	-	- && -	-	0	1	2	9	14	16	0	0.0254359	0.0480137	0.683484	0.964958	1.19326
Cre11.g467552.v5.5	0	0	0	5.38487	0	7.06832	-5.32366	0.00563556	0.0105426	Cre11.g467552	chromosome_11	213053	223648	-	2988	-	- && Q8VYN6.1 RecName: Full=ATP-dependent 6-phosphofructokinase 5, chloroplastic; Short=ATP-PFK 5; Short=Phosphofructokinase 5; AltName: Full=Phosphohexokinase 5; Flags: Precursor	-	0	0	0	3	0	4	0	0	0	0.0906585	0	0.118707
Cre12.g491952.v5.5	0	0	0	3.58992	0	8.8354	-5.32133	0.00602895	0.0112163	Cre12.g491952	chromosome_12	975392	996235	-	8025	-	- && -	-	0	0	0	2	0	5	0	0	0	0.0225036	0	0.0552488
Cre13.g573400.v5.5	15.1605	11.7413	8.84465	481.049	518.701	425.866	-5.31588	2.51731e-123	6.43926e-122	Cre13.g573400	chromosome_13	1595759	1598716	+	729	-	- && -	-	28	20	16	268	317	241	1.07246	0.829719	0.626483	33.1952	35.6364	29.3149
Cre04.g224826.v5.5	0	0	0	7.17983	1.63628	3.53416	-5.31331	0.003902	0.00748905	Cre04.g224826	chromosome_4	2959169	2962382	-	192	-	- && -	-	0	0	0	4	1	2	0	0	0	1.88116	0.426836	0.923692
Cre04.g217973.v5.5	1.62434	5.28357	0	78.9782	83.4503	109.559	-5.31329	4.36158e-09	1.49037e-08	Cre04.g217973	chromosome_4	813064	814172	-	189	-	- && -	-	3	9	0	44	51	62	0.443211	1.44016	0	21.0213	22.1142	29.089
Cre17.g699450.v5.5	0	0	0	1.79496	6.54512	3.53416	-5.27091	0.00447938	0.0085245	Cre17.g699450	chromosome_17	505372	509577	-	2817	-	- && -	-	0	0	0	1	4	2	0	0	0	0.0320539	0.116368	0.0629566
Cre09.g402800.v5.5	1.62434	2.34825	6.0807	161.546	134.175	86.587	-5.24638	1.28197e-32	1.03457e-31	Cre09.g402800	chromosome_9	692994	697405	+	1062	-	- && -	-	3	4	11	90	82	49	0.0788766	0.113911	0.295655	7.65219	6.32778	4.09138
Cre12.g556803.v5.5	0	0.587063	0	12.5647	8.18141	1.76708	-5.22439	0.000915362	0.00191987	Cre12.g556803	chromosome_12	7406068	7409599	+	927	-	- && -	-	0	1	0	7	5	1	0	0.0326249	0	0.681846	0.442031	0.0956574
Cre06.g259450.v5.5	0	0	0.552791	5.38487	8.18141	8.8354	-5.21928	0.000690861	0.00147046	Cre06.g259450	chromosome_6	1459005	1461381	+	705	-	- && -	-	0	0	1	3	5	5	0	0	0.0404881	0.384238	0.581223	0.628896
Cre17.g719325.v5.5	0.541446	0	0	3.58992	9.81769	8.8354	-5.21176	0.000783275	0.00165671	Cre17.g719325	chromosome_17	2844092	2861199	+	8991	-	- && -	-	1	0	0	2	6	5	0.00310559	0	0	0.0200858	0.0546897	0.0493129
Cre07.g325734.v5.5	118.577	89.2336	88.9993	3668.89	3452.55	3850.47	-5.20453	0	0	Cre07.g325734	chromosome_7	1850982	1852796	+	489	-	- && Q852S5.1 RecName: Full=Nucleoside diphosphate kinase 2, chloroplastic; AltName: Full=Nucleoside diphosphate kinase II; Short=NDK II; Short=NDP kinase II; Short=NDPK II; Flags: Precursor	-	219	152	161	2044	2110	2179	12.5051	9.40077	9.39796	377.433	353.619	395.136
Cre01.g012550.v5.5	0	0	1.10558	7.17983	22.9079	10.6025	-5.1943	5.48444e-05	0.00013358	Cre01.g012550	chromosome_1	2294298	2299193	+	2883	-	- && -	-	0	0	2	4	14	6	0	0	0.0198017	0.12528	0.397966	0.184546
Cre01.g036950.v5.5	2.16579	1.76119	1.10558	66.4134	62.1787	54.7795	-5.18608	1.83299e-18	9.90633e-18	Cre01.g036950	chromosome_1	5285897	5290902	-	1170	-	- && A3D7X7.1 RecName: Full=Adenosylcobinamide-GDP ribazoletransferase; AltName: Full=Cobalamin synthase; AltName: Full=Cobalamin-5'-phosphate synthase	-	4	3	2	37	38	31	0.0954609	0.0775468	0.0487934	2.85551	2.66171	2.34949
Cre10.g454550.v5.5	4.33157	4.10944	4.97511	163.341	137.448	178.475	-5.15572	7.41871e-45	7.66912e-44	Cre10.g454550	chromosome_10	4885630	4888486	-	288	-	- && A8E4L1.1 RecName: Full=Cytochrome c oxidase assembly protein COX19	-	8	7	9	91	84	101	0.77562	0.735079	0.892004	28.531	23.9028	31.0976
Cre03.g182551.v5.5	748.82	681.58	700.938	25161.7	24501.7	26098	-5.15079	0	0	Cre03.g182551	chromosome_3	5197561	5198678	-	438	-	- && P18068.1 RecName: Full=Plastocyanin, chloroplastic; AltName: Full=PC6-2; Flags: Precursor	-	1383	1161	1268	14018	14974	14769	88.1657	80.1654	82.6346	2889.88	2801.73	2990.03
Cre01.g049000.v5.5	81.217	64.5769	61.9125	2394.47	2277.7	2673.59	-5.14134	0	0	Cre01.g049000	chromosome_1	6797438	6799596	+	651	-	- && B0JQV0.1 RecName: Full=Putative pterin-4-alpha-carbinolamine dehydratase; Short=PHS; AltName: Full=4-alpha-hydroxy-tetrahydropterin dehydratase; AltName: Full=Pterin carbinolamine dehydratase; Short=PCD	-	150	110	112	1334	1392	1513	6.43371	5.11023	4.91082	185.03	175.235	206.09
Cre10.g450200.v5.5	0	1.17413	1.10558	28.7193	24.5442	24.7391	-5.11691	1.05867e-08	3.52521e-08	Cre10.g450200	chromosome_10	4237634	4242869	-	1821	-	- && -	-	0	2	2	16	15	14	0	0.0332161	0.0313499	0.793374	0.675062	0.681736
Cre09.g386149.v5.5	1.62434	0.587063	0.552791	48.4639	16.3628	31.8075	-5.10815	7.06792e-10	2.55396e-09	Cre09.g386149	chromosome_9	43886	47477	+	258	-	- && -	-	3	1	1	27	10	18	0.324678	0.117222	0.110636	9.44957	3.17645	6.18659
Cre01.g008300.v5.5	0	0	0	7.17983	0	3.53416	-5.10536	0.0112991	0.020071	Cre01.g008300	chromosome_1	1589634	1592985	-	1119	-	- && -	-	0	0	0	4	0	2	0	0	0	0.322774	0	0.158489
Cre06.g309826.v5.5	0	0	0	5.38487	0	5.30124	-5.10235	0.0110361	0.019642	Cre06.g309826	chromosome_6	8740033	8742670	-	456	-	- && -	-	0	0	0	3	0	3	0	0	0	0.594052	0	0.583384
Cre01.g032300.v5.5	264.226	274.746	255.942	9095.05	8472.66	9551.07	-5.09273	0	0	Cre01.g032300	chromosome_1	4688013	4690979	-	666	-	- && Q9P3U1.3 RecName: Full=Uncharacterized RNA-binding protein C328.05	-	488	468	463	5067	5178	5405	20.4596	21.252	19.8437	686.981	637.162	719.647
Cre04.g217974.v5.5	0	0	0	7.17983	1.63628	1.76708	-5.09071	0.00874806	0.0158348	Cre04.g217974	chromosome_4	814293	815284	+	321	-	- && -	-	0	0	0	4	1	1	0	0	0	1.12518	0.255304	0.276244
Cre06.g258250.v5.5	0	0	0	1.79496	3.27256	5.30124	-5.06857	0.00840759	0.015272	Cre06.g258250	chromosome_6	1284504	1289762	-	1620	-	- && -	-	0	0	0	1	2	3	0	0	0	0.0557382	0.101176	0.164212
Cre03.g149001.v5.5	0	0	0	3.58992	4.90884	1.76708	-5.05779	0.00868372	0.0157257	Cre03.g149001	chromosome_3	1121346	1125127	+	960	-	- && -	-	0	0	0	2	3	1	0	0	0	0.188116	0.256102	0.0923692
Cre11.g476700.v5.5	0	0	0	0	4.90884	5.30124	-5.0513	0.0127821	0.0225147	Cre11.g476700	chromosome_11	2677169	2684294	-	1890	-	- && Q9SFU3.1 RecName: Full=Purple acid phosphatase 15; AltName: Full=Phytase; Flags: Precursor	-	0	0	0	0	3	3	0	0	0	0	0.130083	0.140753
Cre04.g222600.v5.5	3.24868	0.587063	4.42232	93.3378	112.903	67.1491	-5.03243	3.49409e-25	2.36087e-24	Cre04.g222600	chromosome_4	2586817	2590382	-	1593	-	- && -	-	6	1	8	52	69	38	0.105169	0.0189851	0.143348	2.94751	3.54973	2.11527
Cre06.g278104.v5.5	1.62434	1.76119	3.86953	87.9529	107.995	40.6429	-5.02659	1.24822e-20	7.31641e-20	Cre06.g278104	chromosome_6	3500076	3503133	-	687	-	- && -	-	3	3	7	49	66	23	0.121932	0.132067	0.290843	6.44032	7.87317	2.96872
Cre09.g387750.v5.5	5.95591	3.52238	3.31674	141.802	116.176	159.037	-5.01773	5.25939e-39	4.79803e-38	Cre09.g387750	chromosome_9	2963969	2975015	+	6933	-	- && -	-	11	6	6	79	71	90	0.044302	0.0261733	0.0247028	1.0289	0.839266	1.15112
Cre12.g507007.v5.5	1.62434	0	0	8.97479	26.1805	17.6708	-4.99148	4.54983e-06	1.23376e-05	Cre12.g507007	chromosome_12	2447372	2449317	-	477	-	- && -	-	3	0	0	5	16	10	0.175612	0	0	0.946498	2.74893	1.859
Cre14.g630847.v5.5	27.0723	25.8308	24.3228	780.807	721.6	950.689	-4.98826	7.74108e-196	2.84824e-194	Cre14.g630847	chromosome_14	3497549	3502673	-	1200	-	- && -	-	50	44	44	435	441	538	1.16343	1.10892	1.04662	32.7323	30.1175	39.7557
Cre09.g392350.v5.5	244.734	200.189	218.905	7357.53	6766.02	6895.15	-4.98222	0	0	Cre09.g392350	chromosome_9	2295674	2298530	-	513	-	- && Q9SVM8.1 RecName: Full=Glycine-rich RNA-binding protein 2, mitochondrial; Short=AtGR-RBP2; AltName: Full=AtRBG2; AltName: Full=Glycine-rich protein 2; Short=AtGRP2; AltName: Full=Mitochondrial RNA-binding protein 1a; Short=At-mRBP1a; Flags: Precursor	-	452	341	396	4099	4135	3902	24.6021	20.1032	22.0341	721.487	660.572	674.478
Cre09.g386155.v5.5	0	1.17413	1.65837	19.7445	35.9982	31.8075	-4.96636	1.89353e-09	6.64427e-09	Cre09.g386155	chromosome_9	45616	47477	+	243	-	- && -	-	0	2	3	11	22	18	0	0.248916	0.352397	4.08747	7.41957	6.56847
Cre17.g720528.v5.5	0.541446	0	0	5.38487	9.81769	3.53416	-4.96601	0.00201366	0.00402759	Cre17.g720528	chromosome_17	3025896	3029877	+	1011	-	- && -	-	1	0	0	3	6	2	0.0276185	0	0	0.26794	0.486365	0.175419
Cre03.g195250.v5.5	3.24868	0	3.86953	64.6185	98.1769	61.8478	-4.95858	7.07931e-21	4.20185e-20	Cre03.g195250	chromosome_3	6512219	6515394	-	1614	-	- && Q8NEC7.2 RecName: Full=Glutathione S-transferase C-terminal domain-containing protein	-	6	0	7	36	60	35	0.1038	0	0.123797	2.01403	3.04656	1.92293
Cre07.g315300.v5.5	0.541446	0	0	5.38487	11.454	1.76708	-4.95813	0.00246019	0.00486244	Cre07.g315300	chromosome_7	432223	434846	-	1107	-	- && -	-	1	0	0	3	7	1	0.0252234	0	0	0.244704	0.518218	0.0801033
Cre09.g391400.v5.5	1.62434	1.17413	1.65837	55.6437	50.7247	28.2733	-4.91234	1.01338e-13	4.50466e-13	Cre09.g391400	chromosome_9	2438002	2444379	+	4560	-	- && -	-	3	2	3	31	31	16	0.0183699	0.0132646	0.018779	0.613854	0.557133	0.311138
Cre06.g296650.v5.5	15.7019	11.7413	15.4781	204.625	669.239	397.593	-4.88809	1.94377e-20	1.13122e-19	Cre06.g296650	chromosome_6	6997726	6998636	-	294	-	- && -	-	29	20	28	114	409	225	2.75424	2.05736	2.71849	35.0127	114.009	67.8631
Cre06.g275300.v5.5	0	0.587063	4.42232	62.8235	29.4531	54.7795	-4.87212	2.26788e-05	5.74257e-05	Cre06.g275300	chromosome_6	3135286	3139065	+	546	-	- && Q5R9S1.2 RecName: Full=Coiled-coil domain-containing protein 25	-	0	1	8	35	18	31	0	0.0553906	0.418229	5.7882	2.70173	5.03463
Cre03.g146667.v5.5	2.70723	1.76119	2.76395	66.4134	68.7238	75.9845	-4.86026	2.03762e-21	1.22914e-20	Cre03.g146667	chromosome_3	892952	895997	-	876	-	- && -	-	5	3	5	37	42	43	0.159374	0.103573	0.162923	3.81387	3.92923	4.35274
Cre01.g006352.v5.5	0	0	0.552791	10.7697	6.54512	0	-4.8457	0.00485618	0.00918863	Cre01.g006352	chromosome_1	1094900	1099485	-	168	-	- && -	-	0	0	1	6	4	0	0	0	0.169905	3.22485	1.95125	0
Cre03.g167351.v5.5	0	0	0	5.38487	0	3.53416	-4.84094	0.0227157	0.0381676	Cre03.g167351	chromosome_3	3453679	3457160	+	1749	-	- && -	-	0	0	0	3	0	2	0	0	0	0.154881	0	0.1014
Cre01.g011660.v5.5	0	0	0	3.58992	0	5.30124	-4.83748	0.0229205	0.0384783	Cre01.g011660	chromosome_1	2142686	2147331	+	864	-	- && -	-	0	0	0	2	0	3	0	0	0	0.209018	0	0.307897
Cre10.g417741.v5.5	0	0	0	1.79496	0	7.06832	-4.83429	0.0250616	0.0416942	Cre10.g417741	chromosome_10	40360	41015	-	261	-	- && -	-	0	0	0	1	0	4	0	0	0	0.345961	0	1.35899
Cre02.g142967.v5.5	0	0	0	1.79496	0	7.06832	-4.83429	0.0250616	0.0416942	Cre02.g142967	chromosome_2	8986315	8989896	+	2091	-	- && -	-	0	0	0	1	0	4	0	0	0	0.0431831	0	0.169631
Cre09.g389050.v5.5	0	0	0	7.17983	1.63628	0	-4.82801	0.0254473	0.0422634	Cre09.g389050	chromosome_9	2774441	2788457	+	6261	-	- && -	-	0	0	0	4	1	0	0	0	0	0.0576878	0.0130894	0
Cre03.g203200.v5.5	1.08289	1.17413	0	17.9496	4.90884	40.6429	-4.81694	1.65717e-06	4.67323e-06	Cre03.g203200	chromosome_3	7780730	7787472	+	3930	-	- && -	-	2	2	0	10	3	23	0.0142098	0.015391	0	0.229761	0.0625592	0.51896
Cre09.g387600.v5.5	0	0	0	0	1.63628	7.06832	-4.81387	0.0263642	0.04366	Cre09.g387600	chromosome_9	2983039	2991258	+	6114	-	- && -	-	0	0	0	0	1	4	0	0	0	0	0.0134041	0.058014
Cre04.g226650.v5.5	0	0	0	5.38487	3.27256	0	-4.80749	0.0247419	0.0412506	Cre04.g226650	chromosome_4	3244339	3250690	+	4977	-	- && -	-	0	0	0	3	2	0	0	0	0	0.0544279	0.0329325	0
Cre07.g357033.v5.5	0	0	0	5.38487	3.27256	0	-4.80749	0.0247419	0.0412506	Cre07.g357033	chromosome_7	6318123	6321956	+	1372	-	- && -	-	0	0	0	3	2	0	0	0	0	0.19744	0.119464	0
Cre13.g564426.v5.5	0	0	0	1.79496	3.27256	3.53416	-4.80069	0.0180776	0.0309984	Cre13.g564426	chromosome_13	356144	357065	+	540	-	- && -	-	0	0	0	1	2	2	0	0	0	0.167215	0.303528	0.328424
Cre02.g120100.v5.5	11.9118	20.5472	13.8198	565.412	359.982	346.348	-4.78653	8.62519e-89	1.64727e-87	Cre02.g120100	chromosome_2	6936683	6941921	-	558	-	- && P00873.1 RecName: Full=Ribulose bisphosphate carboxylase small chain 1, chloroplastic; Short=RuBisCO small subunit 1; Flags: Precursor	-	22	35	25	315	220	196	1.10088	1.89698	1.27886	50.9735	32.311	31.1473
Cre17.g727250.v5.5	0	1.17413	3.31674	28.7193	40.907	53.0124	-4.77473	3.48986e-12	1.43504e-11	Cre17.g727250	chromosome_17	3719580	3723632	+	2157	-	- && -	-	0	2	6	16	25	30	0	0.028042	0.0793995	0.669789	0.949844	1.2333
Cre08.g359550.v5.5	0	0	0	1.79496	6.54512	0	-4.76562	0.0296702	0.0485907	Cre08.g359550	chromosome_8	577073	581944	+	2793	-	- && -	-	0	0	0	1	4	0	0	0	0	0.0323294	0.117368	0
Cre21.g752797.v5.5	0	0	0	0	6.54512	1.76708	-4.76194	0.0299396	0.0489751	Cre21.g752797	scaffold_21	96486	98606	+	198	-	- && -	-	0	0	0	0	4	1	0	0	0	0	1.65561	0.44785
Cre09.g391650.v5.5	0.541446	1.76119	1.65837	50.2588	21.2717	35.3416	-4.76098	5.12266e-11	1.98799e-10	Cre09.g391650	chromosome_9	2402530	2406301	-	1941	-	- && A0LNW5.1 RecName: Full=Hydroxylamine reductase; AltName: Full=Hybrid-cluster protein; Short=HCP; AltName: Full=Prismane protein	-	1	3	3	28	13	20	0.0143855	0.0467438	0.0441176	1.30257	0.548883	0.913698
Cre06.g300700.v5.5	21.1164	15.8507	14.9253	484.639	464.704	461.208	-4.76087	1.84225e-129	4.91488e-128	Cre06.g300700	chromosome_6	7540369	7543056	-	816	-	- && -	-	39	27	27	270	284	261	1.33452	1.0007	0.944475	29.8773	28.5227	28.3628
Cre06.g302500.v5.5	0	0	0.552791	12.5647	0	3.53416	-4.73036	0.00767841	0.0140526	Cre06.g302500	chromosome_6	7800803	7802176	-	357	-	- && -	-	0	0	1	7	0	2	0	0	0.0799555	1.77051	0	0.496775
Cre06.g289300.v5.5	0.541446	1.17413	3.31674	53.8487	45.8159	33.5745	-4.7252	1.66971e-13	7.34226e-13	Cre06.g289300	chromosome_6	6018146	6022077	+	1515	-	- && -	-	1	2	6	30	28	19	0.0184306	0.0399251	0.113046	1.78804	1.51463	1.11209
Cre17.g747047.v5.5	0	0.587063	0	7.17983	0	8.8354	-4.72414	0.00694234	0.012793	Cre17.g747047	chromosome_17	7076610	7077535	-	330	-	- && -	-	0	1	0	4	0	5	0	0.0916462	0	1.0945	0	1.34355
Cre10.g440800.v5.5	0.541446	0	0	3.58992	0	12.3696	-4.72071	0.00788994	0.0144041	Cre10.g440800	chromosome_10	2987992	2991267	-	2346	-	- && -	-	1	0	0	2	0	7	0.0119021	0	0	0.0769786	0	0.264587
Cre17.g729350.v5.5	1.08289	0	0	7.17983	11.454	10.6025	-4.72021	0.00045931	0.000999258	Cre17.g729350	chromosome_17	4072996	4085857	+	5901	-	- && -	-	2	0	0	4	7	6	0.00946359	0	0	0.0612072	0.0972153	0.0901621
Cre09.g404552.v5.5	0.541446	0	0	1.79496	3.27256	10.6025	-4.6998	0.00583664	0.0108912	Cre09.g404552	chromosome_9	431266	432179	-	309	-	- && -	-	1	0	0	1	2	6	0.0903635	0	0	0.29222	0.530437	1.72183
Cre03.g207400.v5.5	9.74603	18.199	24.3228	428.995	469.613	452.373	-4.69646	2.8133e-113	6.81468e-112	Cre03.g207400	chromosome_3	7256074	7262515	+	2025	-	- && B2VFC7.1 RecName: Full=Protein ViaA; AltName: Full=VWA domain protein interacting with AAA ATPase	-	18	31	44	239	287	256	0.248198	0.462983	0.620218	10.6571	11.615	11.2102
Cre13.g606652.v5.5	22.1993	19.9601	23.77	626.44	525.246	560.165	-4.69552	6.9644e-152	2.11204e-150	Cre13.g606652	chromosome_13	4990940	4997585	-	4758	-	- && -	-	41	34	43	349	321	317	0.240608	0.216114	0.257965	6.62322	5.52895	5.9079
Cre13.g569275.v5.5	2.16579	0.587063	2.76395	48.4639	42.5433	51.2453	-4.67118	9.30064e-15	4.32368e-14	Cre13.g569275	chromosome_13	1103686	1105607	+	1245	-	- && -	-	4	1	5	27	26	29	0.0897103	0.0242918	0.114635	1.95822	1.71146	2.06551
Cre12.g523650.v5.5	0	0.587063	0	1.79496	9.81769	3.53416	-4.66358	0.00641979	0.0119078	Cre12.g523650	chromosome_12	4722169	4726184	-	2793	-	- && -	-	0	1	0	1	6	2	0	0.0108282	0	0.0323294	0.176053	0.0634976
Cre16.g685837.v5.5	0	2.34825	0	19.7445	13.0902	24.7391	-4.66297	1.82758e-06	5.13329e-06	Cre16.g685837	chromosome_16	7414679	7416444	-	243	-	- && -	-	0	4	0	11	8	14	0	0.497831	0	4.08747	2.69802	5.10881
Cre17.g699600.v5.5	2.16579	2.93532	6.0807	78.9782	81.8141	121.929	-4.6579	4.60491e-26	3.20056e-25	Cre17.g699600	chromosome_17	539917	543237	+	1083	-	- && O20252.1 RecName: Full=Sedoheptulose-1,7-bisphosphatase, chloroplastic; AltName: Full=SED(1,7)P2ase; AltName: Full=Sedoheptulose bisphosphatase; Short=SBPase; Flags: Precursor	-	4	5	11	44	50	69	0.10313	0.139627	0.289922	3.66853	3.78359	5.64961
Cre01.g013350.v5.5	27.0723	31.7014	18.7949	586.951	598.879	745.708	-4.64184	6.61295e-152	2.00938e-150	Cre01.g013350	chromosome_1	2409137	2411346	-	663	-	- && -	-	50	54	34	327	366	422	2.10576	2.46325	1.4638	44.5351	45.2408	56.4413
Cre03.g145467.v5.5	0	0	1.65837	19.7445	14.7265	7.06832	-4.63287	4.7636e-05	0.000116737	Cre03.g145467	chromosome_3	569849	572587	-	1116	-	- && -	-	0	0	3	11	9	4	0	0	0.0767315	0.890013	0.660907	0.317829
Cre07.g349119.v5.5	0.541446	0.587063	1.10558	12.5647	21.2717	21.205	-4.6226	1.2678e-06	3.61791e-06	Cre07.g349119	chromosome_7	5255995	5259345	+	384	-	- && -	-	1	1	2	7	13	12	0.0727144	0.0787585	0.148667	1.64602	2.77443	2.77107
Cre10.g439450.v5.5	0.541446	1.76119	0.552791	28.7193	24.5442	15.9037	-4.62029	7.25096e-08	2.2874e-07	Cre10.g439450	chromosome_10	2819470	2821919	+	678	-	- && P59282.2 RecName: Full=Tubulin polymerization-promoting protein family member 2; AltName: Full=Protein p25-beta; AltName: Full=TPPP/p18	-	1	3	1	16	15	9	0.0411834	0.13382	0.0421005	2.13088	1.81311	1.17709
Cre09.g396700.v5.5	2.16579	4.10944	8.84465	95.1328	134.175	141.366	-4.61707	2.23869e-32	1.79084e-31	Cre09.g396700	chromosome_9	1723585	1728328	-	1296	-	- && P38502.1 RecName: Full=Acetate kinase; AltName: Full=Acetokinase	-	4	7	16	53	82	80	0.08618	0.163351	0.352397	3.69266	5.18527	5.47373
Cre01.g014250.v5.5	5.41446	9.39301	13.267	204.625	240.533	233.255	-4.59879	6.59429e-61	8.88028e-60	Cre01.g014250	chromosome_1	2498317	2503468	+	4116	-	- && -	-	10	16	24	114	147	132	0.0678385	0.117564	0.166438	2.50091	2.92688	2.84378
Cre15.g644051.v5.5	2.70723	7.04476	8.84465	152.571	117.812	178.475	-4.59807	4.47126e-39	4.08625e-38	Cre15.g644051	chromosome_15	1667769	1696876	+	2097	-	- && Q60389.1 RecName: Full=Uncharacterized protein MJ0079	-	5	12	16	85	72	101	0.0665768	0.173066	0.21779	3.66006	2.81382	4.27092
Cre17.g715450.v5.5	2.70723	5.87063	3.31674	102.313	111.267	67.1491	-4.57468	4.75949e-26	3.30504e-25	Cre17.g715450	chromosome_17	2415196	2418917	+	2358	-	- && -	-	5	10	6	57	68	38	0.0592076	0.128258	0.0726313	2.18273	2.36335	1.42902
Cre16.g679750.v5.5	1.62434	1.17413	2.76395	46.6689	57.2698	28.2733	-4.56699	2.33753e-13	1.01866e-12	Cre16.g679750	chromosome_16	5614565	5617575	+	885	-	- && -	-	3	2	5	26	35	16	0.0946519	0.0683463	0.161266	2.65276	3.24106	1.60315
Cre14.g620600.v5.5	27.0723	29.3532	33.1674	671.314	765.78	683.86	-4.56639	1.7683e-186	6.16996e-185	Cre14.g620600	chromosome_14	1865969	1869014	-	1488	-	- && P81131.1 RecName: Full=Perphorin-1; AltName: Full=Perphorin I; Flags: Precursor [Volvox carteri]	-	50	50	60	374	468	387	0.93825	1.01624	1.15097	22.6953	25.7754	23.0625
Cre09.g396600.v5.5	2.16579	4.10944	2.76395	59.2336	68.7238	81.2857	-4.54296	7.32257e-21	4.33629e-20	Cre09.g396600	chromosome_9	1740957	1745328	-	1518	-	- && Q46508.1 RecName: Full=NADP-reducing hydrogenase subunit HndC; AltName: Full=Hydrogen dehydrogenase (NADP(+))	-	4	7	5	33	42	46	0.0735766	0.139462	0.0940188	1.96295	2.26746	2.6871
Cre10.g430501.v5.5	11.3704	15.8507	16.5837	326.682	335.438	355.183	-4.54096	6.82984e-94	1.37723e-92	Cre10.g430501	chromosome_10	1717191	1725730	-	2073	-	- && K7TQE3.1 RecName: Full=HSP-interacting protein	-	21	27	30	182	205	201	0.28286	0.393906	0.413084	7.92757	8.10432	8.59795
Cre11.g481350.v5.5	0	0	1.10558	10.7697	9.81769	5.30124	-4.53661	0.00105905	0.00220516	Cre11.g481350	chromosome_11	3501402	3510150	-	1320	-	- && -	-	0	0	2	6	6	3	0	0	0.0432487	0.410436	0.372511	0.201533
Cre12.g561000.v5.5	10.8289	14.6766	9.39744	262.064	256.896	286.267	-4.53367	1.27273e-74	2.05209e-73	Cre12.g561000	chromosome_12	6878202	6881005	-	1014	-	- && O65220.1 RecName: Full=Peptidyl-prolyl cis-trans isomerase CYP28, chloroplastic; Short=PPIase CYP28; AltName: Full=Cyclophilin of 28 kDa; AltName: Full=Cyclophilin-28; Flags: Precursor	-	20	25	17	146	157	162	0.550736	0.745642	0.47855	13.0012	12.6889	14.1669
Cre16.g673650.v5.5	309.707	303.512	336.097	7124.19	7230.73	7591.38	-4.53036	0	0	Cre16.g673650	chromosome_16	6411057	6413437	+	870	-	- && Q9XF89.1 RecName: Full=Chlorophyll a-b binding protein CP26, chloroplastic; AltName: Full=LHCB5; AltName: Full=LHCIIc; AltName: Full=Light-harvesting complex II protein 5; Flags: Precursor	-	572	517	608	3969	4419	4296	18.3581	17.9721	19.9481	411.936	416.262	437.868
Cre06.g278225.v5.5	5.95591	5.28357	2.76395	107.697	93.268	121.929	-4.52661	7.59404e-31	5.87214e-30	Cre06.g278225	chromosome_6	4127740	4136410	+	2757	-	- && Q80UM3.1 RecName: Full=N-alpha-acetyltransferase 15, NatA auxiliary subunit; AltName: Full=N-terminal acetyltransferase 1; AltName: Full=NMDA receptor-regulated protein 1; AltName: Full=Protein tubedown-1	-	11	9	5	60	57	69	0.111406	0.0987266	0.0517666	1.96509	1.69434	2.21927
Cre19.g751047.v5.5	607.503	579.431	606.411	14230.4	13386.4	13643.6	-4.52338	0	0	Cre19.g751047	scaffold_19	166589	168698	-	768	-	- && -	-	1122	987	1097	7928	8181	7721	40.7928	38.8673	40.772	932.117	872.986	891.478
Cre03.g161301.v5.5	1.62434	1.17413	0	19.7445	29.4531	14.1366	-4.50424	3.65466e-07	1.08876e-06	Cre03.g161301	chromosome_3	2695368	2704500	+	3726	-	- && -	-	3	2	0	11	18	8	0.0224817	0.0162336	0	0.266574	0.395906	0.190391
Cre10.g420350.v5.5	434.24	413.292	436.705	9471.99	9534.61	10150.1	-4.50418	0	0	Cre10.g420350	chromosome_10	332041	332993	-	294	-	- && P12352.1 RecName: Full=Photosystem I reaction center subunit IV, chloroplastic; Short=PSI-E; AltName: Full=P30 protein; AltName: Full=Photosystem I 8.1 kDa protein; Flags: Precursor	-	802	704	790	5277	5827	5744	76.1691	72.4192	76.7002	1620.72	1624.28	1732.47
Cre05.g247250.v5.5	1.62434	0.587063	0	25.1294	14.7265	10.6025	-4.49688	6.24922e-06	1.67152e-05	Cre05.g247250	chromosome_5	914875	923516	+	4893	-	- && -	-	3	1	0	14	9	6	0.0171198	0.00618092	0	0.258357	0.15074	0.108736
Cre07.g330250.v5.5	471.058	446.755	407.407	9922.53	9572.25	10422.2	-4.49635	0	0	Cre07.g330250	chromosome_7	2613753	2615562	+	393	-	- && P13352.1 RecName: Full=Photosystem I reaction center subunit VI, chloroplastic; Short=PSI-H; AltName: Full=Light-harvesting complex I 11 kDa protein; AltName: Full=P28 protein; Flags: Precursor	-	870	761	737	5528	5850	5898	61.8128	58.5626	53.5293	1270.12	1219.9	1330.79
Cre11.g476750.v5.5	30.321	31.1143	20.4533	667.724	590.698	574.301	-4.48575	2.7449e-155	8.55824e-154	Cre11.g476750	chromosome_11	2688429	2692590	-	1041	-	- && P53991.1 RecName: Full=Ferredoxin--NADP reductase, chloroplastic; Short=FNR; Flags: Precursor	-	56	53	37	372	361	325	1.50207	1.53976	1.01454	32.2671	28.4196	27.6841
Cre08.g364450.v5.5	12.4533	17.0248	5.52791	276.424	274.895	217.351	-4.46555	9.07223e-63	1.25772e-61	Cre08.g364450	chromosome_8	1440662	1443629	-	543	-	- && Q9BSU3.3 RecName: Full=N-alpha-acetyltransferase 11; AltName: Full=N-terminal acetyltransferase complex ARD1 subunit homolog B; Short=hARD2; AltName: Full=NatA catalytic subunit Naa11	-	23	29	10	154	168	123	1.18271	1.6152	0.525674	25.6088	25.3555	20.0865
Cre13.g606750.v5.5	8.66314	2.34825	6.0807	131.032	121.085	128.997	-4.4625	2.99587e-35	2.5615e-34	Cre13.g606750	chromosome_13	5001812	5025005	-	15198	-	- && Q8BV79.3 RecName: Full=TPR and ankyrin repeat-containing protein 1; AltName: Full=Lupus brain antigen 1	-	16	4	11	73	74	73	0.0293958	0.0079598	0.0206596	0.433715	0.399032	0.425926
Cre04.g217962.v5.5	7.0388	11.7413	20.4533	308.733	242.17	311.006	-4.45718	2.90031e-67	4.26046e-66	Cre04.g217962	chromosome_4	741576	742969	+	768	-	- && -	-	13	20	37	172	148	176	0.472643	0.787585	1.37517	20.2225	15.7929	20.3212
Cre13.g580650.v5.5	5.41446	1.17413	2.76395	77.1832	67.0875	63.6149	-4.45556	3.84211e-20	2.20786e-19	Cre13.g580650	chromosome_13	2539768	2545375	-	1728	-	- && Q59ST6.1 RecName: Full=Serine/threonine-protein phosphatase 2A activator 2; AltName: Full=Peptidyl-prolyl cis-trans isomerase PTPA-2; Short=PPIase PTPA-2; Short=Rotamase PTPA-2; AltName: Full=Phosphotyrosyl phosphatase activator 2	-	10	2	5	43	41	36	0.161588	0.0350038	0.0825929	2.24695	1.94447	1.84738
Cre12.g486300.v5.5	217.12	197.84	192.924	4289.95	4485.05	4483.08	-4.4462	0	0	Cre12.g486300	chromosome_12	1620271	1622341	+	591	-	- && Q41385.1 RecName: Full=Photosystem I reaction center subunit XI, chloroplastic; Short=PSI-L; AltName: Full=PSI subunit V; Flags: Precursor	-	401	337	349	2390	2741	2537	18.9456	17.2453	16.856	365.156	380.088	380.655
Cre16.g659300.v5.5	1.08289	5.28357	3.31674	61.0286	65.4512	77.7516	-4.41639	1.05623e-19	5.95715e-19	Cre16.g659300	chromosome_16	2309069	2310903	+	342	-	- && Q9FDW8.1 RecName: Full=Cytochrome b5 isoform A; Short=AtCb5-A; AltName: Full=Cytochrome b5 isoform D; Short=AtCb5-D	-	2	9	6	34	40	44	0.163288	0.795875	0.500774	8.97678	9.58509	11.4084
Cre12.g508650.v5.5	0	2.34825	0	12.5647	17.9991	17.6708	-4.41012	1.31118e-05	3.39594e-05	Cre12.g508650	chromosome_12	2154050	2163665	-	5127	-	- && -	-	0	4	0	7	11	10	0	0.0235953	0	0.123283	0.175829	0.172956
Cre08.g373200.v5.5	1.62434	1.76119	1.10558	17.9496	31.0893	45.9441	-4.40622	6.64835e-10	2.40739e-09	Cre08.g373200	chromosome_8	2665182	2684155	-	6639	-	- && -	-	3	3	2	10	19	26	0.0126174	0.0136662	0.00859892	0.136008	0.234538	0.347271
Cre09.g387875.v5.5	122.367	135.612	137.645	2742.7	2683.5	2942.19	-4.40348	0	0	Cre09.g387875	chromosome_9	3253979	3256301	+	579	-	- && Q949J1.1 RecName: Full=Soluble inorganic pyrophosphatase 2; AltName: Full=Pyrophosphate phospho-hydrolase 2; Short=PPase 2	-	226	231	249	1528	1640	1665	10.8989	12.066	12.2755	238.294	232.128	254.996
Cre16.g687900.v5.5	459.147	385.113	381.978	8637.34	8421.94	8897.25	-4.40237	0	0	Cre16.g687900	chromosome_16	4587811	4590628	-	726	-	- && Q9C639.1 RecName: Full=Photosystem I chlorophyll a/b-binding protein 5, chloroplastic; Short=Lhca5; AltName: Full=LHCI type III LHCA5; Flags: Precursor	-	848	656	691	4812	5147	5035	32.6145	27.3272	27.168	598.49	581.005	614.98
Cre12.g536683.v5.5	3.24868	4.10944	0	62.8235	44.1796	45.9441	-4.3871	1.49671e-14	6.88982e-14	Cre12.g536683	chromosome_12	6219643	6220094	-	261	-	- && -	-	6	7	0	35	27	26	0.641892	0.811122	0	12.1086	8.47785	8.83346
Cre12.g557600.v5.5	68.2222	66.3381	86.7881	1645.98	1449.75	1539.13	-4.38617	0	0	Cre12.g557600	chromosome_12	7293865	7297956	+	723	-	- && Q08479.1 RecName: Full=Adenylate kinase 3; AltName: Full=ATP-AMP transphosphorylase 3; AltName: Full=ATP:AMP phosphotransferase; AltName: Full=Adenylate kinase A; Short=AK A; AltName: Full=Adenylate monophosphate kinase 3	-	126	113	157	917	886	871	4.86613	4.72682	6.19838	114.525	100.429	106.826
Cre14.g609850.v5.5	1.08289	0	0.552791	10.7697	8.18141	15.9037	-4.38258	0.000139052	0.000323261	Cre14.g609850	chromosome_14	301818	304983	+	939	-	- && -	-	2	0	1	6	5	9	0.0594725	0	0.0303984	0.576971	0.436382	0.849914
Cre07.g315650.v5.5	1.08289	1.17413	0	10.7697	14.7265	21.205	-4.37953	1.1315e-05	2.94877e-05	Cre07.g315650	chromosome_7	478267	481588	+	1215	-	- && -	-	2	2	0	6	9	12	0.0459627	0.0497831	0	0.445906	0.607056	0.875796
Cre06.g255850.v5.5	1.08289	0.587063	0.552791	7.17983	19.6354	19.4379	-4.37541	1.2804e-05	3.31956e-05	Cre06.g255850	chromosome_6	995823	1001194	+	3135	-	- && Q9HCI6.2 RecName: Full=E3 SUMO-protein ligase KIAA1586	-	2	1	1	4	12	11	0.0178133	0.00964697	0.00910498	0.11521	0.313694	0.311138
Cre12.g500300.v5.5	0	1.17413	1.10558	8.97479	24.5442	12.3696	-4.35614	1.76799e-05	4.52175e-05	Cre12.g500300	chromosome_12	3078916	3083077	+	1722	-	- && -	-	0	2	2	5	15	7	0	0.0351257	0.0331523	0.262183	0.713872	0.360465
Cre17.g743747.v5.5	0	0	0.552791	8.97479	1.63628	1.76708	-4.35356	0.0163617	0.0282747	Cre17.g743747	chromosome_17	6625733	6628854	+	1167	-	- && -	-	0	0	1	5	1	1	0	0	0.0244594	0.386872	0.0702249	0.0759849
Cre12.g554800.v5.5	5.41446	9.39301	7.18628	129.237	163.628	153.736	-4.35277	1.50326e-41	1.44348e-40	Cre12.g554800	chromosome_12	7636065	7639700	-	1128	-	- && P19824.1 RecName: Full=Phosphoribulokinase, chloroplastic; Short=PRK; Short=PRKase; AltName: Full=Phosphopentokinase; Flags: Precursor	-	10	16	13	72	100	87	0.247538	0.428982	0.328966	5.76357	7.26529	6.83925
Cre16.g650100.v5.5	860.358	773.749	794.913	16222.8	15652.7	17614.3	-4.34796	0	0	Cre16.g650100	chromosome_16	1133646	1135236	+	294	-	- && Q9SBM8.1 RecName: Full=Cytochrome b6-f complex subunit 8, chloroplastic; AltName: Full=Cytochrome b6-f complex subunit PetN; AltName: Full=Cytochrome b6-f complex subunit VIII; Flags: Precursor	-	1589	1318	1438	9038	9566	9968	150.913	135.58	139.614	2775.83	2666.52	3006.48
Cre14.g620100.v5.5	10.2875	2.34825	9.39744	161.546	125.994	166.106	-4.34667	2.98724e-38	2.68575e-37	Cre14.g620100	chromosome_14	1808979	1812600	+	1962	-	- && -	-	19	4	17	90	77	94	0.2704	0.061658	0.247324	4.14201	3.21628	4.24842
Cre16.g688633.v5.5	3.79012	4.10944	1.10558	59.2336	49.0884	74.2174	-4.3451	1.20501e-17	6.31677e-17	Cre16.g688633	chromosome_16	3668680	3671344	-	699	-	- && -	-	7	7	2	33	30	42	0.279623	0.302865	0.0816713	4.2629	3.51727	5.32807
Cre02.g101850.v5.5	7.58025	11.1542	10.503	177.701	233.988	178.475	-4.3417	8.20948e-53	9.75277e-52	Cre02.g101850	chromosome_2	4703444	4705888	-	480	-	- && Q9NHD5.1 RecName: Full=Probable N-acetyltransferase san; AltName: Full=Protein separation anxiety	-	14	19	19	99	143	101	0.814401	1.19713	1.12987	18.6235	24.415	18.6586
Cre09.g400800.v5.5	0.541446	0	0	7.17983	3.27256	1.76708	-4.33962	0.0153333	0.026613	Cre09.g400800	chromosome_9	1023976	1037136	+	4923	-	- && Q55A09.1 RecName: Full=Probable serine/threonine-protein kinase DDB_G0272254	-	1	0	0	4	2	1	0.00567181	0	0	0.0733666	0.0332937	0.0180123
Cre07.g344600.v5.5	3.24868	6.45769	0.552791	59.2336	62.1787	83.0528	-4.33397	1.86115e-18	1.00515e-17	Cre07.g344600	chromosome_7	4663933	4672467	+	1851	-	- && O49485.1 RecName: Full=D-3-phosphoglycerate dehydrogenase 1, chloroplastic; AltName: Full=Protein EMBRYO SAC DEVELOPMENT ARREST 9; Flags: Precursor	-	6	11	1	33	38	47	0.09051	0.179728	0.0154209	1.60981	1.68244	2.25159
Cre14.g631750.v5.5	0.541446	0	0	1.79496	3.27256	7.06832	-4.33258	0.0156103	0.0270725	Cre14.g631750	chromosome_14	3690465	3692715	+	1095	-	- && -	-	1	0	0	1	2	4	0.0254998	0	0	0.082462	0.149685	0.323925
Cre14.g623403.v5.5	2.70723	1.76119	0	25.1294	39.2707	24.7391	-4.31953	2.86472e-09	9.92649e-09	Cre14.g623403	chromosome_14	2292990	2302549	-	3978	-	- && -	-	5	3	0	14	24	14	0.0350959	0.0228079	0	0.317783	0.494434	0.312077
Cre06.g255350.v5.5	2.16579	7.04476	9.39744	131.032	125.994	111.326	-4.31433	1.32935e-32	1.0717e-31	Cre06.g255350	chromosome_6	929143	932114	+	834	-	- && K7VCB9.1 RecName: Full=Hydroxyethylthiazole kinase; AltName: Full=4-methyl-5-beta-hydroxyethylthiazole kinase; Short=TH kinase; Short=Thz kinase	-	4	12	17	73	77	63	0.13392	0.435155	0.581835	7.9036	7.56636	6.69842
Cre10.g432650.v5.5	3.24868	0	1.10558	32.3092	29.4531	26.5062	-4.31274	3.18553e-09	1.09842e-08	Cre10.g432650	chromosome_10	2019956	2023039	+	984	-	- && Q8MJJ7.1 RecName: Full=m7GpppX diphosphatase; AltName: Full=DCS-1; AltName: Full=Decapping scavenger enzyme; AltName: Full=Hint-related 7meGMP-directed hydrolase; AltName: Full=Histidine triad nucleotide-binding protein 5; AltName: Full=Histidine tri	-	6	0	2	18	18	15	0.170258	0	0.0580165	1.65175	1.49913	1.35174
Cre12.g528926.v5.5	0.541446	1.17413	0	23.3345	6.54512	3.53416	-4.29878	0.000407334	0.000891679	Cre12.g528926	chromosome_12	5293667	5294242	-	237	-	- && -	-	1	2	0	13	4	2	0.117816	0.255217	0	4.95294	1.38316	0.748307
Cre07.g327333.v5.5	0.541446	1.76119	0.552791	17.9496	17.9991	19.4379	-4.29856	1.37848e-06	3.9165e-06	Cre07.g327333	chromosome_7	2240282	2240863	+	276	-	- && -	-	1	3	1	10	11	11	0.101168	0.328731	0.103421	3.27159	3.26622	3.53412
Cre06.g278162.v5.5	126.157	142.656	160.309	2837.83	2716.23	2809.66	-4.28514	0	0	Cre06.g278162	chromosome_6	3784323	3787464	-	1332	-	- && P21997.1 RecName: Full=Sulfated surface glycoprotein 185; Short=SSG 185; Flags: Precursor [Volvox carteri]	-	233	243	290	1581	1660	1590	4.88431	5.51735	6.21456	107.176	102.133	105.85
Cre03.g187450.v5.5	107.206	111.542	114.98	2103.69	2156.62	2212.39	-4.27796	0	0	Cre03.g187450	chromosome_3	5660281	5661787	-	810	-	- && Q9S726.1 RecName: Full=Probable ribose-5-phosphate isomerase 3, chloroplastic; AltName: Full=Phosphoriboisomerase 3; AltName: Full=Protein EMBRYO DEFECTIVE 3119; Flags: Precursor	-	198	190	208	1172	1318	1252	6.82546	7.0941	7.32985	130.65	133.35	137.062
Cre05.g241644.v5.5	1.62434	4.10944	1.10558	28.7193	52.361	49.4783	-4.2752	9.02769e-13	3.82882e-12	Cre05.g241644	chromosome_5	1989539	1991730	+	1527	-	- && -	-	3	7	2	16	32	28	0.0548572	0.13864	0.0373859	0.946126	1.71741	1.62599
Cre14.g630859.v5.5	21.6579	22.3084	27.6395	504.383	466.34	411.73	-4.27029	6.14436e-119	1.53877e-117	Cre14.g630859	chromosome_14	3502805	3509456	+	1212	-	- && Q9SUC0.3 RecName: Full=Probable 3-hydroxyisobutyrate dehydrogenase, mitochondrial; Short=HIBADH; Flags: Precursor	-	40	38	50	281	285	233	0.921529	0.948221	1.17756	20.9349	19.271	17.0471
Cre14.g630600.v5.5	1.08289	1.76119	0	5.38487	16.3628	31.8075	-4.25068	1.04344e-05	2.73352e-05	Cre14.g630600	chromosome_14	3417455	3423295	+	4179	-	- && -	-	2	3	0	3	10	18	0.0133632	0.0217109	0	0.0648212	0.196106	0.381943
Cre12.g559400.v5.5	0.541446	0	0.552791	0	1.63628	19.4379	-4.24267	0.00771109	0.0141025	Cre12.g559400	chromosome_12	7084930	7095645	-	5202	-	- && Q8IRU4.1 RecName: Full=cAMP-specific 3',5'-cyclic phosphodiesterase, isoform F; AltName: Full=Learning/memory process protein; AltName: Full=Protein dunce	-	1	0	1	0	1	11	0.00536761	0	0.00548714	0	0.015754	0.187508
Cre09.g386753.v5.5	24.9065	33.4626	48.0928	626.44	649.604	729.804	-4.2365	4.17836e-145	1.21721e-143	Cre09.g386753	chromosome_9	222818	223812	-	222	-	- && -	-	46	57	87	349	397	413	5.78571	7.76516	11.1862	141.952	146.555	164.966
Cre14.g620702.v5.5	2.16579	1.76119	0	16.1546	39.2707	17.6708	-4.22666	1.50652e-07	4.64121e-07	Cre14.g620702	chromosome_14	1873369	1877024	-	1506	-	- && P81131.1 RecName: Full=Perphorin-1; AltName: Full=Perphorin I; Flags: Precursor [Volvox carteri]	-	4	3	0	9	24	10	0.0741629	0.0602455	0	0.539617	1.30602	0.588807
Cre06.g272650.v5.5	262.601	242.457	250.414	4419.19	4692.85	5002.61	-4.22292	0	0	Cre06.g272650	chromosome_6	2925547	2927896	-	732	-	- && Q9C639.1 RecName: Full=Photosystem I chlorophyll a/b-binding protein 5, chloroplastic; Short=Lhca5; AltName: Full=LHCI type III LHCA5; Flags: Precursor	-	485	413	453	2462	2868	2831	18.5004	17.0635	17.6646	303.7	321.093	342.947
Cre08.g384050.v5.5	0.541446	0.587063	0	5.38487	4.90884	10.6025	-4.21642	0.00319999	0.00622166	Cre08.g384050	chromosome_8	4715727	4718708	+	678	-	- && -	-	1	1	0	3	3	6	0.0411834	0.0446066	0	0.399539	0.362622	0.784729
Cre16.g671713.v5.5	49.2716	51.6616	52.5151	954.918	986.678	901.211	-4.21233	9.13848e-246	4.14892e-244	Cre16.g671713	chromosome_16	6671790	6676158	-	504	-	- && -	-	91	88	95	532	603	510	5.04153	5.28057	5.38034	95.3123	98.0503	89.73
Cre02.g143367.v5.5	0	0	1.10558	5.38487	8.18141	7.06832	-4.21157	0.00373436	0.00718595	Cre02.g143367	chromosome_2	9111819	9114475	-	693	-	- && -	-	0	0	2	3	5	4	0	0	0.0823784	0.390891	0.591288	0.511829
Cre09.g400250.v5.5	1.08289	0.587063	0	5.38487	11.454	14.1366	-4.20983	0.00039026	0.000856961	Cre09.g400250	chromosome_9	1127636	1132007	+	1578	-	- && -	-	2	1	0	3	7	8	0.0353895	0.0191656	0	0.171665	0.363541	0.449553
Cre08.g360700.v5.5	1.62434	0	0	7.17983	16.3628	7.06832	-4.20981	0.000581513	0.00124885	Cre08.g360700	chromosome_8	791110	798837	+	1908	-	- && -	-	3	0	0	4	10	4	0.043903	0	0	0.1893	0.42952	0.1859
Cre06.g268600.v5.5	34.6526	44.0297	32.0619	707.213	728.145	606.109	-4.20885	1.59065e-164	5.17777e-163	Cre06.g268600	chromosome_6	2438365	2442450	+	744	-	- && P27484.1 RecName: Full=Glycine-rich protein 2	-	64	75	58	394	445	343	2.40192	3.04872	2.22521	47.818	49.0173	40.8808
Cre09.g399960.v5.5	0.541446	1.76119	0	23.3345	13.0902	5.30124	-4.20471	7.26559e-05	0.000174444	Cre09.g399960	chromosome_9	5391745	5403687	-	8886	-	- && -	-	1	3	0	13	8	3	0.00314228	0.0102104	0	0.132101	0.0737812	0.0299373
Cre12.g508300.v5.5	8.1217	17.6119	14.3726	236.934	202.899	293.335	-4.1992	2.94291e-58	3.82701e-57	Cre12.g508300	chromosome_12	2197288	2199324	+	465	-	- && -	-	15	30	26	132	124	166	0.90072	1.95118	1.59602	25.6324	21.854	31.6558
Cre10.g420000.v5.5	2.16579	8.21888	9.95023	141.802	111.267	116.627	-4.1916	3.34304e-31	2.60841e-30	Cre10.g420000	chromosome_10	303808	305953	-	540	-	- && -	-	4	14	18	79	68	66	0.206832	0.784084	0.951471	13.21	10.3199	10.838
Cre06.g258566.v5.5	0	0.587063	0.552791	3.58992	9.81769	7.06832	-4.19101	0.00356653	0.00688433	Cre06.g258566	chromosome_6	1331727	1335152	-	1800	-	- && -	-	0	1	1	2	6	4	0	0.0168018	0.0158578	0.100329	0.273175	0.197054
Cre16.g663900.v5.5	105.582	153.811	137.092	2277.8	2362.79	2579.94	-4.19017	0	0	Cre16.g663900	chromosome_16	2916388	2919687	+	1050	-	- && Q43082.1 RecName: Full=Porphobilinogen deaminase, chloroplastic; Short=PBG; AltName: Full=Hydroxymethylbilane synthase; Short=HMBS; AltName: Full=Pre-uroporphyrinogen synthase; Flags: Precursor	-	195	262	248	1269	1444	1460	5.18557	7.54641	6.74185	109.129	112.704	123.3
Cre04.g228100.v5.5	0.541446	2.34825	0.552791	14.3597	29.4531	17.6708	-4.18806	7.85652e-07	2.27802e-06	Cre04.g228100	chromosome_4	3514834	3517785	+	513	-	- && -	-	1	4	1	8	18	10	0.0544295	0.235815	0.0556416	1.40812	2.87553	1.72855
Cre02.g120150.v5.5	5124.79	4910.2	4728.02	87565.2	86826	94616.6	-4.18753	0	0	Cre02.g120150	chromosome_2	6941968	6943439	-	558	-	- && P08475.1 RecName: Full=Ribulose bisphosphate carboxylase small chain 2, chloroplastic; Short=RuBisCO small subunit 2; Flags: Precursor	-	9465	8364	8553	48784	53063	53544	473.629	453.324	437.523	7894.26	7793.27	8508.93
Cre17.g731200.v5.5	4.33157	4.69651	5.52791	71.7983	106.358	86.587	-4.18752	4.44569e-25	2.99324e-24	Cre17.g731200	chromosome_17	4345096	4349435	+	2052	-	- && -	-	8	8	10	40	65	49	0.108859	0.117907	0.139104	1.76015	2.59596	2.11747
Cre14.g631451.v5.5	1.62434	0	1.65837	17.9496	17.9991	24.7391	-4.18431	7.12182e-07	2.07274e-06	Cre14.g631451	chromosome_14	3658289	3663300	+	3324	-	- && -	-	3	0	3	10	11	14	0.0252007	0	0.0257618	0.271648	0.271203	0.373478
Cre12.g549450.v5.5	7.58025	1.76119	8.84465	107.697	111.267	114.86	-4.18308	2.17865e-29	1.63499e-28	Cre12.g549450	chromosome_12	8341502	8344618	+	630	-	- && O58377.1 RecName: Full=Uncharacterized protein PH0643	-	14	3	16	60	68	65	0.620496	0.144016	0.72493	8.59961	8.84567	9.14894
Cre46.g761047.v5.5	1.08289	4.10944	1.10558	30.5143	34.3619	47.7112	-4.18178	3.16913e-11	1.24292e-10	Cre46.g761047	scaffold_46	10126	16077	+	1413	-	- && P64964.1 RecName: Full=PAPS-dependent sulfotransferase Stf3 >P9WLG0.1 RecName: Full=PAPS-dependent sulfotransferase Stf3 >P9WLG1.1 RecName: Full=PAPS-dependent sulfotransferase Stf3	-	2	7	2	17	21	27	0.039522	0.149825	0.0404022	1.08636	1.21798	1.69442
Cre01.g028900.v5.5	4.33157	3.52238	2.21116	44.8739	60.5424	74.2174	-4.15723	2.77914e-17	1.43409e-16	Cre01.g028900	chromosome_1	4294103	4297064	+	816	-	- && -	-	8	6	4	25	37	42	0.273748	0.222377	0.139922	2.76642	3.71598	4.56412
Cre03.g172550.v5.5	35.194	31.7014	40.9065	558.232	698.692	648.519	-4.14272	1.30863e-152	4.03157e-151	Cre03.g172550	chromosome_3	4058800	4063255	-	1038	-	- && A8IEF3.1 RecName: Full=Protein arginine N-methyltransferase 1	-	65	54	74	311	427	367	1.74851	1.57335	2.03494	27.054	33.7126	31.3521
Cre16.g662200.v5.5	5.95591	4.69651	1.65837	82.5681	58.9061	75.9845	-4.14038	4.06651e-20	2.32991e-19	Cre16.g662200	chromosome_16	2677675	2681506	+	828	-	- && Q9SIY3.1 RecName: Full=Triphosphate tunel metalloenzyme 3; AltName: Full=Adenosinetriphosphatase; Short=ATPase; AltName: Full=Triphosphatase; Short=PPPase	-	11	8	3	46	36	43	0.370949	0.292205	0.103421	5.01644	3.56315	4.60507
Cre06.g300650.v5.5	6.49736	7.63182	3.86953	107.697	85.0866	123.696	-4.13893	9.55165e-29	7.07578e-28	Cre06.g300650	chromosome_6	7532710	7540112	+	2445	-	- && Q7T322.1 RecName: Full=N-alpha-acetyltransferase 35, NatC auxiliary subunit; AltName: Full=Embryonic growth-associated protein; Short=zEGAP; AltName: Full=Protein MAK10 homolog	-	12	13	7	60	52	70	0.137042	0.160803	0.0817214	2.21585	1.74296	2.53873
Cre01.g055469.v5.5	3.24868	0	0	12.5647	24.5442	21.205	-4.13828	5.22208e-06	1.40892e-05	Cre01.g055469	chromosome_1	7724251	7729832	+	921	-	- && A4TEE0.1 RecName: Full=Putative S-adenosyl-L-methionine-dependent methyltransferase Mflv_5024	-	6	0	0	7	15	12	0.181904	0	0	0.686288	1.33473	1.15537
Cre02.g080250.v5.5	24.9065	22.8955	33.1674	504.383	494.157	424.099	-4.13296	6.42731e-118	1.59931e-116	Cre02.g080250	chromosome_2	989001	992395	+	564	-	- && O78424.1 RecName: Full=Uncharacterized protein ycf19	-	46	39	60	281	302	240	2.27735	2.09129	3.03661	44.9878	43.8824	37.7338
Cre16.g650550.v5.5	493.799	470.238	438.916	8070.13	7988.32	8552.67	-4.13248	0	0	Cre16.g650550	chromosome_16	1166895	1169717	+	453	-	- && P93554.1 RecName: Full=Nucleoside diphosphate kinase 1; AltName: Full=Nucleoside diphosphate kinase I; Short=NDK I; Short=NDP kinase I; Short=NDPK I; AltName: Full=PP18	-	912	801	794	4496	4882	4840	56.2145	53.4765	50.031	896.182	883.206	947.426
Cre03.g171100.v5.5	55.2275	63.4028	53.6207	908.249	1006.31	1083.22	-4.12368	2.76252e-236	1.20488e-234	Cre03.g171100	chromosome_3	3874845	3878187	+	771	-	- && -	-	102	108	97	506	615	613	3.694	4.23641	3.59115	59.2603	65.3707	70.5025
Cre11.g468100.v5.5	0.541446	0	0	3.58992	1.63628	5.30124	-4.12253	0.0260043	0.0431054	Cre11.g468100	chromosome_11	1888548	1901563	-	4617	-	- && Q01065.2 RecName: Full=Calcium/calmodulin-dependent 3',5'-cyclic nucleotide phosphodiesterase 1B; Short=Cam-PDE 1B; AltName: Full=63 kDa Cam-PDE	-	1	0	0	2	1	3	0.00604772	0	0	0.0391145	0.0177502	0.0576182
Cre11.g467673.v5.5	0	6.45769	0	37.6941	22.9079	51.2453	-4.12101	0.0263917	0.043701	Cre11.g467673	chromosome_11	1053456	1063479	+	4311	-	- && Q22000.2 RecName: Full=Probable 3',5'-cyclic phosphodiesterase pde-4	-	0	11	0	21	14	29	0	0.0771691	0	0.439855	0.266141	0.596511
Cre14.g626700.v5.5	948.073	940.475	913.763	16113.3	15634.7	16999.3	-4.12053	0	0	Cre14.g626700	chromosome_14	2717256	2718504	+	381	-	- && P07839.2 RecName: Full=Ferredoxin, chloroplastic; Flags: Precursor	-	1751	1602	1653	8977	9555	9620	128.325	127.165	123.841	2127.52	2055.27	2238.97
Cre07.g326950.v5.5	17.3263	6.45769	15.4781	227.96	247.078	210.283	-4.11494	4.34008e-56	5.44333e-55	Cre07.g326950	chromosome_7	2184576	2187961	-	756	-	- && Q9SVN5.1 RecName: Full=Methionine--tRNA ligase, cytoplasmic; AltName: Full=Methionyl-tRNA synthetase; Short=MetRS	-	32	11	28	127	151	119	1.1819	0.440047	1.05719	15.1688	16.3688	13.958
Cre12.g490891.v5.5	0	0.587063	0	3.58992	3.27256	3.53416	-4.10951	0.0253517	0.0421272	Cre12.g490891	chromosome_12	1069086	1070657	+	447	-	- && -	-	0	1	0	2	2	2	0	0.0676583	0	0.404008	0.366678	0.396753
Cre13.g579350.v5.5	2.70723	3.52238	4.97511	73.5933	49.0884	70.6832	-4.10718	1.82278e-18	9.85459e-18	Cre13.g579350	chromosome_13	2355126	2360141	-	3288	-	- && -	-	5	6	9	41	30	40	0.042461	0.0551884	0.0781317	1.12595	0.747742	1.07876
Cre11.g467450.v5.5	0	0.587063	0.552791	12.5647	1.63628	5.30124	-4.10476	0.00588979	0.0109811	Cre11.g467450	chromosome_11	1787394	1793135	+	1785	-	- && -	-	0	1	1	7	1	3	0	0.016943	0.0159911	0.354102	0.0459118	0.149033
Cre13.g590450.v5.5	2.16579	3.52238	4.97511	52.0538	65.4512	65.382	-4.10385	8.1982e-18	4.32677e-17	Cre13.g590450	chromosome_13	3895229	3900180	+	2559	-	- && -	-	4	6	9	29	40	37	0.0436457	0.0709103	0.10039	1.02328	1.28101	1.28212
Cre12.g490950.v5.5	1.08289	0.587063	0	5.38487	19.6354	3.53416	-4.10125	0.00105874	0.0022048	Cre12.g490950	chromosome_12	1057280	1062495	-	3135	-	- && Q9HCI6.2 RecName: Full=E3 SUMO-protein ligase KIAA1586	-	2	1	0	3	12	2	0.0178133	0.00964697	0	0.0864076	0.313694	0.0565706
Cre03.g146847.v5.5	0.541446	4.69651	0.552791	34.1042	29.4531	33.5745	-4.09894	1.96918e-09	6.90035e-09	Cre03.g146847	chromosome_3	931646	933397	-	201	-	- && -	-	1	8	1	19	18	19	0.138917	1.20371	0.142011	8.53543	7.33903	8.38216
Cre02.g115450.v5.5	1.08289	0	0	0	6.54512	12.3696	-4.09866	0.0101864	0.0182385	Cre02.g115450	chromosome_2	6380102	6394397	-	9036	-	- && Q19187.3 RecName: Full=Receptor-type guanylate cyclase gcy-12; Flags: Precursor	-	2	0	0	0	4	7	0.00618024	0	0	0	0.0362782	0.0686942
Cre10.g458850.v5.5	1.62434	0.587063	0	16.1546	11.454	10.6025	-4.09708	9.15464e-05	0.000217346	Cre10.g458850	chromosome_10	5467567	5472015	+	1326	-	- && -	-	3	1	0	9	7	6	0.0631727	0.0228079	0	0.612868	0.43263	0.401242
Cre17.g714900.v5.5	11.3704	4.69651	2.76395	132.827	86.7229	104.258	-4.09268	9.00271e-26	6.2044e-25	Cre17.g714900	chromosome_17	2363026	2367627	+	567	-	- && -	-	21	8	5	74	53	59	1.03416	0.426713	0.251712	11.7846	7.66046	9.22714
Cre11.g467763.v5.5	0.541446	0.587063	0	3.58992	6.54512	8.8354	-4.08076	0.00521935	0.00982753	Cre11.g467763	chromosome_11	1604561	1607742	+	198	-	- && -	-	1	1	0	2	4	5	0.141022	0.152744	0	0.91208	1.65561	2.23925
Cre17.g709500.v5.5	0.541446	2.34825	2.21116	21.5395	21.2717	42.4099	-4.0723	1.06324e-08	3.53889e-08	Cre17.g709500	chromosome_17	1790415	1798683	-	3237	-	- && Q3TZA2.1 RecName: Full=Cyclin-dependent kinase-like 4	-	1	4	4	12	13	24	0.00862599	0.037372	0.0352723	0.334739	0.329127	0.657456
Cre14.g625650.v5.5	20.0335	31.1143	20.4533	418.225	423.797	355.183	-4.07065	2.56634e-97	5.36306e-96	Cre14.g625650	chromosome_14	2572208	2574257	+	477	-	- && -	-	37	53	37	233	259	201	2.16588	3.36036	2.21411	44.1068	44.4983	37.3659
Cre08.g373225.v5.5	0	1.17413	0	1.79496	4.90884	12.3696	-4.06569	0.00762032	0.0139545	Cre08.g373225	chromosome_8	2684255	2686965	-	483	-	- && -	-	0	2	0	1	3	7	0	0.125231	0	0.186948	0.509022	1.28514
Cre06.g289650.v5.5	0.541446	3.52238	0	28.7193	13.0902	24.7391	-4.06245	1.12855e-06	3.23183e-06	Cre06.g289650	chromosome_6	6065043	6070975	-	2301	-	- && -	-	1	6	0	16	8	14	0.0121349	0.0788612	0	0.627872	0.284928	0.539523
Cre06.g250200.v5.5	933.454	875.311	924.819	15241	15102.9	15324.1	-4.06169	0	0	Cre06.g250200	chromosome_6	148846	153317	+	1173	-	- && A8HYU5.1 RecName: Full=S-adenosylmethionine synthase; Short=AdoMet synthase; AltName: Full=Methionine adenosyltransferase; Short=MAT	-	1724	1491	1673	8491	9230	8672	41.0384	38.4422	40.7113	653.625	644.861	655.571
Cre08.g372450.v5.5	793.219	745.57	792.149	12654.5	12749.9	13408.6	-4.05694	0	0	Cre08.g372450	chromosome_8	2553650	2556775	-	600	-	- && P12852.1 RecName: Full=Oxygen-evolving enhancer protein 3, chloroplastic; Short=OEE3; Flags: Precursor	-	1465	1270	1433	7050	7792	7588	68.177	64.0149	68.1729	1060.98	1064.29	1121.44
Cre09.g405550.v5.5	0	9.39301	4.97511	86.158	93.268	58.3137	-4.05303	0.000424224	0.000926693	Cre09.g405550	chromosome_9	6146650	6151055	-	813	-	- && Q1G3L1.1 RecName: Full=Probable mitochondrial import inner membrane translocase subunit TIM21; AltName: Full=Protein SEGREGATION DISTORTION 3; Flags: Precursor	-	0	16	9	48	57	33	0	0.595193	0.315987	5.33112	5.74575	3.59933
Cre12.g558100.v5.5	14.0776	10.5671	9.95023	179.496	202.899	185.543	-4.03482	2.15991e-51	2.49903e-50	Cre12.g558100	chromosome_12	7256625	7261955	+	1137	-	- && A2Y953.1 RecName: Full=Protein arginine N-methyltransferase PRMT10	-	26	18	18	100	124	105	0.638505	0.478785	0.451886	7.94159	8.93765	8.18893
Cre07.g344550.v5.5	30.8624	35.2238	18.2421	461.304	449.977	466.509	-4.03395	1.91552e-108	4.45243e-107	Cre07.g344550	chromosome_7	4659517	4663832	-	1542	-	- && O27051.1 RecName: Full=D-3-phosphoglycerate dehydrogenase; Short=PGDH	-	57	60	33	257	275	264	1.03215	1.17678	0.610866	15.0493	14.6154	15.1816
Cre02.g081050.v5.5	100.168	103.323	101.161	1662.13	1701.73	1623.95	-4.03382	0	0	Cre02.g081050	chromosome_2	1084106	1089242	+	1590	-	- && -	-	185	176	183	926	1040	919	3.24882	3.34768	3.28527	52.5874	53.6042	51.2527
Cre07.g344950.v5.5	481.887	528.357	467.661	8172.44	7680.7	8243.43	-4.02801	0	0	Cre07.g344950	chromosome_7	4701800	4704735	-	642	-	- && Q9C639.1 RecName: Full=Photosystem I chlorophyll a/b-binding protein 5, chloroplastic; Short=Lhca5; AltName: Full=LHCI type III LHCA5; Flags: Precursor	-	890	900	846	4553	4694	4665	38.7085	42.3971	37.6142	640.369	599.198	644.34
Cre01.g010400.v5.5	41.6914	48.1392	45.8816	734.138	746.144	715.668	-4.01818	9.09908e-190	3.20366e-188	Cre01.g010400	chromosome_1	1945728	1947403	-	564	-	- && -	-	77	82	83	409	456	405	3.81209	4.39707	4.20064	65.4805	66.2595	63.6758
Cre16.g690506.v5.5	2.70723	2.93532	6.0807	62.8235	65.4512	61.8478	-4.0171	3.13702e-18	1.67672e-17	Cre16.g690506	chromosome_16	3912004	3915479	-	813	-	- && -	-	5	5	11	35	40	35	0.171724	0.185998	0.386206	3.88728	4.0321	3.81747
Cre01.g008100.v5.5	1.62434	3.52238	2.21116	62.8235	40.907	14.1366	-4.01056	3.44441e-10	1.27337e-09	Cre01.g008100	chromosome_1	1551623	1561025	-	3144	-	- && Q9FKW2.1 RecName: Full=Zinc finger CCCH domain-containing protein 61; Short=AtC3H61	-	3	6	4	35	25	8	0.0266434	0.0577161	0.0363157	1.0052	0.651658	0.225635
Cre12.g560950.v5.5	200.335	190.796	178.551	3108.87	2961.67	3099.46	-4.00817	0	0	Cre12.g560950	chromosome_12	6881158	6883069	+	381	-	- && P14224.1 RecName: Full=Photosystem I reaction center subunit V, chloroplastic; AltName: Full=Light-harvesting complex I 10 kDa protein; AltName: Full=P35 protein; AltName: Full=PSI-G; Flags: Precursor	-	370	325	323	1732	1810	1754	27.1162	25.7981	24.1988	410.479	389.328	408.228
Cre01.g024900.v5.5	0	5.28357	3.31674	44.8739	39.2707	51.2453	-3.99698	3.66847e-12	1.50609e-11	Cre01.g024900	chromosome_1	3847773	3852874	+	2658	-	- && F4HWF9.1 RecName: Full=Nuclear speckle RNA-binding protein B; Short=AtNSRB	-	0	9	6	25	24	29	0	0.102404	0.0644337	0.849284	0.739977	0.967478
Cre12.g487700.v5.5	1.08289	5.28357	3.31674	59.2336	47.4522	45.9441	-3.99391	2.05416e-14	9.39744e-14	Cre12.g487700	chromosome_12	1452619	1459380	-	2226	-	- && -	-	2	9	6	33	29	26	0.0250874	0.122277	0.0769383	1.33862	1.06767	1.03573
Cre02.g085450.v5.5	43.3157	29.3532	39.8009	552.847	587.425	653.82	-3.99077	2.84798e-141	8.18899e-140	Cre02.g085450	chromosome_2	1646979	1650920	+	1098	-	- && P35055.1 RecName: Full=Oxygen-dependent coproporphyrinogen-III oxidase, chloroplastic; Short=Coprogen oxidase; Short=Coproporphyrinogenase; Flags: Precursor	-	80	50	72	308	359	370	2.03441	1.3772	1.87175	25.3289	26.795	29.8812
Cre16.g690507.v5.5	0.541446	5.28357	0	32.3092	22.9079	35.3416	-3.99027	4.56443e-08	1.45617e-07	Cre16.g690507	chromosome_16	3915630	3916521	+	213	-	- && -	-	1	9	0	18	14	20	0.131091	1.27788	0	7.63064	5.38655	8.32623
Cre08.g368450.v5.5	4.87302	4.10944	7.18628	86.158	98.1769	72.4503	-3.98687	8.3484e-24	5.4146e-23	Cre08.g368450	chromosome_8	2047520	2050435	-	897	-	- && Q5N7W3.1 RecName: Full=Dolichyl-diphosphooligosaccharide--protein glycosyltransferase subunit 2; AltName: Full=Ribophorin II; Short=RPN-II; AltName: Full=Ribophorin-2; Flags: Precursor	-	9	7	13	48	60	41	0.280157	0.236012	0.413683	4.83189	5.48177	4.05312
Cre05.g240850.v5.5	38.9841	37.572	40.3537	640.8	631.605	579.602	-3.98509	5.73637e-159	1.82892e-157	Cre05.g240850	chromosome_5	3364142	3372831	+	1914	-	- && O82392.1 RecName: Full=Phosphomethylpyrimidine synthase, chloroplastic; AltName: Full=Hydroxymethylpyrimidine phosphate synthase; Short=HMP-P synthase; Short=HMP-phosphate synthase; Short=HMPP synthase; AltName: Full=Protein PYRIMIDINE REQUIRING; Alt	-	72	64	73	357	386	328	1.05037	1.01127	1.08867	16.842	16.5275	15.196
Cre10.g424450.v5.5	19.4921	18.199	28.1923	339.247	379.617	323.376	-3.98212	3.21399e-86	6.00525e-85	Cre10.g424450	chromosome_10	919065	921500	-	1020	-	- && Q9LHE5.3 RecName: Full=Mitochondrial import receptor subunit TOM40-1; AltName: Full=Translocase of outer membrane 40 kDa subunit homolog 1; Contains: RecName: Full=Mitochondrial import receptor subunit TOM40-1, N-terminally processed	-	36	31	51	189	232	183	0.985494	0.919158	1.42721	16.7313	18.6402	15.9092
Cre02.g141005.v5.5	37.9012	34.0497	35.9314	567.207	543.245	588.438	-3.97525	2.76159e-147	8.15195e-146	Cre02.g141005	chromosome_2	7972887	7974108	+	192	-	- && -	-	70	58	65	316	332	333	10.18	9.13598	9.66337	148.612	141.71	153.795
Cre01.g003475.v5.5	0	0	1.10558	7.17983	3.27256	7.06832	-3.9688	0.00906131	0.0163637	Cre01.g003475	chromosome_1	595705	601865	-	1950	-	- && -	-	0	0	2	4	2	4	0	0	0.029276	0.185222	0.0840539	0.181896
Cre06.g252200.v5.5	43.8572	34.6367	25.9812	604.901	490.884	540.727	-3.96678	1.56892e-120	3.96754e-119	Cre06.g252200	chromosome_6	415936	420090	+	1194	-	- && Q41009.1 RecName: Full=Translocase of chloroplast 34; AltName: Full=34 kDa chloroplast outer envelope protein; AltName: Full=GTP-binding protein IAP34; AltName: Full=GTP-binding protein OEP34	-	81	59	47	337	300	306	1.89423	1.49443	1.1236	25.4855	20.5911	22.7256
Cre01.g050950.v5.5	177.053	145.592	156.44	2563.2	2385.7	2541.06	-3.96415	0	0	Cre01.g050950	chromosome_1	7057409	7061075	-	1515	-	- && Q9CA67.1 RecName: Full=Geranylgeranyl diphosphate reductase, chloroplastic; AltName: Full=Geranylgeranyl reductase; Flags: Precursor	-	327	248	283	1428	1458	1438	6.0268	4.95071	5.332	85.1106	78.8691	84.1675
Cre16.g678650.v5.5	1.62434	0.587063	0	7.17983	8.18141	19.4379	-3.96233	0.000291409	0.000650461	Cre16.g678650	chromosome_16	5748161	5751612	+	1110	-	- && -	-	3	1	0	4	5	11	0.0754657	0.0272462	0	0.325391	0.369155	0.878755
Cre08.g360100.v5.5	0.541446	0	0.552791	1.79496	4.90884	10.6025	-3.96106	0.00928366	0.016738	Cre08.g360100	chromosome_8	676563	681044	+	1602	-	- && P32528.2 RecName: Full=Urea amidolyase; Includes: RecName: Full=Urea carboxylase; Includes: RecName: Full=Allophanate hydrolase	-	1	0	1	1	3	6	0.0174297	0	0.0178178	0.0563645	0.153469	0.332114
Cre01.g032650.v5.5	1263.19	1214.05	1225.54	18997.8	19551.9	19043.8	-3.95904	0	0	Cre01.g032650	chromosome_1	4731076	4734249	-	1200	-	- && Q15PR4.1 RecName: Full=Transaldolase	-	2333	2068	2217	10584	11949	10777	54.2856	52.1192	52.7353	796.41	816.042	796.37
Cre16.g691776.v5.5	1.62434	1.76119	3.86953	34.1042	29.4531	49.4783	-3.95665	3.88234e-11	1.51612e-10	Cre16.g691776	chromosome_16	7738856	7741862	+	693	-	- && -	-	3	3	7	19	18	28	0.120876	0.130923	0.288324	2.47565	2.12864	3.5828
Cre12.g489300.v5.5	12.9947	15.8507	19.9005	220.78	265.078	265.062	-3.94698	6.18236e-64	8.69506e-63	Cre12.g489300	chromosome_12	1250655	1263419	-	3192	-	- && -	-	24	27	36	123	162	150	0.209942	0.255817	0.321926	3.47945	4.15924	4.16703
Cre50.g761397.v5.5	7.58025	7.04476	8.84465	107.697	111.267	141.366	-3.93822	1.43827e-32	1.1577e-31	Cre50.g761397	scaffold_50	2	1445	-	390	-	- && Q9W445.1 RecName: Full=Malignant T-cell-amplified sequence 1 homolog; AltName: Full=Multiple copies in T-cell lymphoma 1 homolog; Short=MCT-1	-	14	12	16	60	68	80	1.00234	0.930562	1.17104	13.8917	14.2892	18.1896
Cre01.g051500.v5.5	415.289	363.392	342.73	5630.78	5522.45	6008.07	-3.93481	0	0	Cre01.g051500	chromosome_1	7122680	7124615	-	354	-	- && -	-	767	619	620	3137	3375	3400	60.4984	52.883	49.9925	800.164	781.327	851.675
Cre03.g196350.v5.5	22.7407	16.4378	9.95023	213.6	269.986	261.528	-3.92155	3.84135e-57	4.91307e-56	Cre03.g196350	chromosome_3	6596913	6599020	+	573	-	- && Q9RX32.2 RecName: Full=UPF0225 protein DR_0483	-	42	28	18	119	165	148	2.04666	1.47786	0.896674	18.7526	23.5989	22.9037
Cre17.g745147.v5.5	4.87302	2.34825	3.86953	50.2588	47.4522	70.6832	-3.91408	7.20218e-16	3.50999e-15	Cre17.g745147	chromosome_17	6830232	6832623	+	1425	-	- && -	-	9	4	7	28	29	40	0.176352	0.0848934	0.140217	1.77424	1.66781	2.48911
Cre10.g430400.v5.5	30350.8	29154.7	29250.4	436322	436584	464359	-3.91328	0	0	Cre10.g430400	chromosome_10	1710731	1711852	-	285	-	- && Q8LEM8.1 RecName: Full=60S ribosomal protein L37-3	-	56055	49662	52914	243082	266815	262783	5491.88	5269.97	5299.59	77015.1	76723.4	81761.8
Cre10.g423150.v5.5	0	1.17413	0	3.58992	8.18141	5.30124	-3.91204	0.0103036	0.0184292	Cre10.g423150	chromosome_10	784981	787522	+	1980	-	- && -	-	0	2	0	2	5	3	0	0.0305487	0	0.091208	0.206951	0.134355
Cre01.g027575.v5.5	2.16579	2.93532	0	23.3345	24.5442	28.2733	-3.9116	7.89515e-08	2.47953e-07	Cre01.g027575	chromosome_1	4171668	4172262	-	339	-	- && -	-	4	5	0	13	15	16	0.329467	0.446066	0	3.46267	3.62622	4.18522
Cre12.g536450.v5.5	3.79012	4.69651	9.39744	87.9529	75.2689	106.025	-3.90912	2.46382e-23	1.58212e-22	Cre12.g536450	chromosome_12	6185623	6191568	-	954	-	- && -	-	7	8	17	49	46	60	0.204881	0.253612	0.508648	4.63784	3.95159	5.57701
Cre03.g183750.v5.5	3.24868	2.93532	11.6086	104.108	89.9955	74.2174	-3.90859	7.56409e-21	4.47249e-20	Cre03.g183750	chromosome_3	5310576	5315168	-	3138	-	- && -	-	6	5	21	58	55	42	0.0533888	0.0481887	0.191022	1.66895	1.43639	1.18685
Cre06.g278213.v5.5	100.168	92.756	107.241	1495.2	1495.56	1519.69	-3.90807	0	0	Cre06.g278213	chromosome_6	4069356	4071703	+	774	-	- && Q9SQL2.1 RecName: Full=Chlorophyll a-b binding protein P4, chloroplastic; AltName: Full=LHCI type III CAB-P4; Flags: Precursor	-	185	158	194	833	914	860	6.67394	6.17369	7.15447	97.1789	96.776	98.5271
Cre08.g380201.v5.5	16.7848	15.2636	16.0309	179.496	269.986	268.596	-3.90113	1.78237e-56	2.24998e-55	Cre08.g380201	chromosome_8	4192720	4199141	+	1701	-	- && Q9SQT8.1 RecName: Full=Bifunctional 3-dehydroquinate dehydratase/shikimate dehydrogenase, chloroplastic; Short=DHQ-SDH protein; AltName: Full=DHQase-SORase; AltName: Full=Protein EMBRYO DEFECTIVE 3004; Includes: RecName: Full=Dehydroquinate dehydrata	-	31	26	29	100	165	152	0.508872	0.462272	0.486643	5.3084	7.94954	7.92387
Cre06.g255500.v5.5	1.08289	0.587063	1.65837	17.9496	19.6354	12.3696	-3.90062	7.73292e-06	2.05141e-05	Cre06.g255500	chromosome_6	943477	947712	-	2394	-	- && -	-	2	1	3	10	12	7	0.0233269	0.0126329	0.0357696	0.377176	0.41079	0.259282
Cre04.g232104.v5.5	458.064	420.337	454.947	6338	6479.67	7101.9	-3.90019	0	0	Cre04.g232104	chromosome_4	3996706	3999362	+	774	-	- && P14273.1 RecName: Full=Chlorophyll a-b binding protein of LHCII type I, chloroplastic; Short=CAB; Short=LHCP; Flags: Precursor	-	846	716	823	3531	3960	4019	30.5197	27.977	30.3512	411.931	419.292	460.442
Cre12.g519050.v5.5	22.7407	15.8507	12.1614	254.884	238.897	265.062	-3.89837	9.63402e-63	1.33322e-61	Cre12.g519050	chromosome_12	4234448	4236892	+	798	-	- && -	-	42	27	22	142	146	150	1.4696	1.02327	0.786931	16.0677	14.9938	16.6681
Cre09.g396300.v5.5	21.6579	16.4378	14.9253	240.524	258.532	289.801	-3.89239	8.85262e-67	1.29065e-65	Cre09.g396300	chromosome_9	1777394	1784638	-	1692	-	- && Q9AR38.1 RecName: Full=Protoporphyrinogen oxidase, chloroplastic; Short=PPO; AltName: Full=Protoporphyrinogen oxidase 1; Flags: Precursor	-	40	28	27	134	158	164	0.660102	0.500479	0.455491	7.15109	7.65278	8.59492
Cre06.g249250.v5.5	8703.75	8499.5	8221.65	124418	122955	129504	-3.88975	0	0	Cre06.g249250	chromosome_6	57989	58915	-	384	-	- && O74690.1 RecName: Full=13 kDa ribonucleoprotein-associated protein	-	16075	14478	14873	69315	75143	73287	1168.88	1140.27	1105.56	16299.1	16036.9	16923.6
Cre12.g506400.v5.5	1.08289	1.17413	0.552791	16.1546	14.7265	10.6025	-3.8882	4.24869e-05	0.000104632	Cre12.g506400	chromosome_12	2505793	2511331	+	2010	-	- && -	-	2	2	1	9	9	6	0.0277834	0.0300928	0.0142011	0.40431	0.366952	0.2647
Cre02.g143250.v5.5	61.1834	75.7312	65.7821	969.277	985.041	1026.67	-3.88115	7.67724e-240	3.3769e-238	Cre02.g143250	chromosome_2	7658830	7663200	-	1026	-	- && Q8LG77.2 RecName: Full=Isocitrate dehydrogenase [NAD] catalytic subunit 6, mitochondrial; AltName: Full=IDH-VI; AltName: Full=Isocitric dehydrogenase 6; AltName: Full=NAD(+)-specific ICDH 6; Flags: Precursor	-	113	129	119	540	602	581	3.07527	3.80252	3.31067	47.5242	48.0852	50.2142
Cre17.g746997.v5.5	16.7848	21.7213	44.2232	443.355	337.074	438.236	-3.88015	2.61605e-20	1.51678e-19	Cre17.g746997	chromosome_17	7068687	7076475	-	2865	-	- && P0A9Q8.2 RecName: Full=Aldehyde-alcohol dehydrogenase; Includes: RecName: Full=Alcohol dehydrogenase; Short=ADH; Includes: RecName: Full=Acetaldehyde dehydrogenase [acetylating]; Short=ACDH; Includes: RecName: Full=Pyruvate-formate-lyase deactivase;	-	31	37	80	247	206	248	0.302126	0.390576	0.797043	7.78467	5.89257	7.67583
Cre02.g073850.v5.5	24.9065	14.0895	23.77	278.218	325.62	321.609	-3.87583	4.00731e-74	6.42121e-73	Cre02.g073850	chromosome_2	89164	90660	+	630	-	- && -	-	46	24	43	155	199	182	2.03877	1.15212	1.94825	22.2157	25.8866	25.617
Cre12.g484050.v5.5	39212.1	40456.9	39338.8	593639	575858	577493	-3.87576	0	0	Cre12.g484050	chromosome_12	99630	101165	-	297	-	- && Q9LZ57.1 RecName: Full=60S ribosomal protein L36-3	-	72421	68914	71164	330726	351931	326806	6808.63	7017.45	6839.44	100549	97109.9	97573.5
Cre12.g551800.v5.5	1.08289	1.17413	3.31674	35.8992	16.3628	30.0404	-3.87552	3.23742e-08	1.04484e-07	Cre12.g551800	chromosome_12	8016895	8020155	-	915	-	- && -	-	2	2	6	20	10	17	0.0610324	0.0661055	0.187175	1.97368	0.895656	1.6475
Cre02.g142600.v5.5	4.87302	2.93532	3.31674	57.4387	37.6345	68.9161	-3.87262	4.14168e-15	1.94991e-14	Cre02.g142600	chromosome_2	7736894	7741532	-	177	-	- && -	-	9	5	6	32	23	39	1.41978	0.854329	0.967597	16.3247	10.6492	19.5384
Cre15.g642865.v5.5	0	0	1.65837	7.17983	4.90884	12.3696	-3.86711	0.00275657	0.00541514	Cre15.g642865	chromosome_15	1451250	1455946	-	1296	-	- && -	-	0	0	3	4	3	7	0	0	0.0660743	0.278691	0.189705	0.478951
Cre17.g745447.v5.5	2.70723	2.93532	2.76395	35.8992	49.0884	37.1087	-3.86403	3.02136e-12	1.24437e-11	Cre17.g745447	chromosome_17	6855222	6862749	+	2298	-	- && Q5ZCI1.2 RecName: Full=Mitogen-activated protein kinase 10; Short=MAP kinase 10	-	5	5	5	20	30	21	0.0607535	0.0658034	0.0621064	0.785865	1.06988	0.81034
Cre04.g215952.v5.5	2.16579	7.04476	2.76395	57.4387	44.1796	70.6832	-3.8613	3.44522e-15	1.62744e-14	Cre04.g215952	chromosome_4	1141540	1142505	-	282	-	- && -	-	4	12	5	32	27	40	0.396061	1.28695	0.506101	10.2463	7.84652	12.5779
Cre12.g498250.v5.5	17292.2	18093.3	16683.2	260404	238009	254251	-3.85354	0	0	Cre12.g498250	chromosome_12	3266699	3268327	+	420	-	- && Q9SJ36.3 RecName: Full=40S ribosomal protein S17-2	-	31937	30820	30180	145075	145457	143882	2123.23	2219.28	2051.1	31189.7	28382.3	30377.7
Cre09.g394436.v5.5	181.926	164.378	156.993	2439.35	2377.52	2447.41	-3.85033	0	0	Cre09.g394436	chromosome_9	4237297	4242982	+	2292	-	- && P21616.4 RecName: Full=Pyrophosphate-energized vacuolar membrane proton pump; AltName: Full=Pyrophosphate-energized inorganic pyrophosphatase; Short=H(+)-PPase; AltName: Full=Vacuolar H(+)-pyrophosphatase	-	336	280	284	1359	1453	1385	4.09332	3.69464	3.53688	53.5393	51.9533	53.5838
Cre03.g174650.v5.5	4.87302	8.21888	7.18628	129.237	93.268	68.9161	-3.8496	4.1506e-24	2.71353e-23	Cre03.g174650	chromosome_3	4294055	4295626	+	525	-	- && -	-	9	14	13	72	57	39	0.478668	0.806487	0.706807	12.3834	8.8977	6.58724
Cre01.g007651.v5.5	8.1217	11.1542	9.95023	136.417	178.355	104.258	-3.84784	5.92743e-34	4.91903e-33	Cre01.g007651	chromosome_1	1483208	1491113	+	3306	-	- && Q08DI8.1 RecName: Full=Pseudouridylate synthase 7 homolog	-	15	19	18	76	109	59	0.126689	0.173812	0.155413	2.07577	2.702	1.58251
Cre03.g199535.v5.5	313.497	275.333	274.737	4173.28	4144.7	4110.23	-3.84602	0	0	Cre03.g199535	chromosome_3	8435901	8438728	-	744	-	- && Q9SYX1.1 RecName: Full=Light-harvesting complex-like protein 3 isotype 1, chloroplastic; AltName: Full=LHC-like protein 3 isoform 1; Flags: Precursor	-	579	469	497	2325	2533	2326	21.7299	19.0646	19.0678	282.175	279.013	277.227
Cre17.g726600.v5.5	0	0	1.10558	3.58992	0	12.3696	-3.83303	0.0227265	0.0381774	Cre17.g726600	chromosome_17	3655220	3662880	-	5337	-	- && P14381.1 RecName: Full=Transposon TX1 uncharacterized 149 kDa protein; AltName: Full=ORF 2	-	0	0	2	2	0	7	0	0	0.0106967	0.0338377	0	0.116305
Cre09.g396213.v5.5	1008.17	889.988	941.402	13219.9	13412.6	13815	-3.8315	0	0	Cre09.g396213	chromosome_9	4556780	4559169	+	876	-	- && P12853.1 RecName: Full=Oxygen-evolving enhancer protein 1, chloroplastic; Short=OEE1; Flags: Precursor	-	1862	1516	1703	7365	8197	7818	59.3509	52.3388	55.4916	759.166	766.855	791.389
Cre02.g081950.v5.5	4.87302	1.76119	2.76395	50.2588	50.7247	33.5745	-3.82921	1.03228e-12	4.36379e-12	Cre02.g081950	chromosome_2	1185198	1196816	-	5199	-	- && O22558.2 RecName: Full=Serine/threonine-protein kinase STY8; AltName: Full=Serine/threonine/tyrosine-protein kinase 8	-	9	3	5	28	31	19	0.0483364	0.0174514	0.0274515	0.486302	0.488657	0.324065
Cre11.g481093.v5.5	0.541446	0	2.21116	14.3597	17.9991	7.06832	-3.82842	0.000149901	0.000346909	Cre11.g481093	chromosome_11	3448551	3452140	-	1866	-	- && -	-	1	0	4	8	11	4	0.0149637	0	0.0611878	0.387121	0.483107	0.190084
Cre03.g198250.v5.5	1337.37	1306.22	1408.51	19455.5	18632.3	19473.2	-3.82798	0	0	Cre03.g198250	chromosome_3	6837497	6839573	-	768	-	- && -	-	2470	2225	2548	10839	11387	11020	89.8023	87.6188	94.7011	1274.37	1215.1	1272.39
Cre06.g294550.v5.5	2.16579	0.587063	0	3.58992	17.9991	17.6708	-3.82454	0.000244365	0.000550929	Cre06.g294550	chromosome_6	6741297	6745178	+	1365	-	- && O31634.1 RecName: Full=Uncharacterized membrane protein YjcL	-	4	1	0	2	11	10	0.0818237	0.0221562	0	0.132302	0.660423	0.649629
Cre05.g246800.v5.5	76.8854	67.5123	79.6018	1084.15	1066.86	1026.67	-3.82452	3.91103e-255	1.81816e-253	Cre05.g246800	chromosome_5	971441	974184	-	783	-	- && Q9LX31.1 RecName: Full=Tetrapyrrole-binding protein, chloroplastic; AltName: Full=Genomes uncoupled 4; Flags: Precursor	-	142	115	144	604	652	581	5.06382	4.44186	5.24949	69.6535	68.2414	65.798
Cre11.g467700.v5.5	62.2663	99.8007	72.4156	1084.15	1194.49	1016.07	-3.81811	4.6111e-195	1.68462e-193	Cre11.g467700	chromosome_11	1826115	1831677	-	1173	-	- && Q10LR9.1 RecName: Full=Uroporphyrinogen decarboxylase 2, chloroplastic; Short=UPD2; Short=URO-D2; Flags: Precursor	-	115	170	131	604	730	575	2.73748	4.38308	3.18779	46.4951	51.002	43.4678
Cre07.g318276.v5.5	1.62434	1.17413	2.21116	16.1546	27.8168	26.5062	-3.81167	1.55683e-07	4.78482e-07	Cre07.g318276	chromosome_7	803311	804412	+	180	-	- && -	-	3	2	4	9	17	15	0.465372	0.336036	0.634314	4.51479	7.73996	7.38953
Cre12.g501100.v5.5	16.2434	18.786	11.6086	220.78	211.08	220.885	-3.81017	5.63728e-56	7.03617e-55	Cre12.g501100	chromosome_12	2986261	2991856	-	2166	-	- && Q8AA22.1 RecName: Full=Uncharacterized RNA methyltransferase BT_0643	-	30	32	21	123	129	125	0.386736	0.446807	0.276744	5.12761	4.88083	5.1174
Cre17.g720250.v5.5	1084.52	1095.46	1072.97	15102.8	14957.2	15506.1	-3.8082	0	0	Cre17.g720250	chromosome_17	2974986	2976914	-	843	-	- && Q93WD2.3 RecName: Full=Chlorophyll a-b binding protein CP29; AltName: Full=Lhcbm4	-	2003	1866	1941	8414	9141	8775	66.3445	66.9442	65.7226	901.245	888.645	923.034
Cre12.g548500.v5.5	1.62434	1.17413	3.86953	23.3345	27.8168	42.4099	-3.80319	3.93122e-09	1.34716e-08	Cre12.g548500	chromosome_12	8423018	8432683	-	2286	-	- && -	-	3	2	7	13	17	24	0.0366435	0.0264595	0.0874054	0.513494	0.609446	0.930965
Cre08.g366900.v5.5	3.79012	10.5671	4.42232	91.5429	76.9052	90.1211	-3.79681	6.7227e-22	4.12746e-21	Cre08.g366900	chromosome_8	1870784	1875605	+	2880	-	- && -	-	7	18	8	51	47	51	0.0678668	0.18902	0.0792892	1.59899	1.33742	1.57028
Cre11.g467770.v5.5	39.5256	25.2437	26.5339	455.919	391.071	425.866	-3.79573	4.61867e-97	9.61315e-96	Cre11.g467770	chromosome_11	1638740	1643130	-	1389	-	- && P41758.1 RecName: Full=Phosphoglycerate kinase, chloroplastic; Flags: Precursor	-	73	43	48	254	239	241	1.46748	0.936256	0.986406	16.512	14.1013	15.3855
Cre06.g259900.v5.5	347.609	357.521	415.146	5395.64	4838.48	5317.15	-3.79454	0	0	Cre06.g259900	chromosome_6	1525413	1528648	-	1077	-	- && P12113.1 RecName: Full=ATP synthase gamma chain, chloroplastic; AltName: Full=F-ATPase gamma subunit; Flags: Precursor	-	642	609	751	3006	2957	3009	16.6445	17.1013	19.904	252.024	225.008	247.745
Cre12.g485100.v5.5	0	1.17413	0	1.79496	0	14.1366	-3.79303	0.0268801	0.0444056	Cre12.g485100	chromosome_12	225570	226531	+	591	-	- && -	-	0	2	0	1	0	8	0	0.102346	0	0.152785	0	1.20033
Cre07.g335700.v5.5	16.2434	9.98007	12.7142	186.676	202.899	150.202	-3.78863	1.69927e-44	1.74386e-43	Cre07.g335700	chromosome_7	3485181	3486926	-	486	-	- && -	-	30	17	23	104	124	85	1.7236	1.05789	1.35085	19.3226	20.9097	15.5089
Cre09.g407900.v5.5	7.58025	11.1542	6.0807	107.697	116.176	116.627	-3.78574	3.72885e-30	2.84231e-29	Cre09.g407900	chromosome_9	6545258	6551539	+	1233	-	- && A4SML8.1 RecName: Full=Ribosomal RNA large subunit methyltransferase I; AltName: Full=23S rRNA m5C1962 methyltransferase; AltName: Full=rRNA (cytosine-C(5)-)-methyltransferase RlmI	-	14	19	11	60	71	66	0.317042	0.466036	0.254652	4.39396	4.71908	4.74656
Cre13.g563500.v5.5	1.62434	0	0	7.17983	3.27256	12.3696	-3.77784	0.00454023	0.00863077	Cre13.g563500	chromosome_13	199283	210078	-	3207	-	- && -	-	3	0	0	4	2	7	0.02612	0	0	0.112624	0.0511085	0.193552
Cre09.g404850.v5.5	1.08289	0.587063	2.21116	19.7445	19.6354	14.1366	-3.77716	5.16446e-06	1.39434e-05	Cre09.g404850	chromosome_9	393460	396051	+	570	-	- && -	-	2	1	4	11	12	8	0.0979731	0.0530583	0.20031	1.74255	1.72532	1.24455
Cre02.g095037.v5.5	1.08289	0	0.552791	12.5647	3.27256	7.06832	-3.77605	0.00342124	0.00662282	Cre02.g095037	chromosome_2	2964615	2967326	+	1209	-	- && -	-	2	0	1	7	2	4	0.0461908	0	0.0236097	0.522805	0.135571	0.293381
Cre11.g479050.v5.5	34.1111	29.3532	34.8258	437.97	448.341	457.674	-3.77119	8.56085e-114	2.08672e-112	Cre11.g479050	chromosome_11	3111706	3114777	+	432	-	- && Q38936.2 RecName: Full=Peptidyl-prolyl cis-trans isomerase FKBP15-2; Short=PPIase FKBP15-2; AltName: Full=15 kDa FK506-binding protein; Short=15 kDa FKBP; AltName: Full=FK506-binding protein 15-2; Short=AtFKBP15-2; AltName: Full=FK506-binding protein	-	63	50	63	244	274	259	4.07201	3.50038	4.16268	51.0005	51.9791	53.1636
Cre03.g146447.v5.5	9.20459	4.69651	4.42232	71.7983	86.7229	90.1211	-3.75574	9.04914e-22	5.53609e-21	Cre03.g146447	chromosome_3	823538	827213	-	1080	-	- && Q93XW5.1 RecName: Full=Nitrile-specifier protein 5; Short=AtNSP5	-	17	8	8	40	53	51	0.439518	0.224024	0.211438	3.34429	4.02174	4.1874
Cre06.g268925.v5.5	1.08289	1.76119	1.10558	30.5143	3.27256	19.4379	-3.75052	2.83377e-05	7.10249e-05	Cre06.g268925	chromosome_6	2487359	2489604	-	195	-	- && -	-	2	3	2	17	2	11	0.286383	0.465281	0.29276	7.87195	0.840539	5.00214
Cre10.g429650.v5.5	1.08289	0	6.0807	35.8992	29.4531	31.8075	-3.74781	3.23118e-08	1.04305e-07	Cre10.g429650	chromosome_10	1619556	1622711	-	1320	-	- && -	-	2	0	11	20	18	18	0.0423065	0	0.237868	1.36812	1.11753	1.2092
Cre07.g334550.v5.5	165.141	140.895	131.564	1942.14	1968.45	1966.76	-3.74625	0	0	Cre07.g334550	chromosome_7	3298723	3300553	-	381	-	- && Q949Q5.1 RecName: Full=Photosystem I subunit O; Short=PSI-O; Flags: Precursor	-	305	240	238	1082	1203	1113	22.3525	19.0509	17.8307	256.431	258.763	259.041
Cre17.g716600.v5.5	1.62434	0.587063	0	17.9496	3.27256	8.8354	-3.74604	0.00121319	0.00250295	Cre17.g716600	chromosome_17	2551709	2560000	-	1701	-	- && -	-	3	1	0	10	2	5	0.0492457	0.0177797	0	0.53084	0.096358	0.260654
Cre12.g553678.v5.5	20.575	33.4626	28.7451	337.452	353.437	413.497	-3.74267	9.20011e-84	1.65912e-82	Cre12.g553678	chromosome_12	9654040	9656817	-	354	-	- && -	-	38	57	52	188	216	234	2.99731	4.86968	4.19292	47.9538	50.0049	58.6153
Cre04.g218100.v5.5	1.62434	0	1.10558	19.7445	3.27256	14.1366	-3.73705	0.000361003	0.000796432	Cre04.g218100	chromosome_4	1912373	1915996	+	645	-	- && -	-	3	0	2	11	2	8	0.129871	0	0.0885089	1.53993	0.254116	1.09984
Cre12.g558950.v5.5	0	1.17413	0.552791	0	3.27256	19.4379	-3.73601	0.00849946	0.0154226	Cre12.g558950	chromosome_12	7151838	7159085	-	2565	-	- && Q4PBZ9.2 RecName: Full=Non-histone chromosomal protein 6	-	0	2	1	0	2	11	0	0.0235815	0.0111283	0	0.0639006	0.38028
Cre17.g734450.v5.5	4355.94	4294.37	4290.76	57781.5	56178.4	58283.6	-3.73434	0	0	Cre17.g734450	chromosome_17	4904247	4904961	-	462	-	- && B8HT34.1 RecName: Full=50S ribosomal protein L19	-	8045	7315	7762	32191	34333	32983	486.223	478.852	479.566	6291.59	6090.21	6330.62
Cre10.g425900.v5.5	142.942	152.049	164.732	2021.12	2014.26	2072.79	-3.73208	0	0	Cre10.g425900	chromosome_10	1162268	1165014	+	774	-	- && P27521.1 RecName: Full=Chlorophyll a-b binding protein 4, chloroplastic; AltName: Full=LHCI type III CAB-4; Flags: Precursor	-	264	259	298	1126	1231	1173	9.52389	10.1202	10.9899	131.361	130.34	134.386
Cre03.g204250.v5.5	741.781	732.068	757.876	10051.8	9629.51	9851.48	-3.72575	0	0	Cre03.g204250	chromosome_3	7637424	7640886	-	1452	-	- && P35007.1 RecName: Full=Adenosylhomocysteinase; Short=AdoHcyase; AltName: Full=S-adenosyl-L-homocysteine hydrolase	-	1370	1247	1371	5600	5885	5575	26.3454	25.9734	26.9518	348.249	332.156	340.468
Cre03.g183400.v5.5	19.4921	33.4626	17.6893	263.859	314.166	349.882	-3.72327	2.70362e-64	3.81282e-63	Cre03.g183400	chromosome_3	5272810	5275083	+	702	-	- && -	-	36	57	32	147	192	198	1.43191	2.45565	1.30116	18.9081	22.4144	25.0107
Cre16.g679669.v5.5	8.1217	8.80595	3.86953	100.518	86.7229	86.587	-3.72187	8.15695e-24	5.29264e-23	Cre16.g679669	chromosome_16	7094296	7096035	+	960	-	- && P69834.1 RecName: Full=2-C-methyl-D-erythritol 4-phosphate cytidylyltransferase, chloroplastic; AltName: Full=4-diphosphocytidyl-2C-methyl-D-erythritol synthase; AltName: Full=MEP cytidylyltransferase; Short=AtMECT; Short=AtMEPCT; Flags: Precursor	-	15	15	7	56	53	49	0.436286	0.472551	0.208134	5.26726	4.52446	4.52609
Cre09.g411600.v5.5	0	1.76119	2.76395	25.1294	19.6354	14.1366	-3.71075	4.54161e-06	1.23196e-05	Cre09.g411600	chromosome_9	7077976	7088377	+	6519	-	- && -	-	0	3	5	14	12	8	0	0.0139177	0.021893	0.193917	0.150856	0.10882
Cre16.g678900.v5.5	16.7848	22.8955	37.037	333.862	346.892	321.609	-3.70824	6.98969e-69	1.04758e-67	Cre16.g678900	chromosome_16	5723421	5727567	+	1305	-	- && A7MRY4.1 RecName: Full=Autoinducer 1 sensor kinase/phosphatase LuxN	-	31	39	67	186	212	182	0.663289	0.903822	1.46548	12.8698	13.3134	12.3668
Cre08.g377650.v5.5	1.08289	1.76119	2.76395	39.4891	17.9991	15.9037	-3.70774	3.17182e-07	9.50382e-07	Cre08.g377650	chromosome_8	3847499	3848202	-	216	-	- && -	-	2	3	5	22	11	9	0.25854	0.420045	0.660743	9.1968	4.17351	3.69477
Cre10.g456200.v5.5	38863.9	39118.4	35776.1	508034	485113	492968	-3.70751	0	0	Cre10.g456200	chromosome_10	5104136	5106979	+	396	-	- && Q9SS17.1 RecName: Full=40S ribosomal protein S24-1	-	71778	66634	64719	283034	296473	278973	5061.13	5088.96	4665.02	64537.4	61355.3	62469.1
Cre11.g469375.v5.5	4.87302	4.69651	7.73907	66.4134	76.9052	83.0528	-3.70719	2.05605e-20	1.19522e-19	Cre11.g469375	chromosome_11	2119426	2124167	+	3759	-	- && -	-	9	8	14	37	47	47	0.0668531	0.0643645	0.10631	0.888786	1.02468	1.10872
Cre05.g243351.v5.5	11.9118	5.87063	15.4781	123.852	147.265	162.571	-3.69691	9.6573e-34	7.97176e-33	Cre05.g243351	chromosome_5	1627768	1632689	+	2058	-	- && -	-	22	10	28	69	90	92	0.298489	0.146955	0.388355	3.02741	3.58393	3.96406
Cre09.g390726.v5.5	30.321	15.2636	14.9253	272.834	229.079	286.267	-3.69575	3.80852e-54	4.60552e-53	Cre09.g390726	chromosome_9	3674742	3676630	-	198	-	- && -	-	56	26	27	152	140	162	7.89722	3.97134	3.89238	69.3181	57.9462	72.5518
Cre03.g144747.v5.5	1.08289	0.587063	1.65837	17.9496	13.0902	12.3696	-3.69494	4.16286e-05	0.000102614	Cre03.g144747	chromosome_3	341706	348811	+	4167	-	- && P52551.2 RecName: Full=Myb-related protein B; Short=B-Myb; AltName: Full=Myb-like protein 2; AltName: Full=Myb-related protein 1; AltName: Full=XMYB1	-	2	1	3	10	8	7	0.0134016	0.0072578	0.0205501	0.216693	0.157336	0.148961
Cre07.g333050.v5.5	3.24868	0.587063	0.552791	14.3597	13.0902	30.0404	-3.69174	8.87257e-06	2.33856e-05	Cre07.g333050	chromosome_7	2973678	2976303	+	843	-	- && -	-	6	1	1	8	8	17	0.198735	0.0358758	0.0338602	0.856901	0.777722	1.78821
Cre12.g558900.v5.5	47.6473	42.8556	38.1425	543.872	520.337	591.972	-3.68516	6.04918e-131	1.64206e-129	Cre12.g558900	chromosome_12	7159595	7161857	+	597	-	- && Q9LLC6.1 RecName: Full=Cytochrome b6-f complex subunit petO, chloroplastic; AltName: Full=Cytochrome b6-f complex subunit V; Short=suV; AltName: Full=Cytochrome b6-f-associated phosphoprotein; Flags: Precursor	-	88	73	69	303	318	335	4.11585	3.69809	3.29907	45.8286	43.6531	49.7587
Cre07.g356600.v5.5	8.1217	9.39301	8.29186	125.647	125.994	79.5186	-3.68476	2.0496e-27	1.47539e-26	Cre07.g356600	chromosome_7	6253613	6259944	+	2325	-	- && Q5R673.1 RecName: Full=Bifunctional lysine-specific demethylase and histidyl-hydroxylase MINA; AltName: Full=Histone lysine demethylase MINA; AltName: Full=MYC-induced nuclear antigen	-	15	16	15	70	77	45	0.180144	0.208126	0.184156	2.71859	2.71413	1.71628
Cre10.g423650.v5.5	283.176	257.721	297.954	3703	3441.1	3629.58	-3.68142	0	0	Cre10.g423650	chromosome_10	847507	849836	-	531	-	- && B7KJM5.1 RecName: Full=50S ribosomal protein L11	-	523	439	539	2063	2103	2054	27.5016	25.0034	28.9742	350.811	324.569	343.008
Cre15.g635600.v5.5	3839.94	3684.41	3799.33	49027.5	46573.5	49656.7	-3.681	0	0	Cre15.g635600	chromosome_15	280797	283952	-	606	-	- && Q9M612.1 RecName: Full=Nascent polypeptide-associated complex subunit alpha-like protein; Short=NAC-alpha-like protein; AltName: Full=Alpha-NAC-like protein	-	7092	6276	6873	27314	28463	28101	326.774	313.212	323.736	4069.87	3849.2	4111.95
Cre17.g715200.v5.5	7.0388	4.69651	2.76395	66.4134	50.7247	68.9161	-3.67634	1.90721e-16	9.50362e-16	Cre17.g715200	chromosome_17	2386966	2393483	+	1620	-	- && -	-	13	8	5	37	31	39	0.224068	0.149349	0.0880991	2.06231	1.56823	2.13475
Cre09.g412100.v5.5	1113.21	1113.07	1097.84	13657.8	13959.1	14772.8	-3.67268	0	0	Cre09.g412100	chromosome_9	7163422	7165425	-	684	-	- && P12356.1 RecName: Full=Photosystem I reaction center subunit III, chloroplastic; AltName: Full=Light-harvesting complex I 17 kDa protein; AltName: Full=P21 protein; AltName: Full=PSI-F; Flags: Precursor	-	2056	1896	1986	7609	8531	8360	83.9303	83.8322	82.8781	1004.48	1022.13	1083.8
Cre16.g675630.v5.5	8.1217	4.10944	5.52791	104.108	65.4512	58.3137	-3.67223	1.0527e-18	5.73721e-18	Cre16.g675630	chromosome_16	6138390	6142885	-	2679	-	- && -	-	15	7	10	58	40	33	0.15634	0.0790231	0.106548	1.95489	1.22363	1.09229
Cre06.g257150.v5.5	24410.6	23601.1	23170.2	297627	296735	312139	-3.67071	0	0	Cre06.g257150	chromosome_6	1148356	1150746	+	279	-	- && Q9XHE4.1 RecName: Full=60S ribosomal protein L37a	-	45084	40202	41915	165813	181347	176641	4512.01	4357.85	4288.27	53663.9	53268.2	56141.7
Cre06.g296700.v5.5	59.5591	63.4028	51.4095	796.961	724.873	685.627	-3.66324	2.02627e-166	6.65158e-165	Cre06.g296700	chromosome_6	6998683	7003289	-	1704	-	- && -	-	110	108	93	444	443	388	1.8025	1.91683	1.55787	23.5278	21.3057	20.1911
Cre13.g566150.v5.5	28.6967	19.9601	26.5339	297.963	322.347	332.211	-3.65893	3.89648e-77	6.49845e-76	Cre13.g566150	chromosome_13	656893	661574	+	1800	-	- && Q99J25.2 RecName: Full=rRNA methyltransferase 1, mitochondrial; AltName: Full=16S rRNA (guanosine(1145)-2'-O)-methyltransferase; AltName: Full=16S rRNA [Gm1145] 2'-O-methyltransferase; Flags: Precursor	-	53	34	48	166	197	188	0.822157	0.571262	0.761177	8.32729	8.96925	9.26155
Cre03.g204212.v5.5	1.08289	3.52238	0.552791	26.9244	19.6354	17.6708	-3.65781	1.53046e-06	4.33006e-06	Cre03.g204212	chromosome_3	7641110	7642024	+	213	-	- && -	-	2	6	1	15	12	10	0.262181	0.851923	0.13401	6.35887	4.61704	4.16312
Cre06.g304050.v5.5	4.33157	2.34825	2.21116	34.1042	32.7256	45.9441	-3.65711	8.31781e-11	3.19048e-10	Cre06.g304050	chromosome_6	8014926	8017734	+	894	-	- && O42626.1 RecName: Full=Serine/threonine-protein kinase nrc-2; AltName: Full=Non-repressible conidiation protein 2	-	8	4	4	19	20	26	0.249864	0.135317	0.127714	1.91904	1.83339	2.5789
Cre12.g504200.v5.5	44872.9	41531.2	43275.8	552393	523401	547744	-3.64609	0	0	Cre12.g504200	chromosome_12	2662813	2665574	+	429	-	- && P46297.1 RecName: Full=40S ribosomal protein S23; AltName: Full=S12	-	82876	70744	78286	307747	319872	309971	5394.15	4987.25	5208.87	64774.6	61105.6	64071.1
Cre17.g724300.v5.5	1312.47	1337.92	1267.55	15950	15922.7	17128.3	-3.64477	0	0	Cre17.g724300	chromosome_17	3419254	3421201	-	342	-	- && P14225.1 RecName: Full=Photosystem I reaction center subunit psaK, chloroplastic; AltName: Full=Light-harvesting complex I 8.4 kDa protein; AltName: Full=P37 protein; AltName: Full=PSI-K; AltName: Full=Photosystem I subunit X; Flags: Precursor	-	2424	2279	2293	8886	9731	9693	197.906	201.533	191.379	2346.11	2331.81	2513.22
Cre13.g585450.v5.5	0.541446	1.17413	2.76395	21.5395	13.0902	21.205	-3.63643	6.2779e-06	1.67861e-05	Cre13.g585450	chromosome_13	3186194	3192405	+	1848	-	- && -	-	1	2	5	12	8	12	0.0151095	0.0327308	0.0772298	0.586337	0.354773	0.575808
Cre10.g452050.v5.5	229.573	194.318	228.855	2559.61	2814.4	2742.51	-3.63484	0	0	Cre10.g452050	chromosome_10	4509503	4513091	-	795	-	- && P27521.1 RecName: Full=Chlorophyll a-b binding protein 4, chloroplastic; AltName: Full=LHCI type III CAB-4; Flags: Precursor	-	424	331	414	1426	1720	1552	14.8919	12.5918	14.8645	161.965	177.306	173.11
Cre11.g480116.v5.5	0.541446	0.587063	0	7.17983	3.27256	3.53416	-3.63444	0.0208012	0.0352483	Cre11.g480116	chromosome_11	3286866	3289137	+	213	-	- && -	-	1	1	0	4	2	2	0.131091	0.141987	0	1.6957	0.769507	0.832623
Cre16.g693600.v5.5	0	0	1.10558	5.38487	4.90884	3.53416	-3.63342	0.023967	0.0400706	Cre16.g693600	chromosome_16	387523	392944	+	1158	-	- && -	-	0	0	2	3	3	2	0	0	0.049299	0.233927	0.212312	0.153151
Cre10.g466200.v5.5	0	1.76119	3.31674	30.5143	16.3628	15.9037	-3.63155	4.38839e-06	1.19248e-05	Cre10.g466200	chromosome_10	6455473	6459944	+	1515	-	- && P51986.1 RecName: Full=G2/mitotic-specific cyclin-A	-	0	3	6	17	10	9	0	0.0598876	0.113046	1.01322	0.540941	0.526779
Cre12.g527850.v5.5	28.1552	30.5273	51.4095	384.121	453.25	521.289	-3.62442	1.28095e-79	2.20015e-78	Cre12.g527850	chromosome_12	5201883	5205485	+	876	-	- && P79769.1 RecName: Full=Translin; AltName: Full=Component 3 of promoter of RISC; Short=C3PO	-	52	52	93	214	277	295	1.65749	1.79526	3.03037	22.0586	25.9142	29.8618
Cre09.g416050.v5.5	25.9894	42.2685	29.2979	387.711	409.07	397.593	-3.62035	2.0637e-89	3.97557e-88	Cre09.g416050	chromosome_9	7731381	7735817	+	1326	-	- && A7HSW4.1 RecName: Full=Argininosuccinate synthase; AltName: Full=Citrulline--aspartate ligase	-	48	72	53	216	250	225	1.01076	1.64217	1.1409	14.7088	15.4511	15.0466
Cre05.g243352.v5.5	6.49736	3.52238	7.73907	96.9277	60.5424	61.8478	-3.61668	3.77406e-18	2.01305e-17	Cre05.g243352	chromosome_5	1626428	1627719	+	1146	-	- && -	-	12	6	14	54	37	35	0.29238	0.158342	0.348707	4.25478	2.64594	2.70821
Cre03.g201750.v5.5	37.9012	45.2039	40.9065	511.563	543.245	462.975	-3.61625	1.56959e-118	3.91187e-117	Cre03.g201750	chromosome_3	7993748	7996343	-	774	-	- && -	-	70	77	74	285	332	262	2.52527	3.0087	2.72902	33.2485	35.1528	30.0164
Cre01.g015650.v5.5	49.2716	41.6815	27.0867	473.869	492.521	480.646	-3.61553	4.94503e-100	1.06493e-98	Cre01.g015650	chromosome_1	2670784	2672766	-	570	-	- && -	-	91	71	49	264	301	272	4.45777	3.76714	2.45379	41.8213	43.2767	42.3148
Cre11.g467573.v5.5	430.991	412.705	453.841	5427.95	5144.47	5331.28	-3.61467	0	0	Cre11.g467573	chromosome_11	348422	351813	+	804	-	- && P27522.1 RecName: Full=Chlorophyll a-b binding protein 8, chloroplastic; AltName: Full=LHCI type III CAB-8; Flags: Precursor	-	796	703	821	3024	3144	3017	27.6445	26.444	29.1477	339.62	320.471	332.75
Cre13.g602650.v5.5	10.2875	11.7413	14.3726	168.726	122.721	153.736	-3.61063	2.15094e-36	1.87522e-35	Cre13.g602650	chromosome_13	4522230	4525973	+	831	-	- && -	-	19	20	26	94	75	87	0.638416	0.727876	0.893077	10.214	7.39644	9.2836
Cre04.g211800.v5.5	86421.3	81911.8	89479.1	1.06042e+06	1.02274e+06	1.05738e+06	-3.60661	0	0	Cre04.g211800	chromosome_4	1820838	1822129	-	423	-	- && P49690.3 RecName: Full=60S ribosomal protein L23; AltName: Full=Protein EMBRYO DEFECTIVE 2171	-	159612	139528	161868	590779	625039	598377	10536	9975.84	10922.9	126111	121096	125439
Cre08.g376050.v5.5	6.49736	2.93532	2.76395	59.2336	47.4522	42.4099	-3.60236	2.79964e-13	1.2167e-12	Cre08.g376050	chromosome_8	3611699	3613690	+	360	-	- && -	-	12	5	5	33	29	24	0.930744	0.420045	0.396446	8.27712	6.60173	5.91163
Cre17.g710000.v5.5	9.74603	4.69651	6.63349	109.492	73.6327	74.2174	-3.6002	4.9041e-21	2.92532e-20	Cre17.g710000	chromosome_17	1867179	1878273	-	5613	-	- && A7J1T0.1 RecName: Full=Mitogen-activated protein kinase kinase kinase 13-B	-	18	8	12	61	45	42	0.0895425	0.0431046	0.0610243	0.981302	0.657022	0.663518
Cre01.g028777.v5.5	6.49736	2.93532	11.0558	107.697	75.2689	67.1491	-3.59962	6.86743e-19	3.77187e-18	Cre01.g028777	chromosome_1	4283113	4284024	+	297	-	- && -	-	12	5	20	60	46	38	1.12817	0.509146	1.92216	18.2416	12.693	11.3455
Cre17.g738300.v5.5	98736	88432.3	93000.4	1.16081e+06	1.15088e+06	1.08131e+06	-3.59818	0	0	Cre17.g738300	chromosome_17	5646435	5647290	-	324	-	- && P29763.1 RecName: Full=60S acidic ribosomal protein P1	-	182356	150635	168238	646704	703348	611919	15715.4	14060.8	14821.6	180231	177905	167474
Cre13.g581650.v5.5	3603.87	3405.55	3658.92	42831.3	41543.5	44565.8	-3.59505	0	0	Cre13.g581650	chromosome_13	2652406	2654081	+	489	-	- && Q1KVU3.1 RecName: Full=50S ribosomal protein L12, chloroplastic	-	6656	5801	6619	23862	25389	25220	380.063	358.775	386.367	4406.22	4254.99	4573.35
Cre17.g712126.v5.5	7.0388	9.98007	3.31674	75.3882	86.7229	81.2857	-3.58993	2.96576e-20	1.71442e-19	Cre17.g712126	chromosome_17	2081316	2081837	+	216	-	- && -	-	13	17	6	42	53	46	1.68051	2.38026	0.792892	17.5575	20.1087	18.8844
Cre02.g081550.v5.5	17.3263	10.5671	8.29186	150.776	135.811	150.202	-3.58808	1.33714e-34	1.12347e-33	Cre02.g081550	chromosome_2	1138326	1140856	+	549	-	- && Q9FJI1.1 RecName: Full=Adenylate kinase isoenzyme 6 homolog; Short=AK6; AltName: Full=Dual activity adenylate kinase/ATPase; Short=AK/ATPase	-	32	18	15	84	83	85	1.62753	0.991582	0.779894	13.8158	12.3899	13.7292
Cre09.g391097.v5.5	18284.1	18430.3	17582.1	221247	206772	223857	-3.58567	0	0	Cre09.g391097	chromosome_9	3724563	3727803	+	522	-	- && P50888.1 RecName: Full=60S ribosomal protein L24	-	33769	31394	31806	123260	126367	126682	1806.34	1818.88	1739.22	21321.6	19839.3	21520
Cre10.g459250.v5.5	24858.9	23541.2	23761.1	288238	282718	294408	-3.58397	0	0	Cre10.g459250	chromosome_10	5514717	5515416	-	327	-	- && Q9LMK0.1 RecName: Full=60S ribosomal protein L35a-1	-	45912	40100	42984	160582	172781	166607	3920.4	3708.73	3752.11	44342.2	43302.3	45179.7
Cre02.g116250.v5.5	36.2769	28.179	33.1674	371.556	345.255	455.907	-3.58269	1.98829e-85	3.68403e-84	Cre02.g116250	chromosome_2	6484859	6486800	+	579	-	- && C5DXN2.1 RecName: Full=Altered inheritance of mitochondria protein 41, mitochondrial; Flags: Precursor	-	67	48	60	207	211	258	3.23108	2.50721	2.95794	32.282	29.8652	39.5129
Cre06.g283050.v5.5	654.067	605.262	585.405	7603.44	7063.83	7331.62	-3.57529	0	0	Cre06.g283050	chromosome_6	5311786	5314703	+	687	-	- && Q9XF89.1 RecName: Full=Chlorophyll a-b binding protein CP26, chloroplastic; AltName: Full=LHCB5; AltName: Full=LHCIIc; AltName: Full=Light-harvesting complex II protein 5; Flags: Precursor	-	1208	1031	1059	4236	4317	4149	49.0978	45.3869	44.0003	556.759	514.977	535.531
Cre05.g237890.v5.5	0.541446	1.17413	2.76395	5.38487	22.9079	24.7391	-3.56957	3.19186e-05	7.95378e-05	Cre05.g237890	chromosome_5	2858690	2864031	+	519	-	- && -	-	1	2	5	3	14	14	0.0538002	0.116544	0.274992	0.521942	2.21066	2.39199
Cre07.g325400.v5.5	358.437	317.601	390.823	4175.07	4033.43	4456.58	-3.56792	0	0	Cre07.g325400	chromosome_7	1665668	1671503	-	1203	-	- && Q3M8T9.1 RecName: Full=3-isopropylmalate dehydrogenase; AltName: Full=3-IPM-DH; AltName: Full=Beta-IPM dehydrogenase; Short=IMDH	-	662	541	707	2326	2465	2522	15.3654	13.6007	16.7753	174.587	167.924	185.899
Cre12.g516200.v5.5	771.02	706.237	816.472	8850.94	9058.45	9278.94	-3.56644	0	0	Cre12.g516200	chromosome_12	3925139	3929685	+	2538	-	- && P28996.1 RecName: Full=Elongation factor 2; Short=EF-2	-	1424	1203	1477	4931	5536	5251	15.6664	14.3352	16.6114	175.433	178.759	183.463
Cre07.g357850.v5.5	52388.7	48812.5	50452.1	604736	590994	593709	-3.56063	0	0	Cre07.g357850	chromosome_7	6391359	6392964	-	384	-	- && Q9FE58.1 RecName: Full=60S ribosomal protein L22-3	-	96757	83147	91268	336908	361181	335983	7035.63	6548.53	6784.28	79222.4	77082.5	77586.2
Cre16.g655250.v5.5	7.58025	2.34825	7.73907	84.363	58.9061	67.1491	-3.56054	3.95725e-17	2.03054e-16	Cre16.g655250	chromosome_16	1793011	1795736	-	1542	-	- && -	-	14	4	14	47	36	38	0.25351	0.078452	0.259155	2.75221	1.91329	2.18523
Cre03.g143967.v5.5	81.217	67.5123	76.8379	936.968	818.141	910.047	-3.55963	1.07304e-192	3.83897e-191	Cre03.g143967	chromosome_3	106793	108580	+	399	-	- && -	-	150	115	139	522	500	515	10.4971	8.71673	9.94394	118.131	102.697	114.454
Cre09.g386650.v5.5	523.037	568.864	531.232	6431.33	6302.96	6365.02	-3.55743	0	0	Cre09.g386650	chromosome_9	119290	121975	-	927	-	- && P27080.1 RecName: Full=ADP,ATP carrier protein; AltName: Full=ADP/ATP translocase; AltName: Full=Adenine nucleotide translocator; Short=ANT	-	966	969	961	3583	3852	3602	29.097	31.6135	29.591	349.008	340.541	344.558
Cre04.g214503.v5.5	50136.3	46154.9	45560.4	570457	540588	557291	-3.55594	0	0	Cre04.g214503	chromosome_4	1372105	1373976	+	423	-	- && Q9XHS0.1 RecName: Full=40S ribosomal protein S12	-	92597	78620	82419	317811	330376	315374	6112.35	5621.1	5561.65	67841.7	64007.4	66112.5
Cre10.g423200.v5.5	7.0388	14.0895	7.18628	111.287	106.358	113.093	-3.55564	6.79566e-27	4.82691e-26	Cre10.g423200	chromosome_10	788611	795636	+	3381	-	- && Q4H3K6.1 RecName: Full=Fibroblast growth factor receptor; Short=Ci-FGFR; Flags: Precursor	-	13	24	13	62	65	64	0.107362	0.214682	0.109753	1.65583	1.57554	1.67855
Cre12.g487900.v5.5	5.41446	1.17413	0.552791	23.3345	27.8168	33.5745	-3.55356	1.68433e-07	5.16237e-07	Cre12.g487900	chromosome_12	1435519	1437314	-	306	-	- && P00234.1 RecName: Full=Ferredoxin-1; AltName: Full=Ferredoxin I	-	10	2	1	13	17	19	0.912494	0.197668	0.0932814	3.8361	4.55292	5.50593
Cre13.g572272.v5.5	8.1217	3.52238	4.97511	44.8739	109.631	40.6429	-3.55177	1.44124e-13	6.35562e-13	Cre13.g572272	chromosome_13	1457684	1462432	+	3264	-	- && -	-	15	6	9	25	67	23	0.128319	0.0555942	0.0787062	0.691605	1.68224	0.62485
Cre09.g395510.v5.5	0.541446	0.587063	1.10558	10.7697	4.90884	10.6025	-3.54867	0.00172711	0.00348723	Cre09.g395510	chromosome_9	4412880	4420518	+	4152	-	- && -	-	1	1	2	6	3	6	0.00672503	0.00728402	0.0137496	0.130485	0.0592142	0.128142
Cre08.g359750.v5.5	42105	40569.6	40935.8	492784	456455	492752	-3.54417	0	0	Cre08.g359750	chromosome_8	611324	614324	+	573	-	- && Q9FLF0.1 RecName: Full=40S ribosomal protein S9-2	-	77764	69106	74053	274538	278959	278851	3789.44	3647.45	3688.97	43262.9	39897.7	43153.5
Cre12.g483700.v5.5	195.462	191.97	185.185	2191.64	2318.61	2152.3	-3.54081	0	0	Cre12.g483700	chromosome_12	55946	61637	+	1149	-	- && Q9FYJ2.1 RecName: Full=Protein OSB4, chloroplastic; AltName: Full=Organellar single-stranded DNA-binding protein 4; Flags: Precursor	-	361	327	335	1221	1417	1218	8.77281	8.60709	8.32226	95.9541	101.068	93.9995
Cre03.g156900.v5.5	73.6367	61.0546	76.8379	766.447	782.142	917.115	-3.54046	1.84224e-167	6.06028e-166	Cre03.g156900	chromosome_3	2108155	2110445	+	807	-	- && P14273.1 RecName: Full=Chlorophyll a-b binding protein of LHCII type I, chloroplastic; Short=CAB; Short=LHCP; Flags: Precursor	-	136	104	139	427	478	519	4.70562	3.89752	4.91652	47.7774	48.5419	57.0285
Cre01.g019100.v5.5	1.08289	2.93532	6.0807	50.2588	45.8159	21.205	-3.54031	1.65837e-09	5.84818e-09	Cre01.g019100	chromosome_1	3079301	3082875	-	954	-	- && B1L765.1 RecName: Full=Glyoxylate reductase	-	2	5	11	28	28	12	0.0585374	0.158508	0.329125	2.65019	2.40531	1.1154
Cre06.g289400.v5.5	12.4533	8.80595	11.0558	141.802	132.539	102.491	-3.53986	7.83755e-31	6.05743e-30	Cre06.g289400	chromosome_6	6027486	6039437	+	4587	-	- && Q61481.2 RecName: Full=Calcium/calmodulin-dependent 3',5'-cyclic nucleotide phosphodiesterase 1A; Short=Cam-PDE 1A; AltName: Full=61 kDa Cam-PDE	-	23	15	20	79	81	58	0.140007	0.0988988	0.124457	1.55513	1.44717	1.12124
Cre03.g183900.v5.5	70.9295	66.3381	64.1237	825.681	739.599	770.447	-3.53463	7.79133e-178	2.65881e-176	Cre03.g183900	chromosome_3	5320189	5322539	+	408	-	- && -	-	131	113	116	460	452	436	8.96526	8.3762	8.11548	101.804	90.7905	94.7599
Cre08.g358556.v5.5	16056.6	15725.7	15187.9	169688	178852	194093	-3.53016	0	0	Cre08.g358556	chromosome_8	260610	261491	+	171	-	- && Q680P8.2 RecName: Full=40S ribosomal protein S29	-	29655	26787	27475	94536	109304	109838	4842.32	4737.58	4586.26	49919.4	52384.4	56958
Cre01.g027000.v5.5	22663.9	21733.1	21970.7	254852	250371	260955	-3.52909	0	0	Cre01.g027000	chromosome_1	4112494	4114965	-	537	-	- && P50881.1 RecName: Full=60S ribosomal protein L11	-	41858	37020	39745	141982	153012	147676	2176.49	2084.93	2112.64	23874.1	23351.4	24385.6
Cre12.g490000.v5.5	103.416	104.497	111.111	1238.52	1179.76	1265.23	-3.52881	4.84924e-275	2.37521e-273	Cre12.g490000	chromosome_12	1163350	1167519	+	1002	-	- && Q9FE78.1 RecName: Full=Eukaryotic translation initiation factor 2 subunit alpha; Short=eIF2-alpha	-	191	178	201	690	721	716	5.32252	5.37256	5.72592	62.1798	58.9698	63.3641
Cre02.g145050.v5.5	7.0388	9.39301	1.10558	61.0286	63.815	75.9845	-3.52544	5.72063e-15	2.67946e-14	Cre02.g145050	chromosome_2	7355871	7359125	-	1044	-	- && P93841.1 RecName: Full=4-diphosphocytidyl-2-C-methyl-D-erythritol kinase, chloroplastic/chromoplastic; AltName: Full=4-(cytidine-5'-diphospho)-2-C-methyl-D-erythritol kinase; Short=CMK; AltName: Full=Ripening-associated protein pTOM41; Flags: Precurs	-	13	16	2	34	39	43	0.347692	0.463498	0.0546822	2.94067	3.06144	3.6523
Cre03.g175200.v5.5	74.7196	77.4923	69.0988	877.734	852.503	814.624	-3.5242	6.30847e-195	2.29934e-193	Cre03.g175200	chromosome_3	4358299	4366554	-	2397	-	- && Q43715.1 RecName: Full=Protein TOC75, chloroplastic; AltName: Full=75 kDa chloroplast outer envelope protein; AltName: Full=75 kDa translocon at the outer-envelope membrane of chloroplasts; AltName: Full=Import intermediate-associated protein of 75 k	-	138	132	125	489	521	461	1.60754	1.66546	1.48853	18.4208	17.8128	17.0542
Cre03.g178450.v5.5	79.5926	71.6217	77.9435	877.734	813.232	943.621	-3.5212	9.61344e-192	3.42357e-190	Cre03.g178450	chromosome_3	4787811	4790074	-	300	-	- && Q96539.1 RecName: Full=10 kDa chaperonin; AltName: Full=Chaperonin 10; Short=CPN10; AltName: Full=Protein groES	-	147	122	141	489	497	534	13.6819	12.2989	13.4157	147.182	135.768	157.84
Cre01.g015350.v5.5	134.82	133.263	135.434	1628.03	1449.75	1549.73	-3.51871	0	0	Cre01.g015350	chromosome_1	2635337	2638506	+	1194	-	- && Q39617.1 RecName: Full=Protochlorophyllide reductase, chloroplastic; Short=PCR; AltName: Full=NADPH-protochlorophyllide oxidoreductase; Short=POR; Flags: Precursor	-	249	227	245	907	886	877	5.823	5.74977	5.85704	68.5916	60.8123	65.1319
Cre02.g092400.v5.5	4.33157	12.3283	10.503	100.518	86.7229	121.929	-3.51596	2.18527e-23	1.40558e-22	Cre02.g092400	chromosome_2	2524028	2527246	+	1614	-	- && -	-	8	21	19	56	53	69	0.138401	0.3935	0.336021	3.13294	2.69113	3.79091
Cre13.g573351.v5.5	35236.2	33382.2	33347.6	395876	379683	390166	-3.51504	0	0	Cre13.g573351	chromosome_13	1591257	1595651	+	429	-	- && P46293.1 RecName: Full=40S ribosomal protein S16	-	65078	56863	60326	220549	232040	220797	4235.73	4008.68	4013.88	46421.1	44326.9	45638.8
Cre09.g393728.v5.5	35.194	25.8308	23.77	319.503	337.074	312.773	-3.51255	2.54274e-74	4.08285e-73	Cre09.g393728	chromosome_9	4126416	4131707	+	2133	-	- && -	-	65	44	43	178	206	177	0.850891	0.623865	0.575432	7.53524	7.91478	7.35835
Cre06.g250800.v5.5	25.448	29.3532	29.2979	332.067	320.711	305.705	-3.51193	1.20751e-77	2.03132e-76	Cre06.g250800	chromosome_6	255909	258844	-	1200	-	- && Q92945.4 RecName: Full=Far upstream element-binding protein 2; Short=FUSE-binding protein 2; AltName: Full=KH type-splicing regulatory protein; Short=KSRP; AltName: Full=p75	-	47	50	53	185	196	173	1.09362	1.26014	1.2607	13.9206	13.3856	12.7839
Cre12.g489153.v5.5	42977.8	42579.1	41867.8	491813	478719	477465	-3.50634	0	0	Cre12.g489153	chromosome_12	1288038	1289029	-	492	-	- && P45841.1 RecName: Full=60S ribosomal protein L31	-	79376	72529	75739	273997	292565	270200	4504.8	4458.36	4394.11	50286.2	48732.6	48698.8
Cre08.g358527.v5.5	0	0	1.65837	10.7697	8.18141	0	-3.50597	0.0185507	0.031736	Cre08.g358527	chromosome_8	85646	86547	+	180	-	- && -	-	0	0	3	6	5	0	0	0	0.475735	3.00986	2.27646	0
Cre12.g525200.v5.5	347.067	312.318	289.109	3523.5	3506.55	3719.71	-3.50181	0	0	Cre12.g525200	chromosome_12	4876799	4882482	+	1512	-	- && Q95K50.1 RecName: Full=Nucleolar protein 56; AltName: Full=Nucleolar protein 5A	-	641	532	523	1963	2143	2105	11.8374	10.6411	9.8734	117.229	116.154	123.452
Cre07.g325728.v5.5	1.08289	4.69651	0	30.5143	19.6354	14.1366	-3.49837	1.08506e-05	2.83488e-05	Cre07.g325728	chromosome_7	1819402	1821598	+	597	-	- && -	-	2	8	0	17	12	8	0.0935421	0.40527	0	2.57124	1.64729	1.18827
Cre06.g298600.v5.5	5.95591	7.04476	7.73907	70.0034	75.2689	88.354	-3.49478	2.43794e-20	1.41616e-19	Cre06.g298600	chromosome_6	7290189	7294095	-	1974	-	- && -	-	11	12	14	39	46	50	0.155596	0.18385	0.202441	1.78396	1.90973	2.24606
Cre05.g237700.v5.5	121.825	146.179	176.34	1803.93	1515.2	1684.03	-3.49303	1.42565e-238	6.23551e-237	Cre05.g237700	chromosome_5	2844181	2845479	-	195	-	- && Q6DRH5.1 RecName: Full=H/ACA ribonucleoprotein complex subunit 3; AltName: Full=Nucleolar protein 10; AltName: Full=Nucleolar protein family A member 3; AltName: Full=snoRNP protein NOP10	-	225	249	319	1005	926	953	32.2181	38.6183	46.6953	465.371	389.169	433.368
Cre16.g656050.v5.5	17.8677	17.6119	11.6086	177.701	183.263	167.873	-3.49106	1.38802e-42	1.36836e-41	Cre16.g656050	chromosome_16	1917594	1922035	+	1704	-	- && -	-	33	30	21	99	112	95	0.540749	0.532452	0.351776	5.24606	5.38655	4.9437
Cre17.g700250.v5.5	2.16579	2.93532	0	17.9496	24.5442	14.1366	-3.48619	1.30947e-05	3.39266e-05	Cre17.g700250	chromosome_17	627927	631388	+	3162	-	- && -	-	4	5	0	10	15	8	0.0353224	0.047823	0	0.285566	0.388769	0.22435
Cre09.g413200.v5.5	2.16579	1.76119	0.552791	16.1546	16.3628	17.6708	-3.48609	1.82034e-05	4.65258e-05	Cre09.g413200	chromosome_9	7397020	7407665	-	6474	-	- && Q3TZA2.1 RecName: Full=Cyclin-dependent kinase-like 4	-	4	3	1	9	10	10	0.017252	0.0140145	0.00440904	0.125527	0.126587	0.13697
Cre09.g417076.v5.5	1.08289	0	1.10558	16.1546	0	8.8354	-3.48581	0.0065574	0.0121384	Cre09.g417076	chromosome_9	7901470	7904405	-	369	-	- && -	-	2	0	2	9	0	5	0.15134	0	0.154711	2.20234	0	1.20155
Cre05.g241000.v5.5	9.20459	8.21888	8.84465	104.108	98.1769	91.8882	-3.48374	1.97376e-25	1.34474e-24	Cre05.g241000	chromosome_5	3388344	3390879	-	372	-	- && -	-	17	14	16	58	60	52	1.27602	1.13819	1.2277	14.0784	13.2181	12.3953
Cre16.g669900.v5.5	1.62434	5.87063	3.31674	48.4639	35.9982	35.3416	-3.48239	1.38777e-10	5.25688e-10	Cre16.g669900	chromosome_16	4060666	4063177	+	537	-	- && -	-	3	10	6	27	22	20	0.155991	0.563189	0.318929	4.54002	3.35746	3.30258
Cre09.g397179.v5.5	4.87302	7.63182	5.52791	43.079	60.5424	97.1894	-3.48225	1.48043e-15	7.10342e-15	Cre09.g397179	chromosome_9	4744201	4749539	+	2316	-	- && -	-	9	13	10	24	37	55	0.108506	0.169759	0.123247	0.935709	1.30926	2.10583
Cre07.g325746.v5.5	25827.5	26464.2	24264.7	264828	292099	296954	-3.47946	0	0	Cre07.g325746	chromosome_7	1925292	1926463	+	210	-	- && P46291.1 RecName: Full=60S ribosomal protein L38	-	47701	45079	43895	147540	178514	168048	6342.49	6492.08	5966.4	63439.3	69665.1	70959.8
Cre10.g432400.v5.5	24.3651	16.4378	14.9253	193.855	235.624	190.845	-3.4744	2.23158e-46	2.37164e-45	Cre10.g432400	chromosome_10	1978387	1982717	+	2718	-	- && -	-	45	28	27	108	144	108	0.46229	0.311557	0.283551	3.58792	4.34185	3.52349
Cre14.g626350.v5.5	18.4092	27.592	17.6893	181.291	253.624	268.596	-3.47177	5.31356e-48	5.80603e-47	Cre14.g626350	chromosome_14	2648106	2651635	-	777	-	- && -	-	34	47	32	101	155	152	1.22183	1.82939	1.17556	11.7373	16.3483	17.3469
Cre12.g488351.v5.5	7.58025	8.80595	14.9253	102.313	121.085	123.696	-3.47025	2.40219e-27	1.72599e-26	Cre12.g488351	chromosome_12	1371019	1378644	-	1815	-	- && -	-	14	15	27	57	74	70	0.215379	0.249944	0.424623	2.83574	3.34131	3.41995
Cre03.g198400.v5.5	0.541446	0	1.65837	19.7445	4.90884	0	-3.46796	0.00881688	0.015952	Cre03.g198400	chromosome_3	6860157	6866965	-	2856	-	- && -	-	1	0	3	11	3	0	0.00977672	0	0.0299833	0.347778	0.0860846	0
Cre12.g486950.v5.5	9.74603	6.45769	2.76395	86.158	60.5424	63.6149	-3.46657	2.27805e-16	1.13188e-15	Cre12.g486950	chromosome_12	1539681	1547196	+	4440	-	- && -	-	18	11	5	48	37	36	0.113199	0.074927	0.0321443	0.976172	0.682938	0.718982
Cre03.g213537.v5.5	1991.98	2052.96	2049.19	21945.2	21942.5	23053.3	-3.45748	0	0	Cre03.g213537	chromosome_3	9213630	9216053	+	492	-	- && Q9SMW7.1 RecName: Full=Basic transcription factor 3; Short=AtBTF3; AltName: Full=Nascent polypeptide-associated complex subunit beta	-	3679	3497	3707	12226	13410	13046	208.793	214.961	215.067	2243.82	2233.71	2351.31
Cre09.g412880.v5.5	0.541446	2.93532	2.21116	8.97479	24.5442	28.2733	-3.45728	7.16485e-06	1.9069e-05	Cre09.g412880	chromosome_9	7311980	7316721	+	2400	-	- && A0T0X1.1 RecName: Full=Chaperone protein dnaK; AltName: Full=HSP70; AltName: Full=Heat shock 70 kDa protein; AltName: Full=Heat shock protein 70	-	1	5	4	5	15	16	0.0116343	0.0630068	0.0475735	0.188116	0.512203	0.591163
Cre02.g143050.v5.5	62376.2	57589.7	57158	647328	647238	647412	-3.45468	0	0	Cre02.g143050	chromosome_2	7696850	7698022	-	330	-	- && O01725.1 RecName: Full=60S acidic ribosomal protein P2	-	115203	98098	103399	360637	395554	366374	9747.68	8990.31	8943.74	98678.9	98232.2	98448.5
Cre05.g245800.v5.5	10.8289	11.1542	16.5837	163.341	107.995	151.969	-3.45246	1.4178e-31	1.11804e-30	Cre05.g245800	chromosome_5	1117359	1120117	+	438	-	- && -	-	20	19	30	91	66	86	1.27499	1.31192	1.95508	18.7601	12.349	17.411
Cre11.g467689.v5.5	2276.78	2365.86	2336.65	25265.8	23989.5	26981.6	-3.44935	0	0	Cre11.g467689	chromosome_11	1181185	1184519	+	621	-	- && P49728.1 RecName: Full=Cytochrome b6-f complex iron-sulfur subunit, chloroplastic; AltName: Full=Plastohydroquinone:plastocyanin oxidoreductase iron-sulfur protein; AltName: Full=Rieske iron-sulfur protein; Short=ISP; Short=RISP; Flags: Precursor	-	4205	4030	4227	14076	14661	15269	189.071	196.265	194.293	2046.71	1934.79	2180.3
Cre06.g272800.v5.5	111089	105205	108075	1.17577e+06	1.16301e+06	1.20095e+06	-3.44792	0	0	Cre06.g272800	chromosome_6	2937601	2941166	-	627	-	- && P49199.2 RecName: Full=40S ribosomal protein S8	-	205170	179206	195508	655038	710766	679622	9136.88	8643.98	8900.48	94333.7	92901.2	96116.5
Cre13.g588700.v5.5	41.6914	44.0297	50.8567	491.818	487.612	510.686	-3.4474	6.07153e-115	1.4893e-113	Cre13.g588700	chromosome_13	3645217	3650267	-	1782	-	- && -	-	77	75	92	274	298	289	1.20652	1.27286	1.47366	13.8839	13.7047	14.381
Cre11.g467578.v5.5	37109.1	35970.5	35305.6	397958	381811	401419	-3.44598	0	0	Cre11.g467578	chromosome_11	383976	386621	-	381	-	- && -	-	68537	61272	63868	221709	233341	227165	5022.87	4863.69	4784.92	52544.4	50191.3	52870.6
Cre12.g546150.v5.5	1842.54	1709.53	1830.84	19584.8	18632.3	20337.3	-3.44284	0	0	Cre12.g546150	chromosome_12	8701908	8702841	+	300	-	- && Q42496.1 RecName: Full=Cytochrome b6-f complex subunit 7, chloroplastic; AltName: Full=Cytochrome b6-f complex 4 kDa subunit; AltName: Full=Cytochrome b6-f complex subunit PetM; AltName: Full=Cytochrome b6-f complex subunit VII; Flags: Precursor	-	3403	2912	3312	10911	11387	11509	316.732	293.561	315.127	3284.06	3110.64	3401.85
Cre09.g386741.v5.5	63.3492	50.4874	60.807	735.933	585.789	579.602	-3.44119	9.64206e-123	2.46237e-121	Cre09.g386741	chromosome_9	183728	186899	-	192	-	- && -	-	117	86	110	410	358	328	17.0152	13.5465	16.3534	192.819	152.807	151.485
Cre16.g674650.v5.5	3.79012	8.21888	7.18628	50.2588	73.6327	83.0528	-3.4386	1.2154e-16	6.10731e-16	Cre16.g674650	chromosome_16	6284152	6287325	-	588	-	- && Q93Z51.1 RecName: Full=Probable inactive nicotinamidase At3g16190	-	7	14	13	28	45	47	0.332409	0.720078	0.631077	4.2998	6.27188	7.08792
Cre05.g240600.v5.5	0.541446	8.21888	1.10558	52.0538	21.2717	31.8075	-3.43352	3.27945e-07	9.81307e-07	Cre05.g240600	chromosome_5	3333414	3336169	-	498	-	- && -	-	1	14	2	29	13	18	0.0560689	0.850212	0.114635	5.25819	2.13932	3.2051
Cre10.g429350.v5.5	7.58025	4.69651	18.2421	98.7227	98.1769	134.298	-3.43308	5.16491e-21	3.07852e-20	Cre10.g429350	chromosome_10	1584786	1589411	-	2322	-	- && -	-	14	8	33	55	60	76	0.168352	0.104197	0.405666	2.13879	2.11764	2.90235
Cre06.g278089.v5.5	0	2.93532	0.552791	17.9496	4.90884	14.1366	-3.42959	0.000756236	0.00160258	Cre06.g278089	chromosome_6	3418369	3428333	-	5376	-	- && D3YWJ0.1 RecName: Full=Nuclear GTPase SLIP-GC; AltName: Full=Speckled-like pattern in the germinal center	-	0	5	1	10	3	8	0	0.028128	0.00530955	0.167961	0.0457324	0.131956
Cre01.g029300.v5.5	69.8466	83.95	78.4963	827.476	888.501	781.05	-3.42874	6.43554e-177	2.17701e-175	Cre01.g029300	chromosome_1	4325646	4327449	-	849	-	- && P46225.1 RecName: Full=Triosephosphate isomerase, chloroplastic; Short=TIM; Short=Triose-phosphate isomerase; Flags: Precursor	-	129	143	142	461	543	442	4.24261	5.09398	4.77416	49.0299	52.4149	46.165
Cre05.g238332.v5.5	915.044	875.311	880.595	9480.97	9313.71	9950.43	-3.42748	0	0	Cre05.g238332	chromosome_5	2978242	2979235	-	591	-	- && Q39615.1 RecName: Full=Photosystem I reaction center subunit II, chloroplastic; AltName: Full=Photosystem I 20 kDa subunit; Short=PSI-D; Flags: Precursor	-	1690	1491	1593	5282	5692	5631	79.8456	76.299	76.9387	807.01	789.296	844.882
Cre11.g467582.v5.5	0	1.17413	1.10558	10.7697	8.18141	5.30124	-3.42593	0.00346704	0.00670562	Cre11.g467582	chromosome_11	411152	413586	+	570	-	- && -	-	0	2	2	6	5	3	0	0.106117	0.100155	0.950483	0.718882	0.466707
Cre07.g329450.v5.5	0	2.34825	0	17.9496	3.27256	3.53416	-3.42552	0.00798873	0.0145657	Cre07.g329450	chromosome_7	2492058	2494103	-	838	-	- && -	-	0	4	0	10	2	2	0	0.144359	0	1.07752	0.195591	0.211633
Cre07.g341550.v5.5	20.575	21.1343	32.6146	240.524	261.805	296.87	-3.4253	8.06151e-57	1.02264e-55	Cre07.g341550	chromosome_7	4282055	4284270	-	648	-	- && P0C8Z0.2 RecName: Full=Uncharacterized protein OsI_027940	-	38	36	59	134	160	168	1.63742	1.68018	2.59892	18.6723	20.2352	22.9897
Cre14.g632767.v5.5	8.66314	8.80595	7.73907	77.1832	83.4503	109.559	-3.42219	2.44695e-22	1.52524e-21	Cre14.g632767	chromosome_14	3845334	3849065	+	840	-	- && Q55535.1 RecName: Full=Putative low molecular weight protein-tyrosine-phosphatase slr0328	-	16	15	14	43	51	62	0.531854	0.540058	0.475735	4.62229	4.97569	6.54501
Cre48.g761197.v5.5	922.625	905.251	939.191	10073.3	9472.43	10116.5	-3.42177	0	0	Cre48.g761197	scaffold_48	7376	11322	+	780	-	- && Q9SKX4.1 RecName: Full=50S ribosomal protein L3-1, chloroplastic; Flags: Precursor	-	1704	1542	1699	5612	5789	5725	60.9995	59.7886	62.1749	649.667	608.235	650.847
Cre09.g403600.v5.5	1.62434	1.17413	2.21116	16.1546	14.7265	22.972	-3.41946	1.03501e-05	2.7128e-05	Cre09.g403600	chromosome_9	597274	606720	+	5034	-	- && -	-	3	2	4	9	9	13	0.0166402	0.0120156	0.0226811	0.161435	0.146518	0.228996
Cre17.g734100.v5.5	199.252	173.184	186.843	2004.97	2078.08	1874.87	-3.41216	0	0	Cre17.g734100	chromosome_17	4840633	4844200	+	1392	-	- && A8IW34.1 RecName: Full=Adenylosuccinate synthetase, chloroplastic; Short=AMPSase; Short=AdSS; AltName: Full=IMP--aspartate ligase; Flags: Precursor	-	368	295	338	1117	1270	1061	7.38176	6.40931	6.93097	72.4573	74.7699	67.5887
Cre09.g402293.v5.5	3.79012	2.34825	2.76395	34.1042	34.3619	26.5062	-3.41074	4.84652e-09	1.65026e-08	Cre09.g402293	chromosome_9	5852560	5856157	-	249	-	- && -	-	7	4	5	19	21	15	0.784965	0.485835	0.573175	6.89005	6.91166	5.34183
Cre02.g114550.v5.5	1.62434	0	1.10558	14.3597	9.81769	5.30124	-3.41069	0.00153757	0.00312853	Cre02.g114550	chromosome_2	6284479	6285254	-	231	-	- && -	-	3	0	2	8	6	3	0.362628	0	0.247135	3.12713	2.12864	1.15162
Cre16.g686750.v5.5	1.62434	5.28357	1.65837	26.9244	29.4531	33.5745	-3.40914	3.33775e-08	1.07588e-07	Cre16.g686750	chromosome_16	4744739	4750135	-	1722	-	- && Q8H074.1 RecName: Full=Probable inorganic phosphate transporter 1-12; Short=OsPT12; Short=OsPht1;12; AltName: Full=H(+)/Pi cotransporter	-	3	9	3	15	18	19	0.0486452	0.158066	0.0497284	0.78655	0.856646	0.978405
Cre01.g005950.v5.5	16.2434	22.3084	23.2172	211.805	189.809	252.693	-3.40631	2.43233e-48	2.67092e-47	Cre01.g005950	chromosome_1	1029766	1035425	+	1326	-	- && -	-	30	38	42	118	116	143	0.631727	0.8667	0.904112	8.03538	7.1693	9.56292
Cre13.g591700.v5.5	12.9947	18.199	14.3726	159.751	157.083	164.339	-3.40457	6.73465e-39	6.11872e-38	Cre13.g591700	chromosome_13	4127476	4133127	+	1671	-	- && A8CVX7.1 RecName: Full=Tubulin polyglutamylase ttll6; AltName: Full=Tubulin tyrosine ligase-like family member 6	-	24	31	26	89	96	93	0.401039	0.561066	0.444134	4.8093	4.70822	4.9352
Cre05.g241646.v5.5	0	2.34825	0	7.17983	8.18141	8.8354	-3.40324	0.0053415	0.0100348	Cre05.g241646	chromosome_5	1993739	1997968	+	531	-	- && -	-	0	4	0	4	5	5	0	0.227821	0	0.680195	0.771681	0.834975
Cre06.g278129.v5.5	2.16579	2.34825	7.18628	32.3092	52.361	38.8758	-3.3996	3.68919e-10	1.35868e-09	Cre06.g278129	chromosome_6	3638233	3644324	+	2448	-	- && -	-	4	4	13	18	32	22	0.0456247	0.0494171	0.151582	0.66394	1.07127	0.79691
Cre01.g006301.v5.5	0	0.587063	3.31674	10.7697	17.9991	12.3696	-3.39772	0.000320744	0.000711762	Cre01.g006301	chromosome_1	1091165	1094835	-	171	-	- && -	-	0	1	6	6	11	7	0	0.176861	1.00155	3.16828	5.2718	3.62995
Cre03.g202339.v5.5	3.79012	1.76119	0	19.7445	22.9079	15.9037	-3.39408	1.52472e-05	3.92805e-05	Cre03.g202339	chromosome_3	7912130	7913625	-	486	-	- && -	-	7	3	0	11	14	9	0.402173	0.186687	0	2.04373	2.36077	1.64212
Cre06.g308533.v5.5	860.9	787.252	899.39	9062.74	8669.02	9026.25	-3.39191	0	0	Cre06.g308533	chromosome_6	8573071	8574623	+	345	-	- && -	-	1590	1341	1627	5049	5298	5108	128.685	117.554	134.612	1321.46	1258.51	1312.89
Cre02.g115200.v5.5	63376.3	59621.5	60484.1	652970	630714	640629	-3.39062	0	0	Cre02.g115200	chromosome_2	6335219	6338024	-	444	-	- && P49637.2 RecName: Full=60S ribosomal protein L27a-3	-	117050	101559	109416	363780	385456	362535	7361.05	6917.74	7034.2	73981.6	71146.6	72404.4
Cre10.g441400.v5.5	301.586	271.223	294.085	2943.73	3023.85	3106.53	-3.38678	0	0	Cre10.g441400	chromosome_10	3051210	3054279	-	1527	-	- && Q9MAB3.1 RecName: Full=Probable nucleolar protein 5-2; AltName: Full=MAR-binding NOP56/58 homolog 2; AltName: Full=Nucleolar protein 58-2	-	557	462	532	1640	1848	1758	10.1852	9.15022	9.94464	96.9779	99.1802	102.089
Cre14.g629650.v5.5	22.1993	20.5472	39.2481	258.474	278.168	321.609	-3.38515	1.52146e-53	1.82422e-52	Cre14.g629650	chromosome_14	3278097	3283422	-	1113	-	- && -	-	41	35	71	144	170	182	1.02859	0.951046	1.82087	11.6825	12.5175	14.5002
Cre06.g275100.v5.5	601.005	574.148	578.219	6133.37	6185.14	5995.71	-3.38449	0	0	Cre06.g275100	chromosome_6	3114432	3118657	+	1560	-	- && Q1PEP5.1 RecName: Full=Nucleolin 2; AltName: Full=Protein NUCLEOLIN LIKE 2; Short=AtNUC-L2; AltName: Full=Protein PARALLEL LIKE 1; Short=AtPARLL1	-	1110	978	1046	3417	3780	3393	19.8678	18.9602	19.1392	197.783	198.577	192.867
Cre16.g687050.v5.5	6.49736	5.87063	3.31674	59.2336	52.361	51.2453	-3.37608	4.29045e-14	1.936e-13	Cre16.g687050	chromosome_16	4703314	4709889	-	4272	-	- && -	-	12	10	6	33	32	29	0.0784335	0.0707941	0.0400901	0.69751	0.613876	0.601956
Cre10.g459600.v5.5	107.748	98.6266	108.9	1129.03	1143.76	1000.17	-3.37522	2.18847e-221	8.78046e-220	Cre10.g459600	chromosome_10	5552923	5562154	+	4125	-	- && O36021.1 RecName: Full=Uncharacterized protein C4F10.09c	-	199	168	197	629	699	566	1.34704	1.23173	1.3632	13.7688	13.8872	12.1672
Cre06.g310700.v5.5	33415.4	31896.3	32003.8	331545	333391	340525	-3.36902	0	0	Cre06.g310700	chromosome_6	8856657	8859173	+	300	-	- && P49213.2 RecName: Full=60S ribosomal protein L44; AltName: Full=L41	-	61715	54332	57895	184709	203749	192705	5744.09	5477.26	5508.54	55594.9	55659.1	56960
Cre15.g636840.v5.5	3.24868	4.10944	4.97511	55.6437	29.4531	42.4099	-3.36722	5.25961e-11	2.03961e-10	Cre15.g636840	chromosome_15	503307	505262	-	252	-	- && -	-	6	7	9	31	18	24	0.664817	0.840091	1.01943	11.1078	5.85375	8.44518
Cre04.g220900.v5.5	2.16579	8.80595	4.42232	53.8487	58.9061	44.177	-3.36527	1.90412e-12	7.95408e-12	Cre04.g220900	chromosome_4	2357991	2363126	-	1299	-	- && Q7Z4H8.2 RecName: Full=KDEL motif-containing protein 2; Flags: Precursor	-	4	15	8	30	36	25	0.085981	0.349229	0.175791	2.08536	2.2712	1.70659
Cre12.g558000.v5.5	62.8078	71.6217	70.7572	696.444	697.056	717.435	-3.36405	1.50968e-157	4.78384e-156	Cre12.g558000	chromosome_12	7263751	7265263	+	369	-	- && -	-	116	122	128	388	426	406	8.77775	9.99913	9.90148	94.9453	94.6118	97.5659
Cre01.g054850.v5.5	116.411	124.457	121.061	1233.14	1124.13	1362.42	-3.36125	1.23875e-232	5.2841e-231	Cre01.g054850	chromosome_1	7600264	7602491	-	687	-	- && -	-	215	212	219	687	687	771	8.73843	9.33271	9.09922	90.2959	81.9525	99.5167
Cre02.g141766.v5.5	4.33157	0	0	16.1546	11.454	17.6708	-3.36032	0.000418074	0.000914029	Cre02.g141766	chromosome_2	8469956	8472041	+	732	-	- && -	-	8	0	0	9	7	10	0.305162	0	0	1.1102	0.783699	1.2114
Cre09.g396250.v5.5	10.2875	16.4378	2.76395	114.877	86.7229	98.9565	-3.35687	1.62399e-18	8.79206e-18	Cre09.g396250	chromosome_9	1784769	1789900	+	1263	-	- && Q2N2K1.1 RecName: Full=Probable phytol kinase 1, chloroplastic; Flags: Precursor	-	19	28	5	64	53	56	0.420051	0.670476	0.113001	4.57556	3.43902	3.93172
Cre17.g732000.v5.5	979.476	915.231	948.036	9830.98	9225.35	10037	-3.35467	0	0	Cre17.g732000	chromosome_17	4436730	4438142	+	480	-	- && P26855.2 RecName: Full=ATP synthase subunit 9, mitochondrial; AltName: Full=Lipid-binding protein	-	1809	1559	1715	5477	5638	5680	105.232	98.2276	101.986	1030.31	962.6	1049.31
Cre06.g278168.v5.5	80.6755	89.8207	69.6516	798.756	857.411	793.419	-3.35292	8.78328e-169	2.90785e-167	Cre06.g278168	chromosome_6	3816370	3818661	-	975	-	- && -	-	149	153	126	445	524	449	4.2671	4.74587	3.68878	41.212	44.0442	40.8357
Cre14.g617900.v5.5	23425.1	24321.4	22442.7	240476	225406	251148	-3.35272	0	0	Cre14.g617900	chromosome_14	1453449	1456605	+	393	-	- && Q9M3D2.1 RecName: Full=60S ribosomal protein L35-3	-	43264	41429	40599	133973	137755	142126	3073.87	3188.16	2948.76	30781.7	28726.1	32068.5
Cre02.g101350.v5.5	56928.2	51100.9	54840.7	561420	531644	565503	-3.34812	0	0	Cre02.g101350	chromosome_2	4655213	4658298	-	645	-	- && Q9SW75.1 RecName: Full=60S ribosomal protein L10a	-	105141	87045	99207	312776	324910	320021	4551.6	4081.43	4390.35	43786.6	41282.5	43996.4
Cre06.g289550.v5.5	35290.9	35078.2	33489.2	355332	335893	363674	-3.34441	0	0	Cre06.g289550	chromosome_6	6054860	6057785	-	402	-	- && Q962T1.1 RecName: Full=60S ribosomal protein L32	-	65179	59752	60582	197961	205278	205805	4527.24	4495.26	4301.64	44465.3	41848.4	45397.1
Cre13.g566350.v5.5	4.87302	2.93532	2.76395	55.6437	32.7256	19.4379	-3.34353	7.30336e-09	2.45985e-08	Cre13.g566350	chromosome_13	680227	692122	-	7287	-	- && -	-	9	5	5	31	20	11	0.0344862	0.0207515	0.0195856	0.384132	0.224928	0.133857
Cre16.g671950.v5.5	47.1058	50.4874	50.8567	481.049	582.516	440.003	-3.34245	2.88913e-100	6.23916e-99	Cre16.g671950	chromosome_16	6620218	6625370	+	1422	-	- && -	-	87	86	92	268	356	249	1.70833	1.82906	1.84674	17.0178	20.5169	15.5274
Cre12.g538150.v5.5	12.4533	11.7413	5.52791	118.467	76.9052	106.025	-3.34097	7.59951e-22	4.65841e-21	Cre12.g538150	chromosome_12	6456733	6459505	-	738	-	- && -	-	23	20	10	66	47	60	0.870208	0.819601	0.386777	8.07524	5.2192	7.2093
Cre08.g382500.v5.5	59816.8	57731.2	57251.4	589579	591565	587970	-3.33925	0	0	Cre08.g382500	chromosome_8	4471219	4471826	-	324	-	- && Q962Q5.1 RecName: Full=40S ribosomal protein S25 [Spodoptera frugiperda]	-	110476	98339	103568	328464	361530	332735	9520.82	9179.3	9124.25	91540	91445.3	91065
Cre13.g589400.v5.5	5.41446	2.34825	4.97511	34.1042	44.1796	51.2453	-3.33786	3.66098e-11	1.43112e-10	Cre13.g589400	chromosome_13	3735158	3739313	-	1155	-	- && P47032.1 RecName: Full=Protein PRY1; AltName: Full=Pathogenesis-related protein 1; Flags: Precursor	-	10	4	9	19	27	29	0.241752	0.104739	0.222422	1.48539	1.91577	2.22646
Cre02.g115650.v5.5	0.541446	2.34825	0.552791	8.97479	16.3628	8.8354	-3.33688	0.000670406	0.00142888	Cre02.g115650	chromosome_2	6427458	6429489	+	927	-	- && P46563.1 RecName: Full=Fructose-bisphosphate aldolase 2; AltName: Full=Aldolase CE-2; Short=CE2	-	1	4	1	5	10	5	0.0301212	0.1305	0.0307919	0.487033	0.884062	0.478287
Cre04.g221250.v5.5	9.20459	5.87063	6.0807	86.158	76.9052	51.2453	-3.33652	6.33303e-17	3.22086e-16	Cre04.g221250	chromosome_4	2407481	2411438	+	510	-	- && -	-	17	10	11	48	47	29	0.930744	0.593005	0.615657	8.49844	7.55249	5.04227
Cre13.g577100.v5.5	13957.9	12980.6	13015.5	136657	125122	141446	-3.33511	0	0	Cre13.g577100	chromosome_13	2042871	2044565	-	354	-	- && B2V6T8.1 RecName: Full=Acyl carrier protein; Short=ACP	-	25779	22111	23545	76134	76467	80045	2033.36	1889.01	1898.51	19419.7	17702.4	20050.7
Cre01.g066917.v5.5	3297.41	3053.32	3154.78	31641.5	30663.9	33597.5	-3.33447	0	0	Cre01.g066917	chromosome_1	7954526	7956348	-	771	-	- && Q10HD0.1 RecName: Full=Chlorophyll a-b binding protein, chloroplastic; AltName: Full=LHCII type I CAB; Short=LHCP; Flags: Precursor >A2XJ35.1 RecName: Full=Chlorophyll a-b binding protein, chloroplastic; AltName: Full=LHCII type I CAB; Short=LHCP; Fl	-	6090	5201	5707	17628	18740	19013	220.554	204.015	211.286	2064.51	1991.95	2186.73
Cre07.g314550.v5.5	49.8131	28.179	34.273	366.171	353.437	415.264	-3.33192	3.37261e-71	5.2106e-70	Cre07.g314550	chromosome_7	341092	344584	-	882	-	- && Q67V78.1 RecName: Full=tRNA (guanine-N(7)-)-methyltransferase; AltName: Full=tRNA (guanine(46)-N(7))-methyltransferase; AltName: Full=tRNA(m7G46)-methyltransferase >A2YB34.1 RecName: Full=tRNA (guanine-N(7)-)-methyltransferase; AltName: Full=tRNA (gu	-	92	48	62	204	216	235	2.91253	1.64589	2.0065	20.8848	20.07	23.6264
Cre01.g015600.v5.5	56.8519	42.2685	39.8009	448.739	500.702	450.606	-3.33136	1.93308e-95	3.96498e-94	Cre01.g015600	chromosome_1	2652800	2670781	+	8130	-	- && Q92616.6 RecName: Full=eIF-2-alpha kinase activator GCN1; AltName: Full=GCN1 eIF-2-alpha kinase activator homolog; AltName: Full=GCN1-like protein 1; AltName: Full=General control of amino-acid synthesis 1-like protein 1; AltName: Full=Translational	-	105	72	72	250	306	255	0.36062	0.267837	0.252789	2.77663	3.08456	2.7813
Cre17.g702900.v5.5	319.995	319.362	329.463	3327.85	3144.93	3276.17	-3.33051	0	0	Cre17.g702900	chromosome_17	936512	938841	-	669	-	- && P0AC99.1 RecName: Full=Succinate-acetate/proton symporter SatP; AltName: Full=Succinate-acetate transporter protein >P0AC98.1 RecName: Full=Succinate-acetate/proton symporter SatP; AltName: Full=Succinate-acetate transporter protein >P0ACA0.1 RecName	-	591	544	596	1854	1922	1854	24.6668	24.5924	25.4294	250.237	235.445	245.743
Cre05.g233050.v5.5	2798.74	2445.12	2746.26	27477.2	25280.5	27644.2	-3.33051	0	0	Cre05.g233050	chromosome_5	374447	376512	-	543	-	- && -	-	5169	4165	4968	15308	15450	15644	265.802	231.976	261.155	2545.58	2331.8	2554.74
Cre07.g312600.v5.5	5.41446	4.69651	1.10558	39.4891	35.9982	37.1087	-3.32855	1.31322e-09	4.65746e-09	Cre07.g312600	chromosome_7	71780	73915	-	861	-	- && -	-	10	8	2	22	22	21	0.324301	0.281006	0.0663046	2.30721	2.09402	2.16279
Cre05.g241645.v5.5	4.33157	2.34825	5.52791	46.6689	42.5433	33.5745	-3.32302	1.02305e-10	3.90389e-10	Cre05.g241645	chromosome_5	1991779	1993690	+	1350	-	- && -	-	8	4	10	26	26	19	0.165466	0.0896097	0.211438	1.73903	1.57834	1.24801
Cre04.g219050.v5.5	2.70723	0	0.552791	17.9496	8.18141	7.06832	-3.32136	0.00139114	0.00284513	Cre04.g219050	chromosome_4	2047750	2062645	-	7977	-	- && Q9UGM3.2 RecName: Full=Deleted in malignant brain tumors 1 protein; AltName: Full=Glycoprotein 340; Short=Gp-340; AltName: Full=Hensin; AltName: Full=Salivary agglutinin; Short=SAG; AltName: Full=Surfactant pulmonary-associated D-binding protein; Fla	-	5	0	1	10	5	4	0.0175018	0	0.0035783	0.113195	0.051368	0.044465
Cre12.g554103.v5.5	14.6191	8.21888	11.6086	127.442	135.811	81.2857	-3.31801	1.85738e-24	1.22774e-23	Cre12.g554103	chromosome_12	9656928	9661189	+	1782	-	- && -	-	27	14	21	71	83	46	0.423065	0.237601	0.336379	3.59765	3.81709	2.28901
Cre06.g278135.v5.5	30551.1	29399.5	30553.3	305353	294274	300400	-3.31388	0	0	Cre06.g278135	chromosome_6	3662707	3666252	-	690	-	- && Q43291.2 RecName: Full=60S ribosomal protein L21-1	-	56425	50079	55271	170117	179843	169998	2283.36	2195	2286.47	22262.1	21360.3	21847.1
Cre03.g190100.v5.5	187.882	189.621	191.266	1913.43	1804.82	1924.35	-3.31008	0	0	Cre03.g190100	chromosome_3	5919747	5925249	+	2157	-	- && P56821.1 RecName: Full=Eukaryotic translation initiation factor 3 subunit B; Short=eIF3b; AltName: Full=eIF-3-eta; AltName: Full=eIF3 p110	-	347	323	346	1066	1103	1089	4.49191	4.52878	4.5787	44.6247	41.9071	44.7688
Cre16.g695851.v5.5	6.49736	3.52238	6.0807	50.2588	68.7238	40.6429	-3.30597	4.55707e-13	1.96494e-12	Cre16.g695851	chromosome_16	57666	59817	+	1368	-	- && -	-	12	6	11	28	42	23	0.244933	0.132646	0.229521	1.84816	2.51609	1.49087
Cre03.g209841.v5.5	17.3263	8.80595	11.6086	141.802	107.995	125.463	-3.30533	1.4238e-27	1.02968e-26	Cre03.g209841	chromosome_3	9002062	9005050	+	477	-	- && -	-	32	15	21	79	66	71	1.8732	0.951046	1.25666	14.9547	11.3393	13.1989
Cre10.g447700.v5.5	4.87302	7.63182	11.6086	78.9782	62.1787	97.1894	-3.30438	8.96166e-18	4.72328e-17	Cre10.g447700	chromosome_10	3871521	3884762	-	7956	-	- && Q01631.2 RecName: Full=Adenylate cyclase; AltName: Full=ATP pyrophosphate-lyase; AltName: Full=Adenylyl cyclase; AltName: Full=Crisp-1	-	9	13	21	44	38	55	0.0315863	0.0494171	0.0753427	0.499374	0.391427	0.613008
Cre08.g375600.v5.5	5.41446	6.45769	9.39744	73.5933	62.1787	74.2174	-3.30199	2.9485e-17	1.52098e-16	Cre08.g375600	chromosome_8	3560143	3562748	-	1506	-	- && O32449.1 RecName: Full=Proline iminopeptidase; Short=PIP; AltName: Full=Prolyl aminopeptidase; Short=PAP	-	10	11	17	41	38	42	0.185407	0.2209	0.322211	2.45825	2.06786	2.47299
Cre06.g249450.v5.5	5.41446	5.87063	10.503	87.9529	83.4503	42.4099	-3.29431	3.06642e-15	1.4547e-14	Cre06.g249450	chromosome_6	74866	75989	+	204	-	- && -	-	10	10	19	49	51	24	1.36874	1.48251	2.65852	21.6887	20.4881	10.4323
Cre13.g603500.v5.5	67.1393	63.9899	62.4653	626.44	641.422	627.314	-3.29104	2.8537e-141	8.19029e-140	Cre13.g603500	chromosome_13	4466338	4469423	+	522	-	- && -	-	124	109	113	349	392	355	6.63289	6.31516	6.17909	60.3702	61.5429	60.3054
Cre03.g197100.v5.5	40.067	25.2437	25.9812	294.373	340.346	259.761	-3.28973	2.79694e-57	3.59207e-56	Cre03.g197100	chromosome_3	6650149	6654530	+	1437	-	- && P10242.2 RecName: Full=Transcriptional activator Myb; AltName: Full=Proto-oncogene c-Myb	-	74	43	47	164	208	147	1.43789	0.904983	0.933593	10.3052	11.8623	9.07107
Cre12.g495650.v5.5	41.1499	32.2885	30.4035	373.351	358.346	284.5	-3.28908	5.05721e-68	7.48555e-67	Cre12.g495650	chromosome_12	777243	783354	+	2103	-	- && -	-	76	55	55	208	219	161	1.00908	0.790955	0.746518	8.93084	8.53428	6.78867
Cre16.g669525.v5.5	3.24868	1.76119	7.18628	52.0538	34.3619	33.5745	-3.28883	1.22745e-09	4.36524e-09	Cre16.g669525	chromosome_16	4355649	4365496	+	945	-	- && Q8LPQ6.1 RecName: Full=ABC transporter B family member 28; Short=ABC transporter ABCB.28; Short=AtABCB28; AltName: Full=Non-intrinsic ABC protein 8; AltName: Full=TAP-related protein 1	-	6	3	13	29	21	19	0.177285	0.0960103	0.39267	2.77099	1.82117	1.78287
Cre17.g731650.v5.5	38.4427	35.8109	49.7511	411.045	351.8	450.606	-3.28781	1.33526e-79	2.2909e-78	Cre17.g731650	chromosome_17	4400606	4402129	-	465	-	- && -	-	71	61	90	229	215	255	4.26341	3.9674	5.52467	44.4683	37.892	48.6279
Cre13.g567850.v5.5	261.519	213.691	245.439	2284.98	2420.06	2339.61	-3.28758	0	0	Cre13.g567850	chromosome_13	912097	914554	+	663	-	- && Q8VZT0.1 RecName: Full=Putative H/ACA ribonucleoprotein complex subunit 1-like protein 1	-	483	364	444	1273	1479	1324	20.3416	16.6041	19.1155	173.374	182.817	177.081
Cre02.g074800.v5.5	2.16579	1.76119	2.76395	23.3345	27.8168	14.1366	-3.28612	2.3481e-06	6.53153e-06	Cre02.g074800	chromosome_2	235350	250372	+	7563	-	- && P22717.1 RecName: Full=Guanylate cyclase soluble subunit beta-2; Short=GCS-beta-2	-	4	3	5	13	17	8	0.0147679	0.0119965	0.0188709	0.155209	0.184212	0.0937981
Cre02.g097100.v5.5	10.8289	7.63182	9.95023	62.8235	129.266	84.8199	-3.28554	1.86858e-19	1.04403e-18	Cre02.g097100	chromosome_2	4018156	4021908	+	1128	-	- && -	-	20	13	18	35	79	48	0.495077	0.348548	0.455491	2.80173	5.73958	3.77338
Cre02.g078400.v5.5	0	1.17413	2.21116	3.58992	9.81769	19.4379	-3.28447	0.00172204	0.00347835	Cre02.g078400	chromosome_2	719161	726176	-	3123	-	- && -	-	0	2	4	2	6	11	0	0.0193681	0.0365599	0.0578264	0.15745	0.312334
Cre03.g144031.v5.5	1.08289	0.587063	1.65837	8.97479	16.3628	7.06832	-3.2818	0.000874028	0.00183765	Cre03.g144031	chromosome_3	132630	135785	-	1476	-	- && -	-	2	1	3	5	10	4	0.0378351	0.02049	0.0580165	0.30588	0.555234	0.24031
Cre09.g394450.v5.5	115.328	120.935	135.986	1127.23	1192.85	1295.27	-3.27981	4.25495e-227	1.77122e-225	Cre09.g394450	chromosome_9	2001392	2005087	-	741	-	- && P92985.1 RecName: Full=Ran-binding protein 1 homolog c	-	213	206	246	628	729	733	8.02625	8.40771	9.47619	76.5261	80.6253	87.717
Cre01.g019250.v5.5	26.5309	24.0696	19.3477	206.42	251.987	219.118	-3.27707	6.96054e-50	7.89455e-49	Cre01.g019250	chromosome_1	3095306	3098524	+	1155	-	- && Q2R1V8.2 RecName: Full=GDP-mannose 3,5-epimerase 2; Short=GDP-Man 3,5-epimerase 2	-	49	41	35	115	154	124	1.18458	1.07357	0.864973	8.9905	10.927	9.52002
Cre06.g298350.v5.5	249.065	235.412	223.88	2238.31	2258.07	2367.89	-3.27616	0	0	Cre06.g298350	chromosome_6	7260161	7263974	+	1278	-	- && -	-	460	401	405	1247	1380	1340	10.0503	9.48947	9.04567	88.1056	88.4933	92.9763
Cre12.g512600.v5.5	42323.2	41841.2	41731.8	415599	390950	409517	-3.2719	0	0	Cre12.g512600	chromosome_12	1742373	1745738	-	564	-	- && P42791.2 RecName: Full=60S ribosomal protein L18-2	-	78167	71272	75493	231537	238926	231748	3869.87	3821.8	3820.71	37068.9	34717.3	36436.4
Cre03.g162550.v5.5	18.4092	12.9154	12.1614	127.442	111.267	182.009	-3.26953	1.12283e-28	8.30202e-28	Cre03.g162550	chromosome_3	2847833	2850574	+	702	-	- && Q9T0I8.1 RecName: Full=5'-methylthioadenosine/S-adenosylhomocysteine nucleosidase 1; Short=AtMTN1; AltName: Full=5'-methylthioadenosine nucleosidase; Short=MTA nucleosidase; AltName: Full=MTA/SAH nucleosidase 1; Short=AtMTAN1; AltName: Full=S-adenosy	-	34	22	22	71	68	103	1.35236	0.947794	0.894545	9.13249	7.93842	13.0106
Cre03.g189800.v5.5	19.4921	12.3283	15.4781	166.931	150.538	139.599	-3.26738	1.84641e-34	1.54802e-33	Cre03.g189800	chromosome_3	5883740	5889375	-	1242	-	- && O49939.1 RecName: Full=Peptidyl-prolyl cis-trans isomerase, chloroplastic; AltName: Full=40 kDa thylakoid lumen PPIase; AltName: Full=40 kDa thylakoid lumen rotamase; Flags: Precursor	-	36	21	28	93	92	79	0.809343	0.511359	0.643507	6.76129	6.07056	5.64032
Cre06.g282500.v5.5	32663.3	30352.3	31073.5	304856	293758	307149	-3.267	0	0	Cre06.g282500	chromosome_6	5263768	5265705	-	444	-	- && Q9AT35.1 RecName: Full=60S ribosomal protein L23a	-	60326	51702	56212	169840	179528	173817	3793.79	3521.7	3613.79	34540.2	33136.9	34714.2
Cre17.g732700.v5.5	1.62434	5.87063	3.31674	35.8992	49.0884	17.6708	-3.26312	4.27003e-08	1.36534e-07	Cre17.g732700	chromosome_17	4542698	4545111	+	684	-	- && Q9NTM9.1 RecName: Full=Copper homeostasis protein cutC homolog	-	3	10	6	20	30	10	0.122466	0.442153	0.250387	2.64023	3.59441	1.29641
Cre08.g374150.v5.5	3.79012	1.17413	3.31674	41.284	24.5442	14.1366	-3.25896	8.13544e-07	2.35406e-06	Cre08.g374150	chromosome_8	3346670	3351421	+	1827	-	- && -	-	7	2	6	23	15	8	0.106982	0.033107	0.0937409	1.13673	0.672845	0.388284
Cre01.g047800.v5.5	52.5203	55.1839	42.5649	506.178	446.705	484.18	-3.25803	2.113e-100	4.58221e-99	Cre01.g047800	chromosome_1	6659346	6662827	+	846	-	- && Q8H7F6.2 RecName: Full=Bifunctional monothiol glutaredoxin-S16, chloroplastic; Short=AtGrxS16; AltName: Full=Atypical GIY-YIG endonuclease; AltName: Full=CAX-interacting protein 2; AltName: Full=CAXIP1-like protein; Flags: Precursor	-	97	94	77	282	273	274	3.2015	3.36036	2.59799	30.0986	26.4457	28.7196
Cre06.g293150.v5.5	157.019	159.094	154.781	1554.43	1439.93	1502.02	-3.25503	2.37161e-303	1.27861e-301	Cre06.g293150	chromosome_6	6508851	6513656	-	1053	-	- && -	-	290	271	280	866	880	850	7.68991	7.7834	7.59008	74.2604	68.4883	71.5795
Cre16.g674300.v5.5	23.8236	22.8955	19.3477	269.244	188.172	173.174	-3.25339	1.50872e-41	1.44783e-40	Cre16.g674300	chromosome_16	6326403	6329994	-	930	-	- && -	-	44	39	35	150	115	98	1.32106	1.26827	1.07424	14.5639	10.1339	9.34418
Cre12.g506550.v5.5	4.33157	4.10944	10.503	34.1042	71.9964	74.2174	-3.24981	2.12143e-12	8.83093e-12	Cre12.g506550	chromosome_12	2495673	2502684	+	3327	-	- && -	-	8	7	19	19	44	42	0.0671411	0.0636317	0.163011	0.515666	1.08383	1.11942
Cre10.g459226.v5.5	3.79012	3.52238	5.52791	39.4891	29.4531	53.0124	-3.24248	2.73067e-10	1.0153e-09	Cre10.g459226	chromosome_10	5512770	5514666	-	669	-	- && -	-	7	6	10	22	18	30	0.292162	0.27124	0.426668	2.96937	2.205	3.97643
Cre03.g165100.v5.5	346.526	386.288	373.134	3401.45	3416.56	3638.42	-3.2418	0	0	Cre03.g165100	chromosome_3	3144971	3146515	-	321	-	- && -	-	640	658	675	1895	2088	2059	55.6707	61.994	60.0227	533.055	533.074	568.787
Cre12.g550700.v5.5	5.41446	13.5025	6.63349	48.4639	85.0866	106.025	-3.23992	1.68586e-15	8.06669e-15	Cre12.g550700	chromosome_12	8200664	8202515	-	900	-	- && P52423.2 RecName: Full=Phosphoribosylglycinamide formyltransferase, chloroplastic; AltName: Full=5'-phosphoribosylglycinamide transformylase; AltName: Full=GAR transformylase; Short=GART; Flags: Precursor	-	10	23	12	27	52	60	0.310248	0.772883	0.380588	2.70888	4.73503	5.91163
Cre12.g549650.v5.5	1.62434	5.28357	4.42232	48.4639	26.1805	31.8075	-3.2378	8.6136e-09	2.88988e-08	Cre12.g549650	chromosome_12	8323916	8326927	+	1233	-	- && -	-	3	9	8	27	16	18	0.0679375	0.220754	0.185201	1.97728	1.06346	1.29452
Cre09.g393150.v5.5	54.1446	45.7909	57.4902	516.948	479.43	491.248	-3.23763	4.75085e-106	1.0864e-104	Cre09.g393150	chromosome_9	2173636	2185319	+	3429	-	- && Q61147.2 RecName: Full=Ceruloplasmin; AltName: Full=Ferroxidase; Flags: Precursor	-	100	78	104	288	293	278	0.814299	0.687948	0.86573	7.58391	7.00265	7.18912
Cre17.g734580.v5.5	1.08289	0	0.552791	3.58992	3.27256	8.8354	-3.23745	0.0223903	0.0376616	Cre17.g734580	chromosome_17	4942396	4943921	-	303	-	- && -	-	2	0	1	2	2	5	0.184306	0	0.094205	0.596013	0.540941	1.46327
Cre12.g537800.v5.5	42430.4	39754.7	40553.3	388567	377475	390558	-3.2362	0	0	Cre12.g537800	chromosome_12	6426853	6430691	+	720	-	- && P60039.1 RecName: Full=60S ribosomal protein L7-3	-	78365	67718	73361	216477	230691	221019	3039.07	2844.46	2908.37	27148.6	26257.9	27220.5
Cre17.g704850.v5.5	109.372	126.806	144.278	1179.29	1220.67	1182.18	-3.2359	3.35582e-218	1.31913e-216	Cre17.g704850	chromosome_17	1192113	1194433	-	546	-	- && Q43199.1 RecName: Full=Adenine phosphoribosyltransferase 1; Short=APRT 1	-	202	216	261	657	746	669	10.3302	11.9644	13.6447	108.653	111.972	108.65
Cre03.g175250.v5.5	9.20459	2.34825	9.39744	48.4639	75.2689	74.2174	-3.23083	7.2246e-14	3.2281e-13	Cre03.g175250	chromosome_3	4366665	4371966	+	1386	-	- && G0Y287.1 RecName: Full=Botryococcus squalene synthase; AltName: Full=Squalene synthase-like 2	-	17	4	17	27	46	42	0.342482	0.0872821	0.350108	1.75901	2.71992	2.6871
Cre10.g431850.v5.5	10.2875	12.3283	11.0558	140.007	71.9964	104.258	-3.22976	5.61072e-22	3.45568e-21	Cre10.g431850	chromosome_10	1897401	1900376	-	531	-	- && -	-	19	21	20	78	44	59	0.999104	1.19606	1.07511	13.2638	6.79079	9.85271
Cre10.g453750.v5.5	0.541446	0	2.21116	5.38487	6.54512	14.1366	-3.22848	0.00451063	0.00857976	Cre10.g453750	chromosome_10	4740908	4743969	+	1836	-	- && -	-	1	0	4	3	4	8	0.0152082	0	0.0621876	0.147542	0.178546	0.386381
Cre02.g106600.v5.5	36661.3	35745.7	34740.7	335788	324944	341267	-3.2252	0	0	Cre02.g106600	chromosome_2	5278419	5281249	-	453	-	- && Q9SGA6.1 RecName: Full=40S ribosomal protein S19-1	-	67710	60889	62846	187073	198587	193125	4173.55	4065.08	3960.01	37289	35926.5	37804.1
Cre03.g199199.v5.5	1.62434	0	0	1.79496	6.54512	7.06832	-3.22439	0.0303161	0.0495435	Cre03.g199199	chromosome_3	8415267	8422885	+	561	-	- && -	-	3	0	0	1	4	4	0.149317	0	0	0.160955	0.584332	0.632259
Cre03.g170450.v5.5	44.94	46.378	37.037	448.739	374.708	374.621	-3.22265	6.60685e-82	1.16839e-80	Cre03.g170450	chromosome_3	3812236	3815078	+	474	-	- && -	-	83	79	67	250	229	212	4.88935	5.04054	4.03472	47.6244	39.5931	39.6603
Cre16.g682300.v5.5	92364.2	94586.4	87540.5	900521	829132	831961	-3.22222	0	0	Cre16.g682300	chromosome_16	5314224	5315051	-	339	-	- && P49216.2 RecName: Full=40S ribosomal protein S26; AltName: Full=S31	-	170588	161118	158361	501695	506717	470811	14050.8	14373.8	13334.1	133631	122498	123153
Cre17.g734200.v5.5	308.624	233.064	250.967	2462.68	2369.34	2562.27	-3.21955	0	0	Cre17.g734200	chromosome_17	4855528	4860182	-	1326	-	- && Q93ZN9.1 RecName: Full=LL-diaminopimelate aminotransferase, chloroplastic; Short=AtDAP-AT; Short=DAP-AT; Short=DAP-aminotransferase; Short=LL-DAP-aminotransferase; AltName: Full=Protein ABERRANT GROWTH AND DEATH 2; Flags: Precursor	-	570	397	454	1372	1448	1450	12.0028	9.05473	9.77302	93.4283	89.4926	96.9667
Cre06.g290950.v5.5	65865.9	63945.9	64764.9	623096	573675	613576	-3.21784	0	0	Cre06.g290950	chromosome_6	6248112	6251903	+	582	-	- && O65731.1 RecName: Full=40S ribosomal protein S5	-	121648	108925	117160	347137	350597	347226	5836.24	5660.22	5746.1	53857.5	49368.2	52903.9
Cre02.g114150.v5.5	1.08289	1.76119	0.552791	14.3597	6.54512	10.6025	-3.21772	0.00114751	0.00237564	Cre02.g114150	chromosome_2	6240799	6249904	-	6912	-	- && -	-	2	3	1	8	4	6	0.00807938	0.0131264	0.00412965	0.104509	0.0474262	0.0769743
Cre12.g546250.v5.5	15.1605	11.1542	11.6086	125.647	114.54	113.093	-3.21613	1.49461e-27	1.08039e-26	Cre12.g546250	chromosome_12	8696408	8698839	+	333	-	- && O04438.1 RecName: Full=Signal recognition particle 9 kDa protein; Short=SRP9	-	28	19	21	70	70	64	2.34782	1.72559	1.80008	18.9811	17.2273	17.0425
Cre16.g689311.v5.5	1.08289	1.76119	2.21116	16.1546	14.7265	15.9037	-3.21229	5.9714e-05	0.000144849	Cre16.g689311	chromosome_16	7585036	7586817	+	762	-	- && -	-	2	3	4	9	9	9	0.0732869	0.119068	0.149838	1.06649	0.967943	1.04734
Cre12.g535851.v5.5	62181.9	62158.8	58610.7	581852	563727	547454	-3.21008	0	0	Cre12.g535851	chromosome_12	6114426	6118170	+	864	-	- && P29766.1 RecName: Full=60S ribosomal protein L8; AltName: Full=L2; AltName: Full=Ribosomal protein TL2	-	114844	105881	106027	324159	344517	309807	3711.47	3706.23	3502.83	33877.6	32678.3	31796.2
Cre03.g165450.v5.5	4.33157	5.28357	2.76395	35.8992	37.6345	40.6429	-3.20965	5.33541e-10	1.9433e-09	Cre03.g165450	chromosome_3	3197377	3210288	+	5868	-	- && -	-	8	9	5	20	23	23	0.0380672	0.0463854	0.0243218	0.307757	0.321218	0.347565
Cre04.g229000.v5.5	3.24868	3.52238	3.31674	34.1042	35.9982	22.972	-3.20833	2.08616e-08	6.82364e-08	Cre04.g229000	chromosome_4	3683281	3689476	-	1905	-	- && Q5PXE9.1 RecName: Full=Inositol-pentakisphosphate 2-kinase; AltName: Full=Inositol-1,3,4,5,6-pentakisphosphate 2-kinase; AltName: Full=Ins(1,3,4,5,6)P5 2-kinase; Short=InsP5 2-kinase; Short=rIPK1	-	6	6	6	19	22	13	0.0879443	0.0952544	0.0899027	0.900589	0.946433	0.605127
Cre06.g293750.v5.5	5.41446	4.69651	6.0807	35.8992	63.815	49.4783	-3.20542	3.5915e-12	1.47488e-11	Cre06.g293750	chromosome_6	6616861	6620890	-	1725	-	- && -	-	10	8	11	20	39	28	0.161869	0.140259	0.18202	1.04691	1.85284	1.43935
Cre03.g191050.v5.5	416.372	406.248	443.338	3851.98	3936.89	3885.81	-3.20476	0	0	Cre03.g191050	chromosome_3	6024476	6026527	+	672	-	- && P41916.1 RecName: Full=GTP-binding nuclear protein Ran-1; AltName: Full=Ras-related nuclear protein 1	-	769	692	802	2146	2406	2199	31.9528	31.1434	34.066	288.356	293.419	290.171
Cre17.g701650.v5.5	32257.7	29460	31849.6	289681	273459	299451	-3.20456	0	0	Cre17.g701650	chromosome_17	777439	781144	+	408	-	- && Q02984.1 RecName: Full=60S ribosomal protein L27	-	59577	50182	57616	161386	167122	169461	4077.27	3719.77	4030.88	35716.9	33568.8	36830.5
Cre12.g498100.v5.5	104.499	93.343	108.9	940.558	931.044	957.758	-3.20378	3.8545e-194	1.3886e-192	Cre12.g498100	chromosome_12	3280019	3283120	+	1287	-	- && Q9C5Z3.1 RecName: Full=Eukaryotic translation initiation factor 3 subunit E; Short=AtEIF3E-1; Short=eIF3e; Short=p48; AltName: Full=Eukaryotic translation initiation factor 3 subunit 6; Short=AtINT6; Short=INT-6	-	193	159	197	524	569	542	4.18726	3.73635	4.36922	36.7638	36.2323	37.3438
Cre06.g278167.v5.5	9.74603	6.45769	11.0558	100.518	73.6327	77.7516	-3.20131	2.77954e-19	1.54521e-18	Cre06.g278167	chromosome_6	3812556	3815721	-	1263	-	- && -	-	18	11	20	56	45	44	0.397943	0.263401	0.452005	4.00362	2.91992	3.08921
Cre12.g508750.v5.5	322.161	338.735	386.401	3119.64	3054.94	3458.18	-3.20099	0	0	Cre12.g508750	chromosome_12	2146536	2149354	+	741	-	- && Q8LCQ4.1 RecName: Full=Photosystem I chlorophyll a/b-binding protein 6, chloroplastic; AltName: Full=LHCI type III LHCA6; Flags: Precursor	-	595	577	699	1738	1867	1957	22.4208	23.5497	26.9262	211.787	206.485	234.191
Cre20.g751647.v5.5	3.24868	3.52238	0	16.1546	26.1805	19.4379	-3.19863	1.89958e-05	4.84111e-05	Cre20.g751647	scaffold_20	26976	32697	+	4251	-	- && -	-	6	6	0	9	16	11	0.0394105	0.0426863	0	0.19117	0.308455	0.229456
Cre03.g185600.v5.5	47.6473	54.0098	49.7511	495.408	461.431	427.634	-3.19407	9.70796e-98	2.03422e-96	Cre03.g185600	chromosome_3	5489895	5492163	-	675	-	- && Q8H107.2 RecName: Full=Dihydrolipoyllysine-residue succinyltransferase component of 2-oxoglutarate dehydrogenase complex 2, mitochondrial; AltName: Full=2-oxoglutarate dehydrogenase complex component E2-2; Short=OGDC-E2-2; AltName: Full=Dihydrolipoam	-	88	92	90	276	282	242	3.64024	4.12204	3.80588	36.921	34.2379	31.7914
Cre06.g306300.v5.5	184.092	173.184	210.06	1583.15	1716.46	1894.31	-3.19371	4.91887e-262	2.33564e-260	Cre06.g306300	chromosome_6	8333800	8337913	-	1254	-	- && Q94FT3.1 RecName: Full=Magnesium-chelatase subunit ChlI, chloroplastic; Short=Mg-chelatase subunit I-1; AltName: Full=Mg-protoporphyrin IX chelatase subunit ChlI; Flags: Precursor	-	340	295	380	882	1049	1072	7.57065	7.11464	8.64973	63.5096	68.5552	75.8046
Cre17.g742550.v5.5	16.7848	21.1343	14.3726	145.392	171.81	159.037	-3.1917	2.50152e-35	2.14355e-34	Cre17.g742550	chromosome_17	6280379	6282526	-	630	-	- && -	-	31	36	26	81	105	90	1.37396	1.72819	1.17801	11.6095	13.6588	12.6678
Cre09.g408500.v5.5	14.6191	11.7413	19.3477	141.802	114.54	162.571	-3.19104	1.70075e-29	1.28067e-28	Cre09.g408500	chromosome_9	6611586	6617837	-	1449	-	- && Q5ZHX9.1 RecName: Full=Diphthamide biosynthesis protein 1; AltName: Full=DPH1 homolog	-	27	20	35	79	70	92	0.520292	0.417436	0.689471	4.92296	3.95906	5.63012
Cre06.g273600.v5.5	87182.1	82424.8	82280.1	771970	756238	761458	-3.18428	0	0	Cre06.g273600	chromosome_6	3001036	3002331	-	549	-	- && P59271.2 RecName: Full=Ubiquitin-40S ribosomal protein S27a-1; Contains: RecName: Full=Ubiquitin; Contains: RecName: Full=40S ribosomal protein S27a-1; Flags: Precursor	-	161017	140402	148845	430077	462169	430913	8189.38	7734.45	7738.89	70736.2	68990.7	69601
Cre03.g144647.v5.5	145.649	145.592	150.912	1421.61	1361.39	1226.35	-3.18068	4.05598e-247	1.85227e-245	Cre03.g144647	chromosome_3	315241	318725	-	561	-	- && -	-	269	248	273	792	832	694	13.3888	13.3696	13.8905	127.477	121.541	109.697
Cre07.g354050.v5.5	3.79012	5.28357	1.10558	23.3345	32.7256	35.3416	-3.1758	1.08238e-07	3.36458e-07	Cre07.g354050	chromosome_7	5904843	5910274	+	4125	-	- && -	-	7	9	2	13	20	20	0.0473833	0.0659853	0.0138396	0.284569	0.397345	0.429936
Cre01.g007051.v5.5	21565.8	19966	20955.2	193647	184487	185448	-3.17294	0	0	Cre01.g007051	chromosome_1	1410568	1413489	+	387	-	- && P0CH11.1 RecName: Full=Ubiquitin-60S ribosomal protein L40; Contains: RecName: Full=Ubiquitin; Contains: RecName: Full=60S ribosomal protein L40; AltName: Full=CEP52; Flags: Precursor >P0CH10.1 RecName: Full=Ubiquitin-60S ribosomal protein L40; Conta	-	39830	34010	37908	107884	112748	104946	2873.76	2657.81	2796	25171.8	23875.9	24046.6
Cre13.g580850.v5.5	1554.49	1582.72	1635.71	14528.4	13749.7	14705.6	-3.17069	0	0	Cre13.g580850	chromosome_13	2558600	2560863	-	528	-	- && Q84U21.1 RecName: Full=50S ribosomal protein L22, chloroplastic; Flags: Precursor	-	2871	2696	2959	8094	8403	8322	151.828	154.424	159.966	1384.2	1304.26	1397.63
Cre16.g695850.v5.5	52.5203	48.1392	43.6705	412.84	404.161	482.413	-3.16937	4.40788e-88	8.37712e-87	Cre16.g695850	chromosome_16	52384	57545	-	1842	-	- && -	-	97	82	79	230	247	273	1.47039	1.34633	1.2242	11.2747	10.9893	13.1423
Cre14.g616100.v5.5	48.1887	45.7909	47.54	430.79	431.978	409.963	-3.16843	5.32722e-93	1.06046e-91	Cre14.g616100	chromosome_14	1209649	1215890	+	1263	-	- && Q93ZG9.1 RecName: Full=Peptidyl-prolyl cis-trans isomerase FKBP53; Short=PPIase FKBP53; AltName: Full=FK506-binding protein 53; Short=AtFKBP53; AltName: Full=Immunophilin FKBP53; AltName: Full=Rotamase	-	89	78	86	240	264	232	1.96761	1.86775	1.94362	17.1584	17.1302	16.2886
Cre03.g207050.v5.5	21615.1	20064.6	19694.3	163820	186412	201371	-3.16793	7.79406e-244	3.48756e-242	Cre03.g207050	chromosome_3	7288444	7289403	+	165	-	- && Q58DW3.3 RecName: Full=60S ribosomal protein L29	-	39921	34178	35627	91267	113924	113957	6755.68	6264.57	6163.28	49945.7	56584	61242.8
Cre07.g351750.v5.5	57.9348	61.0546	54.1735	527.718	461.431	567.233	-3.16771	1.87673e-103	4.19281e-102	Cre07.g351750	chromosome_7	5578833	5583082	+	960	-	- && Q9LUJ5.1 RecName: Full=Probable rRNA-processing protein EBP2 homolog	-	107	104	98	294	282	321	3.11218	3.27635	2.91388	27.6531	24.0735	29.6505
Cre06.g285250.v5.5	485.136	457.322	503.592	4196.61	4337.78	4465.41	-3.16771	0	0	Cre06.g285250	chromosome_6	5548156	5550742	+	762	-	- && P14273.1 RecName: Full=Chlorophyll a-b binding protein of LHCII type I, chloroplastic; Short=CAB; Short=LHCP; Flags: Precursor	-	896	779	911	2338	2651	2527	32.8325	30.918	34.1256	277.05	285.113	294.068
Cre12.g548000.v5.5	164.6	180.815	175.235	1450.33	1642.83	1570.93	-3.16468	1.09299e-281	5.52798e-280	Cre12.g548000	chromosome_12	8494748	8506113	-	7611	-	- && Q9C8Z4.3 RecName: Full=Uncharacterized protein At3g06530	-	304	308	317	808	1004	889	1.11528	1.22388	1.18887	9.586	10.8107	10.3576
Cre07.g346050.v5.5	7.58025	2.34825	7.18628	62.8235	44.1796	47.7112	-3.16385	8.67941e-12	3.50221e-11	Cre07.g346050	chromosome_7	4866866	4871395	-	1224	-	- && Q9LD46.1 RecName: Full=Magnesium-protoporphyrin IX monomethyl ester [oxidative] cyclase 1, chloroplastic; Short=Mg-protoporphyrin IX monomethyl ester oxidative cyclase 1; AltName: Full=Copper response defect 1 protein; AltName: Full=Copper-response t	-	14	4	13	35	27	27	0.319373	0.0988342	0.303165	2.58199	1.80778	1.95605
Cre17.g741450.v5.5	103.958	112.129	107.794	1012.36	1011.22	865.87	-3.15836	2.33172e-180	8.00988e-179	Cre17.g741450	chromosome_17	6113892	6122435	-	1746	-	- && Q42693.1 RecName: Full=RuBisCO large subunit-binding protein subunit beta-1; AltName: Full=60 kDa chaperonin subunit beta-1; AltName: Full=CPN-60 beta-1	-	192	191	195	564	618	490	3.0705	3.3084	3.18792	29.1677	29.0072	24.8857
Cre03.g205473.v5.5	1.62434	1.17413	0.552791	17.9496	3.27256	8.8354	-3.15458	0.00237931	0.00471219	Cre03.g205473	chromosome_3	8762073	8766406	+	975	-	- && -	-	3	2	1	10	2	5	0.0859148	0.0620375	0.029276	0.926112	0.168108	0.45474
Cre01.g040000.v5.5	21054.7	20937	20704.2	190931	179428	187189	-3.15263	0	0	Cre01.g040000	chromosome_1	5627004	5630032	+	438	-	- && P51414.2 RecName: Full=60S ribosomal protein L26-1	-	38886	35664	37454	106371	109656	105931	2478.97	2462.55	2440.85	21928.9	20517.3	21446
Cre09.g390615.v5.5	8.1217	9.39301	7.18628	70.0034	81.8141	67.1491	-3.15191	1.65399e-17	8.61793e-17	Cre09.g390615	chromosome_9	3667844	3672182	+	1452	-	- && P0C1S9.1 RecName: Full=Sn1-specific diacylglycerol lipase beta; Short=DGL-beta	-	15	16	13	39	50	38	0.288454	0.333259	0.25556	2.4253	2.82206	2.32068
Cre12.g490500.v5.5	97.4603	95.6913	98.3967	832.861	854.139	901.211	-3.14986	3.89992e-178	1.33673e-176	Cre12.g490500	chromosome_12	1110735	1112794	+	624	-	- && -	-	180	163	178	464	522	510	8.05452	7.90008	8.14239	67.1431	68.5564	72.4743
Cre02.g076300.v5.5	36.2769	38.7462	48.6456	402.071	317.439	378.155	-3.14815	8.92271e-71	1.37171e-69	Cre02.g076300	chromosome_2	447339	449531	+	1035	-	- && Q9AXB0.1 RecName: Full=Uroporphyrinogen decarboxylase 1, chloroplastic; Short=UPD1; Short=URO-D1; Flags: Precursor	-	67	66	88	224	194	214	1.80753	1.92856	2.42694	19.5423	15.3611	18.3346
Cre16.g672609.v5.5	0.541446	0	2.76395	12.5647	8.18141	8.8354	-3.14713	0.00286443	0.00561141	Cre16.g672609	chromosome_16	6728322	6731917	-	1110	-	- && -	-	1	0	5	7	5	5	0.0251552	0	0.128577	0.569434	0.369155	0.399434
Cre03.g192350.v5.5	33.5697	50.4874	46.4344	414.635	381.254	355.183	-3.1442	1.13798e-73	1.81972e-72	Cre03.g192350	chromosome_3	6199393	6204320	-	1368	-	- && -	-	62	86	84	231	233	201	1.26549	1.90126	1.75271	15.2473	13.9583	13.0289
Cre16.g666301.v5.5	66225.9	61092.1	63515.6	576313	553115	556791	-3.14338	0	0	Cre16.g666301	chromosome_16	3195436	3196549	+	189	-	- && P49689.3 RecName: Full=40S ribosomal protein S30	-	122313	104064	114900	321073	338032	315091	18070.2	16652	17353	153395	146574	147833
Cre11.g467762.v5.5	1.08289	3.52238	1.10558	17.9496	22.9079	8.8354	-3.14033	9.68086e-05	0.000229068	Cre11.g467762	chromosome_11	1600631	1604502	+	3123	-	- && -	-	2	6	2	10	14	5	0.0178817	0.0581042	0.0182799	0.289132	0.367382	0.14197
Cre02.g083950.v5.5	743.406	648.705	688.777	6110.04	5859.52	6389.76	-3.14019	0	0	Cre02.g083950	chromosome_2	1482232	1485980	-	897	-	- && P51351.1 RecName: Full=Probable 30S ribosomal protein 3, chloroplastic; Short=PSRP-3 (chloroplast) [Porphyra purpurea]	-	1373	1105	1246	3404	3581	3616	42.7395	37.2562	39.6499	342.661	327.17	357.466
Cre09.g396200.v5.5	30.321	56.3581	38.1425	436.175	312.53	348.115	-3.13936	1.58323e-55	1.95412e-54	Cre09.g396200	chromosome_9	1790264	1797348	-	3126	-	- && -	-	56	96	69	243	191	197	0.500208	0.928776	0.630053	7.01916	5.00733	5.58825
Cre01.g052100.v5.5	682.764	653.401	629.076	5637.96	5527.36	6144.14	-3.13841	0	0	Cre01.g052100	chromosome_1	7233589	7235618	-	438	-	- && A5GVX5.1 RecName: Full=50S ribosomal protein L18	-	1261	1113	1138	3141	3378	3477	80.3882	76.851	74.1626	647.533	632.045	703.929
Cre12.g498900.v5.5	23793.3	23837.7	23676.6	212756	203188	211604	-3.13759	0	0	Cre12.g498900	chromosome_12	3205749	3209510	+	585	-	- && Q9XET4.1 RecName: Full=40S ribosomal protein S7	-	43944	40605	42831	118530	124177	119748	2097.47	2099.19	2089.87	18295.3	17395.9	18151.4
Cre07.g330100.v5.5	5.41446	0	1.10558	12.5647	29.4531	15.9037	-3.13648	0.000129971	0.000303238	Cre07.g330100	chromosome_7	2596757	2605552	-	2214	-	- && Q9FX21.1 RecName: Full=Dolichyl-diphosphooligosaccharide--protein glycosyltransferase subunit STT3B; Short=Oligosaccharyl transferase subunit STT3B; Short=STT3-B; AltName: Full=Protein STAUROSPORIN AND TEMPERATURE SENSITIVE 3-LIKE B	-	10	0	2	7	18	9	0.126117	0	0.0257851	0.285488	0.666281	0.360465
Cre05.g234637.v5.5	38134.1	36627.5	37191.7	323667	323012	337438	-3.13591	0	0	Cre05.g234637	chromosome_5	2092159	2095595	-	393	-	- && P42798.2 RecName: Full=40S ribosomal protein S15a-1	-	70430	62391	67280	180320	197406	190958	5003.99	4801.29	4886.64	41430.4	41165.2	43086.7
Cre12.g504302.v5.5	16.2434	11.7413	13.267	140.007	122.721	100.724	-3.13579	1.60911e-26	1.13053e-25	Cre12.g504302	chromosome_12	2652246	2653442	-	192	-	- && -	-	30	20	24	78	75	57	4.36286	3.15034	3.56801	36.6827	32.0127	26.3252
Cre17.g729400.v5.5	2.16579	1.76119	3.86953	43.079	6.54512	19.4379	-3.13572	2.1754e-05	5.51738e-05	Cre17.g729400	chromosome_17	4087516	4101357	+	5946	-	- && -	-	4	3	7	24	4	11	0.0187839	0.015259	0.0336039	0.364464	0.0551312	0.164046
Cre07.g347800.v5.5	1.08289	8.21888	7.18628	48.4639	44.1796	51.2453	-3.13553	3.45354e-10	1.27644e-09	Cre07.g347800	chromosome_7	5099530	5103445	-	1158	-	- && Q8WXB1.2 RecName: Full=Protein N-lysine methyltransferase METTL21A; AltName: Full=HSPA lysine methyltransferase; AltName: Full=HSPA-KMT; AltName: Full=Hepatocellular carcinoma-associated antigen 557b; AltName: Full=Methyltransferase-like protein 21A	-	2	14	13	27	27	29	0.0482251	0.365635	0.320443	2.10534	1.91081	2.22069
Cre02.g079700.v5.5	133.196	156.746	139.303	1184.67	1299.21	1281.13	-3.13491	3.78132e-231	1.60417e-229	Cre02.g079700	chromosome_2	928989	933810	-	1119	-	- && Q9LD61.1 RecName: Full=Aspartate carbamoyltransferase, chloroplastic; AltName: Full=Aspartate transcarbamylase; Short=ATCase; Flags: Precursor	-	246	267	252	660	794	725	6.13842	7.21622	6.42817	53.2576	58.1504	57.4521
Cre03.g210737.v5.5	1.08289	1.76119	0.552791	19.7445	8.18141	1.76708	-3.1325	0.00341232	0.0066072	Cre03.g210737	chromosome_3	9066366	9071386	+	2397	-	- && -	-	2	3	1	11	5	1	0.0232977	0.0378514	0.0119083	0.414374	0.170948	0.0369939
Cre10.g464600.v5.5	90.963	109.194	88.9993	836.45	790.324	897.677	-3.12766	1.62438e-156	5.11596e-155	Cre10.g464600	chromosome_10	6232112	6235270	-	612	-	- && -	-	168	186	161	466	483	508	7.66495	9.19158	7.50916	68.7547	64.6782	73.6055
Cre16.g672100.v5.5	8.1217	4.10944	3.31674	57.4387	31.0893	47.7112	-3.12172	2.59256e-10	9.6557e-10	Cre16.g672100	chromosome_16	6604439	6613794	+	3765	-	- && -	-	15	7	6	32	19	27	0.111244	0.0562292	0.0454886	0.767455	0.413572	0.635912
Cre13.g604650.v5.5	652.984	561.819	593.144	5261.02	5146.1	5341.89	-3.12172	0	0	Cre13.g604650	chromosome_13	4719848	4724424	-	1164	-	- && M1CZC0.1 RecName: Full=ERBB-3 BINDING PROTEIN 1; Short=StEBP1	-	1206	957	1073	2931	3145	3023	28.9298	24.8649	26.3126	227.369	221.427	230.294
Cre03.g205800.v5.5	14.6191	19.9601	12.7142	134.622	109.631	166.106	-3.11953	9.15535e-28	6.63037e-27	Cre03.g205800	chromosome_3	7441390	7446784	+	1845	-	- && -	-	27	34	23	75	67	94	0.408619	0.557328	0.355835	3.67056	2.97605	4.51783
Cre13.g590950.v5.5	4.87302	8.80595	2.76395	46.6689	45.8159	49.4783	-3.11952	4.87539e-11	1.89582e-10	Cre13.g590950	chromosome_13	3971515	3976858	-	3147	-	- && -	-	9	15	5	26	28	28	0.0798541	0.144153	0.0453513	0.74601	0.729161	0.788968
Cre02.g084350.v5.5	17.8677	15.2636	16.5837	152.571	143.993	134.298	-3.11365	1.83409e-32	1.47173e-31	Cre02.g084350	chromosome_2	1519533	1522830	-	741	-	- && Q94AX5.2 RecName: Full=GDT1-like protein 1, chloroplastic; Flags: Precursor	-	33	26	30	85	88	76	1.2435	1.06117	1.15563	10.3578	9.73255	9.09481
Cre08.g367400.v5.5	0.541446	0	1.65837	1.79496	3.27256	14.1366	-3.10968	0.0196406	0.033446	Cre08.g367400	chromosome_8	1936019	1938229	-	780	-	- && Q03965.1 RecName: Full=Chlorophyll a-b binding protein L1818, chloroplastic; Flags: Precursor	-	1	0	3	1	2	8	0.0357978	0	0.109785	0.115764	0.210135	0.909481
Cre06.g251500.v5.5	165.141	123.283	147.595	1286.98	1287.75	1192.78	-3.10877	9.23161e-205	3.48757e-203	Cre06.g251500	chromosome_6	344545	348426	+	945	-	- && Q9S7X6.1 RecName: Full=Thermospermine synthase ACAULIS5	-	305	210	267	717	787	675	9.01197	6.72072	8.06485	68.5102	68.2504	63.3388
Cre06.g282251.v5.5	7.0388	1.17413	7.73907	50.2588	17.9991	70.6832	-3.10807	3.84764e-08	1.2346e-07	Cre06.g282251	chromosome_6	5237796	5242387	+	1791	-	- && -	-	13	2	14	28	11	40	0.202675	0.0337725	0.223125	1.41166	0.503338	1.98044
Cre11.g468950.v5.5	1163.03	1174.13	1232.72	10173.8	10054.9	10549.5	-3.10782	0	0	Cre11.g468950	chromosome_11	2078398	2079465	-	183	-	- && -	-	2148	2000	2230	5668	6145	5970	327.744	330.527	347.833	2796.71	2751.9	2892.82
Cre17.g734660.v5.5	3.79012	2.34825	4.97511	39.4891	17.9991	38.8758	-3.10554	7.89351e-08	2.47952e-07	Cre17.g734660	chromosome_17	4976492	4980923	+	1119	-	- && -	-	7	4	9	22	11	22	0.17467	0.108108	0.229577	1.77525	0.80561	1.74337
Cre13.g566050.v5.5	75.8025	49.3133	53.6207	472.074	523.61	546.028	-3.10544	1.72348e-87	3.24763e-86	Cre13.g566050	chromosome_13	653266	654402	-	234	-	- && O82221.1 RecName: Full=Probable small nuclear ribonucleoprotein G; Short=snRNP-G; AltName: Full=Sm protein G; Short=Sm-G; Short=SmG	-	140	84	97	263	320	309	16.7057	10.8566	11.8324	101.486	112.072	117.096
Cre03.g195650.v5.5	1013.59	1070.8	1065.23	9069.92	8773.74	9252.43	-3.10498	0	0	Cre03.g195650	chromosome_3	6549178	6550997	-	510	-	- && P51286.1 RecName: Full=30S ribosomal protein S10, chloroplastic	-	1872	1824	1927	5053	5362	5236	102.491	108.164	107.852	894.638	861.626	910.39
Cre14.g621751.v5.5	25.9894	15.2636	13.267	170.521	160.356	139.599	-3.10494	1.99916e-30	1.5344e-29	Cre14.g621751	chromosome_14	2024150	2034535	-	2664	-	- && Q5W915.1 RecName: Full=UDP-sugar pyrophospharylase; Short=PsUSP	-	48	26	24	95	98	79	0.503105	0.295167	0.257154	3.22001	3.01477	2.62961
Cre08.g382950.v5.5	1.08289	5.28357	2.76395	12.5647	24.5442	40.6429	-3.10398	4.16977e-06	1.13626e-05	Cre08.g382950	chromosome_8	4566005	4568565	+	444	-	- && -	-	2	9	5	7	15	23	0.125776	0.613039	0.321443	1.42358	2.76867	4.59349
Cre02.g141886.v5.5	0	0	2.21116	7.17983	4.90884	7.06832	-3.1029	0.0185346	0.0317121	Cre02.g141886	chromosome_2	8522596	8535837	+	6720	-	- && -	-	0	0	4	4	3	4	0	0	0.0169905	0.0537476	0.0365859	0.0527824
Cre14.g622075.v5.5	6.49736	1.76119	4.42232	55.6437	31.0893	22.972	-3.09978	3.96794e-08	1.27136e-07	Cre14.g622075	chromosome_14	2071216	2078087	+	4272	-	- && -	-	12	3	8	31	19	13	0.0784335	0.0212382	0.0534534	0.655237	0.364489	0.269842
Cre16.g688800.v5.5	46.5644	47.5521	44.2232	421.815	363.254	401.127	-3.09946	1.93802e-82	3.45087e-81	Cre16.g688800	chromosome_16	3688966	3690718	+	582	-	- && -	-	86	81	80	235	222	227	4.12598	4.20911	3.92359	36.4597	31.2602	34.5861
Cre04.g228150.v5.5	2.70723	0	2.21116	7.17983	22.9079	12.3696	-3.09924	0.000531112	0.00114679	Cre04.g228150	chromosome_4	3517834	3526569	+	2169	-	- && Q9MAM3.1 RecName: Full=3-ketoacyl-CoA synthase 1; Short=KCS-1; AltName: Full=Very long-chain fatty acid condensing enzyme 1; Short=VLCFA condensing enzyme 1	-	5	0	4	4	14	7	0.0643668	0	0.0526401	0.166521	0.52897	0.286178
Cre17.g737850.v5.5	0.541446	0.587063	1.10558	7.17983	4.90884	7.06832	-3.0951	0.0112717	0.0200247	Cre17.g737850	chromosome_17	5596738	5601100	-	2649	-	- && -	-	1	1	2	4	3	4	0.0105407	0.0114169	0.0215509	0.136347	0.0928114	0.133899
Cre04.g217971.v5.5	24.9065	18.199	17.1365	154.366	184.9	174.941	-3.09186	4.2414e-36	3.66887e-35	Cre04.g217971	chromosome_4	804986	810302	-	1842	-	- && -	-	46	31	31	86	113	99	0.6973	0.50898	0.480384	4.21577	5.02749	4.76589
Cre12.g484600.v5.5	4.33157	9.39301	8.29186	55.6437	60.5424	70.6832	-3.09181	3.25559e-14	1.47892e-13	Cre12.g484600	chromosome_12	161780	165055	-	2052	-	- && -	-	8	16	15	31	37	40	0.108859	0.235815	0.208656	1.36412	1.4777	1.72855
Cre13.g591200.v5.5	31.4039	27.592	18.7949	222.575	217.625	222.652	-3.09072	1.10894e-44	1.14181e-43	Cre13.g591200	chromosome_13	4043326	4044379	+	468	-	- && P54347.3 RecName: Full=Histone H2B.4; AltName: Full=H2B-IV	-	58	47	34	124	133	126	3.46046	3.03725	2.07372	23.9246	23.2899	23.8739
Cre03.g194850.v5.5	341.111	359.283	368.159	2997.58	3012.39	3090.62	-3.09058	0	0	Cre03.g194850	chromosome_3	6463342	6466758	+	1068	-	- && Q9SN86.1 RecName: Full=Malate dehydrogenase, chloroplastic; AltName: Full=pNAD-MDH; Flags: Precursor	-	630	612	666	1670	1841	1749	16.471	17.3304	17.8	141.193	141.268	145.217
Cre06.g263850.v5.5	38.4427	51.0745	44.776	387.711	363.254	390.525	-3.08983	1.21847e-77	2.04753e-76	Cre06.g263850	chromosome_6	1965502	1970102	-	1206	-	- && Q84QU8.1 RecName: Full=Phosphoenolpyruvate/phosphate translocator 2, chloroplastic; Short=OsPPT2; Flags: Precursor	-	71	87	81	216	222	221	1.64385	2.18173	1.91714	16.1724	15.0858	16.2496
Cre09.g417200.v5.5	166.224	171.422	165.837	1423.4	1395.75	1464.91	-3.08911	1.13842e-278	5.68369e-277	Cre09.g417200	chromosome_9	7912780	7916315	-	1263	-	- && -	-	307	292	300	793	853	829	6.78714	6.99211	6.78008	56.6941	55.3488	58.2035
Cre14.g629800.v5.5	11.3704	12.9154	14.9253	109.492	94.9043	128.997	-3.08684	2.05439e-24	1.3545e-23	Cre14.g629800	chromosome_14	3298393	3299712	+	858	-	- && -	-	21	22	27	61	58	73	0.683413	0.775468	0.898242	6.41964	5.53991	7.54456
Cre10.g456650.v5.5	2.16579	2.93532	2.21116	21.5395	31.0893	8.8354	-3.08021	1.82156e-05	4.65494e-05	Cre10.g456650	chromosome_10	5171490	5174913	-	1887	-	- && Q64133.3 RecName: Full=Amine oxidase [flavin-containing] A; AltName: Full=Monoamine oxidase type A; Short=MAO-A	-	4	5	4	12	19	5	0.0591888	0.0801358	0.0605069	0.574219	0.825171	0.234961
Cre13.g575800.v5.5	10.2875	12.3283	11.0558	95.1328	83.4503	106.025	-3.08002	1.33799e-21	8.12157e-21	Cre13.g575800	chromosome_13	1889412	1894017	-	876	-	- && -	-	19	21	20	53	51	60	0.605621	0.72501	0.651692	5.46311	4.77121	6.07359
Cre17.g702950.v5.5	1937.3	1821.66	1879.49	15811.8	15441.6	16198.8	-3.07271	0	0	Cre17.g702950	chromosome_17	940122	942686	+	672	-	- && P0AC99.1 RecName: Full=Succinate-acetate/proton symporter SatP; AltName: Full=Succinate-acetate transporter protein >P0AC98.1 RecName: Full=Succinate-acetate/proton symporter SatP; AltName: Full=Succinate-acetate transporter protein >P0ACA0.1 RecName	-	3578	3103	3400	8809	9437	9167	148.67	139.65	144.42	1183.66	1150.87	1209.64
Cre02.g111700.v5.5	164.6	146.179	144.278	1310.32	1158.49	1360.65	-3.07133	3.62135e-213	1.39525e-211	Cre02.g111700	chromosome_2	5924848	5928326	-	639	-	- && -	-	304	249	261	730	708	770	13.2839	11.7849	11.6589	103.155	90.8018	106.853
Cre08.g366950.v5.5	3.24868	5.87063	9.39744	62.8235	29.4531	63.6149	-3.0709	1.37941e-10	5.22648e-10	Cre08.g366950	chromosome_8	1875654	1882575	+	3363	-	- && -	-	6	10	17	35	18	36	0.0498168	0.0899294	0.144291	0.939743	0.43864	0.949235
Cre03.g152150.v5.5	22.1993	25.2437	13.267	181.291	202.899	123.696	-3.0688	2.03041e-29	1.52448e-28	Cre03.g152150	chromosome_3	1528514	1531763	+	1242	-	- && -	-	41	43	24	101	124	70	0.921751	1.04707	0.551577	7.3429	8.18205	4.99775
Cre16.g659667.v5.5	12.4533	6.45769	14.9253	80.7731	99.8132	104.258	-3.06761	1.1919e-19	6.70771e-19	Cre16.g659667	chromosome_16	2349233	2350838	-	342	-	- && -	-	23	11	27	45	61	59	1.87782	0.972736	2.25348	11.881	14.6173	15.2976
Cre12.g528750.v5.5	53996.3	51903.4	52821.3	443821	440142	445728	-3.06651	0	0	Cre12.g528750	chromosome_12	5283273	5285510	+	501	-	- && P50884.1 RecName: Full=60S ribosomal protein L12	-	99726	88412	95554	247260	268989	252240	5558.05	5337.06	5444.12	44564	44000.6	44645.2
Cre05.g232500.v5.5	5.41446	3.52238	3.31674	50.2588	22.9079	30.0404	-3.06605	3.1077e-08	1.00484e-07	Cre05.g232500	chromosome_5	450923	467604	+	5388	-	- && -	-	10	6	6	28	14	17	0.0518232	0.0336785	0.0317863	0.469244	0.212943	0.279782
Cre03.g145747.v5.5	78.5097	103.323	82.3658	755.677	733.054	717.435	-3.06473	5.32363e-135	1.47082e-133	Cre03.g145747	chromosome_3	628582	632737	-	1236	-	- && Q42884.1 RecName: Full=Chorismate synthase 1, chloroplastic; AltName: Full=5-enolpyruvylshikimate-3-phosphate phospholyase 1; Flags: Precursor	-	145	176	149	421	448	406	3.27568	4.30648	3.441	30.7561	29.7045	29.1277
Cre16.g661300.v5.5	2.70723	1.17413	6.63349	26.9244	26.1805	35.3416	-3.06299	4.99379e-07	1.47132e-06	Cre16.g661300	chromosome_16	2541789	2546796	+	1456	-	- && -	-	5	2	12	15	16	20	0.0958871	0.0415429	0.235254	0.930246	0.900577	1.21805
Cre14.g632750.v5.5	5.95591	6.45769	10.503	52.0538	71.9964	67.1491	-3.06121	2.16907e-14	9.91729e-14	Cre14.g632750	chromosome_14	3829230	3840033	-	5475	-	- && P43293.2 RecName: Full=Probable serine/threonine-protein kinase NAK	-	11	11	19	29	44	38	0.0560996	0.0607627	0.0990572	0.47828	0.658614	0.615457
Cre12.g558450.v5.5	35.7355	32.8755	10.503	217.19	230.716	212.05	-3.06091	2.56303e-10	9.55489e-10	Cre12.g558450	chromosome_12	7209381	7215854	-	957	-	- && Q9ZTR1.1 RecName: Full=Spermidine synthase 1; Short=SPDSY 1; AltName: Full=Putrescine aminopropyltransferase 1	-	66	56	19	121	141	120	1.92568	1.76972	0.566707	11.4167	12.0745	11.119
Cre06.g269450.v5.5	224.7	194.905	203.98	1807.52	1649.37	1738.81	-3.05696	6.40712e-295	3.40696e-293	Cre06.g269450	chromosome_6	2583399	2586491	+	852	-	- && Q28CY2.1 RecName: Full=Eukaryotic translation initiation factor 3 subunit G; Short=eIF3g; AltName: Full=Eukaryotic translation initiation factor 3 RNA-binding subunit; Short=eIF-3 RNA-binding subunit; AltName: Full=Eukaryotic translation initiation f	-	415	332	369	1007	1008	984	13.6007	11.7849	12.3624	106.723	96.9579	102.413
Cre16.g674200.v5.5	5.41446	6.45769	16.5837	78.9782	80.1778	77.7516	-3.05536	3.62249e-15	1.70962e-14	Cre16.g674200	chromosome_16	6333716	6335671	+	684	-	- && -	-	10	11	30	44	49	44	0.408221	0.486368	1.25194	5.80851	5.87087	5.7042
Cre02.g118950.v5.5	1840.38	1777.63	1813.15	14713.3	14883.6	15497.3	-3.0534	0	0	Cre02.g118950	chromosome_2	6812683	6813535	+	318	-	- && C0Q9W4.1 RecName: Full=30S ribosomal protein S17	-	3399	3028	3280	8197	9096	8770	298.453	287.977	294.417	2327.53	2344.15	2445.52
Cre01.g043950.v5.5	3.79012	10.5671	8.29186	46.6689	62.1787	77.7516	-3.05103	5.48416e-13	2.35553e-12	Cre01.g043950	chromosome_1	6150300	6155645	-	3333	-	- && -	-	7	18	15	26	38	44	0.0586427	0.16333	0.128461	0.704378	0.934352	1.17062
Cre02.g118550.v5.5	135.362	161.442	161.415	1166.72	1279.57	1346.52	-3.05064	3.93717e-208	1.49468e-206	Cre02.g118550	chromosome_2	6760647	6762905	-	333	-	- && -	-	250	275	292	650	782	762	20.9627	24.9757	25.0297	176.253	192.453	202.913
Cre12.g550850.v5.5	1320.59	1187.04	1260.92	10082.3	10172.8	10922.3	-3.04784	0	0	Cre12.g550850	chromosome_12	8183096	8185589	+	738	-	- && P11471.1 RecName: Full=Oxygen-evolving enhancer protein 2, chloroplastic; Short=OEE2; Flags: Precursor	-	2439	2022	2281	5617	6217	6181	92.2799	82.8616	88.2238	687.252	690.378	742.678
Cre04.g225600.v5.5	2.70723	7.63182	5.52791	53.8487	35.9982	40.6429	-3.04666	5.24522e-10	1.9118e-09	Cre04.g225600	chromosome_4	3093704	3095690	-	765	-	- && -	-	5	13	10	30	22	23	0.182499	0.513938	0.373126	3.54102	2.3568	2.66603
Cre12.g548450.v5.5	3.79012	4.10944	0	35.8992	8.18141	21.205	-3.04593	8.67685e-05	0.000206634	Cre12.g548450	chromosome_12	8433134	8438905	+	2502	-	- && -	-	7	7	0	20	5	12	0.07812	0.0846134	0	0.72179	0.163774	0.425297
Cre03.g182150.v5.5	59.5591	62.8158	79.049	576.182	508.883	579.602	-3.04571	3.58815e-101	7.86911e-100	Cre03.g182150	chromosome_3	5152086	5155709	+	792	-	- && Q9ZVL6.1 RecName: Full=UPF0603 protein At1g54780, chloroplastic; AltName: Full=Thylakoid lumen 18.3 kDa protein; Flags: Precursor	-	110	107	143	321	311	328	3.8781	4.08589	5.1538	36.5972	32.1808	36.7237
Cre01.g026650.v5.5	59.5591	48.7262	66.8877	423.61	487.612	537.193	-3.04561	3.84213e-85	7.09355e-84	Cre01.g026650	chromosome_1	4067936	4071177	+	894	-	- && Q8R123.1 RecName: Full=FAD synthase; AltName: Full=FAD pyrophosphorylase; AltName: Full=FMN adenylyltransferase; AltName: Full=Flavin adenine dinucleotide synthase; Includes: RecName: Full=Molybdenum cofactor biosynthesis protein-like region; Include	-	110	83	121	236	298	304	3.43563	2.80782	3.86335	23.8365	27.3175	30.1533
Cre12.g548950.v5.5	1042.28	925.212	960.75	7802.68	7837.79	8404.24	-3.03693	0	0	Cre12.g548950	chromosome_12	8390064	8391748	+	750	-	- && P14273.1 RecName: Full=Chlorophyll a-b binding protein of LHCII type I, chloroplastic; Short=CAB; Short=LHCP; Flags: Precursor	-	1925	1576	1738	4347	4790	4756	71.6673	63.5512	66.1462	523.355	523.403	562.314
Cre05.g237750.v5.5	2.70723	4.10944	2.76395	39.4891	21.2717	17.6708	-3.03524	1.24108e-06	3.54299e-06	Cre05.g237750	chromosome_5	2845586	2847941	+	558	-	- && -	-	5	7	5	22	13	10	0.2502	0.379396	0.255772	3.56005	1.90929	1.58915
Cre19.g750097.v5.5	0.541446	3.52238	2.76395	21.5395	17.9991	15.9037	-3.03317	4.36336e-05	0.000107301	Cre19.g750097	scaffold_19	109	2135	-	978	-	- && -	-	1	6	5	12	11	9	0.0285504	0.185541	0.145931	1.10793	0.921756	0.816022
Cre06.g258550.v5.5	0	4.69651	2.76395	23.3345	24.5442	12.3696	-3.03196	7.07904e-05	0.000170149	Cre06.g258550	chromosome_6	1326177	1331562	-	4101	-	- && -	-	0	8	5	13	15	7	0	0.0589968	0.0348014	0.286234	0.299753	0.151358
Cre11.g467553.v5.5	5.95591	5.87063	4.97511	55.6437	37.6345	44.177	-3.03015	4.87708e-11	1.896e-10	Cre11.g467553	chromosome_11	223849	235930	+	1563	-	- && Q9FE64.2 RecName: Full=Elongation factor G, mitochondrial; Short=EF-Gmt; AltName: Full=Elongation factor G 1, mitochondrial; Short=mEF-G 1; AltName: Full=Elongation factor G1; Flags: Precursor	-	11	10	9	31	23	25	0.19651	0.193495	0.164362	1.7909	1.20595	1.41834
Cre01.g041855.v5.5	0	4.69651	2.21116	28.7193	14.7265	12.3696	-3.02996	0.000156122	0.000360568	Cre01.g041855	chromosome_1	5858088	5861019	+	930	-	- && Q9JHR7.1 RecName: Full=Insulin-degrading enzyme; AltName: Full=Insulin protease; Short=Insulinase; AltName: Full=Insulysin	-	0	8	4	16	9	7	0	0.260157	0.12277	1.55348	0.793089	0.667442
Cre03.g175584.v5.5	16.2434	10.5671	16.5837	105.903	139.084	109.559	-3.02785	1.43304e-24	9.49264e-24	Cre03.g175584	chromosome_3	4398800	4400212	+	471	-	- && -	-	30	18	30	59	85	62	1.77849	1.15579	1.8181	11.311	14.7897	11.6726
Cre03.g146347.v5.5	4.33157	3.52238	5.52791	26.9244	31.0893	51.2453	-3.02539	1.04607e-08	3.48621e-08	Cre03.g146347	chromosome_3	779571	783263	-	2322	-	- && -	-	8	6	10	15	19	29	0.0962009	0.078148	0.122929	0.583307	0.670585	1.10748
Cre02.g095047.v5.5	2.70723	9.39301	2.21116	37.6941	22.9079	54.7795	-3.02208	1.13047e-07	3.50845e-07	Cre02.g095047	chromosome_2	3057660	3059855	-	582	-	- && -	-	5	16	4	21	14	31	0.239882	0.83143	0.19618	3.2581	1.97137	4.72321
Cre10.g454200.v5.5	3.24868	14.0895	6.63349	46.6689	75.2689	70.6832	-3.02054	7.64837e-12	3.09422e-11	Cre10.g454200	chromosome_10	4841152	4844777	-	870	-	- && -	-	6	24	12	26	46	40	0.192568	0.834297	0.393712	2.6985	4.33312	4.07698
Cre06.g272950.v5.5	28789.2	27978.8	27345.4	227400	223053	231869	-3.02002	0	0	Cre06.g272950	chromosome_6	2948287	2950784	+	462	-	- && P49202.1 RecName: Full=40S ribosomal protein S18	-	53171	47659	49468	126688	136317	131216	3213.54	3119.83	3056.32	24760.6	24180.8	25185.1
Cre03.g146167.v5.5	86.09	94.5172	91.2104	732.343	674.148	796.953	-3.0191	9.86137e-137	2.75391e-135	Cre03.g146167	chromosome_3	739638	742801	-	672	-	- && -	-	159	161	165	408	412	451	6.60662	7.24578	7.0086	54.8225	50.2447	59.5121
Cre07.g337200.v5.5	21.6579	19.3731	43.1177	288.988	214.353	180.242	-3.01896	1.13708e-30	8.75769e-30	Cre07.g337200	chromosome_7	3651442	3652457	+	480	-	- && -	-	40	33	78	161	131	102	2.32686	2.07922	4.63842	30.2867	22.3662	18.8433
Cre14.g626500.v5.5	9.20459	12.9154	9.39744	77.1832	76.9052	100.724	-3.01854	1.23095e-18	6.69689e-18	Cre14.g626500	chromosome_14	2674941	2682387	+	1905	-	- && -	-	17	22	17	43	47	57	0.249176	0.349266	0.254724	2.03818	2.02193	2.65325
Cre13.g562750.v5.5	12.9947	12.9154	13.267	109.492	125.994	81.2857	-3.0172	2.72156e-22	1.69234e-21	Cre13.g562750	chromosome_13	110270	116225	-	1782	-	- && -	-	24	22	24	61	77	46	0.376058	0.373374	0.384433	3.09094	3.54116	2.28901
Cre02.g116750.v5.5	315.122	273.571	330.016	2412.42	2485.51	2544.6	-3.01679	0	0	Cre02.g116750	chromosome_2	6525910	6530624	-	1710	-	- && P26854.2 RecName: Full=ATP synthase subunit alpha, mitochondrial	-	582	466	597	1344	1519	1440	9.50339	8.24173	9.9654	70.9694	72.7987	74.6732
Cre16.g678300.v5.5	8.1217	12.3283	8.84465	82.5681	71.9964	81.2857	-3.01308	1.1704e-17	6.14153e-17	Cre16.g678300	chromosome_16	5787531	5793162	+	3576	-	- && -	-	15	21	16	46	44	46	0.117124	0.177603	0.127714	1.16152	1.00836	1.14067
Cre02.g088700.v5.5	29.7795	34.6367	25.9812	267.449	245.442	215.584	-3.01269	1.83249e-48	2.01938e-47	Cre02.g088700	chromosome_2	2042840	2046185	-	1425	-	- && -	-	55	59	47	149	150	122	1.0777	1.25218	0.941455	9.44147	8.62658	7.59177
Cre12.g514500.v5.5	19650.7	19583.3	18349.3	157443	149769	155735	-3.00712	0	0	Cre12.g514500	chromosome_12	3691112	3693536	+	471	-	- && P42756.1 RecName: Full=40S ribosomal protein S11	-	36293	33358	33194	87714	91530	88131	2151.56	2141.94	2011.66	16815.7	15925.9	16592.3
Cre07.g346418.v5.5	4.33157	2.34825	2.76395	19.7445	22.9079	33.5745	-3.00638	1.3058e-06	3.72364e-06	Cre07.g346418	chromosome_7	4921030	4927555	-	2745	-	- && -	-	8	4	5	11	14	19	0.0813765	0.0440703	0.0519929	0.361841	0.417973	0.613775
Cre06.g283800.v5.5	3.79012	1.17413	5.52791	26.9244	26.1805	31.8075	-3.00571	5.78423e-07	1.69616e-06	Cre06.g283800	chromosome_6	5385206	5391139	+	2916	-	- && -	-	7	2	10	15	16	18	0.0670289	0.020743	0.0978879	0.464485	0.449671	0.547373
Cre03.g150783.v5.5	5.41446	2.93532	8.29186	50.2588	27.8168	56.5466	-3.00566	1.35324e-09	4.79391e-09	Cre03.g150783	chromosome_3	1369304	1371095	+	189	-	- && -	-	10	5	15	28	17	32	1.47737	0.800086	2.26541	13.3772	7.37139	15.0137
Cre01.g055400.v5.5	31.9453	39.9203	30.4035	276.424	289.622	249.158	-2.99832	3.30753e-54	4.00593e-53	Cre01.g055400	chromosome_1	7651956	7656431	-	1083	-	- && P41777.1 RecName: Full=Nucleolar and coiled-body phosphoprotein 1; AltName: Full=140 kDa nucleolar phosphoprotein; Short=Nopp140; AltName: Full=Nucleolar 130 kDa protein; AltName: Full=Nucleolar phosphoprotein p130	-	59	68	55	154	177	141	1.52116	1.89893	1.44961	12.8399	13.3939	11.5449
Cre03.g144667.v5.5	42.7743	37.572	46.4344	317.708	356.709	339.28	-2.99822	4.30487e-68	6.37802e-67	Cre03.g144667	chromosome_3	318846	320305	+	735	-	- && -	-	79	64	84	177	218	192	3.00117	2.63343	3.26219	21.7447	24.307	23.1639
Cre15.g634800.v5.5	18.9506	14.0895	8.29186	118.467	111.267	100.724	-2.99757	1.01071e-21	6.16392e-21	Cre15.g634800	chromosome_15	92140	97565	-	3819	-	- && -	-	35	24	15	66	68	57	0.2559	0.19006	0.112114	1.56049	1.45922	1.3235
Cre03.g194400.v5.5	284.801	240.109	298.507	2055.23	2181.16	2344.92	-2.99726	8.05697e-287	4.1424e-285	Cre03.g194400	chromosome_3	6411156	6414644	-	975	-	- && Q1HPW4.1 RecName: Full=Eukaryotic translation initiation factor 3 subunit I; Short=eIF3i	-	526	409	540	1145	1333	1327	15.0637	12.6867	15.8091	106.04	112.044	120.688
Cre06.g261300.v5.5	10.2875	9.98007	4.42232	64.6185	71.9964	60.0807	-2.9969	3.71112e-14	1.67947e-13	Cre06.g261300	chromosome_6	1689414	1694829	-	1200	-	- && Q9LTI3.1 RecName: Full=Mannose-P-dolichol utilization defect 1 protein homolog 1	-	19	17	8	36	44	34	0.442103	0.428446	0.190294	2.70888	3.00493	2.51244
Cre26.g756597.v5.5	27.6138	25.2437	23.77	202.83	217.625	190.845	-2.99611	5.32282e-43	5.30471e-42	Cre26.g756597	scaffold_26	3026	13417	+	4587	-	- && -	-	51	43	43	113	133	108	0.310451	0.28351	0.267582	2.22442	2.37621	2.08782
Cre10.g424100.v5.5	585.304	484.914	566.61	4202	4252.69	4567.9	-2.99078	0	0	Cre10.g424100	chromosome_10	889335	892908	-	843	-	- && Q93Y52.1 RecName: Full=Soluble inorganic pyrophosphatase 1, chloroplastic; AltName: Full=Pyrophosphate phospho-hydrolase 1; Short=PPase 1; Flags: Precursor	-	1081	826	1025	2341	2599	2585	35.8055	29.6334	34.7067	250.751	252.663	271.914
Cre07.g320093.v5.5	1.62434	3.52238	3.31674	23.3345	31.0893	12.3696	-2.99034	9.52764e-06	2.50568e-05	Cre07.g320093	chromosome_7	1109522	1112085	-	240	-	- && -	-	3	6	6	13	19	7	0.349029	0.756081	0.713603	4.89103	6.48791	2.58634
Cre12.g494050.v5.5	41178.6	39340.3	40436.6	324676	309877	326382	-2.98993	0	0	Cre12.g494050	chromosome_12	390538	391273	+	576	-	- && P30707.1 RecName: Full=60S ribosomal protein L9; AltName: Full=Gibberellin-regulated protein GA	-	76053	67012	73150	180882	189379	184701	3686.76	3518.51	3625	28355.7	26944.6	28434.5
Cre06.g273000.v5.5	526.286	526.009	564.399	4286.36	4167.61	4385.89	-2.98912	0	0	Cre06.g273000	chromosome_6	2951105	2953056	-	399	-	- && Q8GUN2.1 RecName: Full=Adenylylsulfatase HINT1; AltName: Full=HIS triad family protein 3; AltName: Full=Histidine triad nucleotide-binding protein 1	-	972	896	1021	2388	2547	2482	68.0213	67.9147	73.0415	540.418	523.14	551.604
Cre17.g703700.v5.5	46.0229	29.9402	34.273	321.297	248.715	307.472	-2.98757	1.70866e-51	1.97988e-50	Cre17.g703700	chromosome_17	1048004	1051985	-	1266	-	- && O82662.1 RecName: Full=Succinate--CoA ligase [ADP-forming] subunit beta, mitochondrial; AltName: Full=Succinyl-CoA synthetase beta chain; Short=SCS-beta; Flags: Precursor	-	85	51	62	179	152	174	1.87472	1.21833	1.3979	12.767	9.83948	12.1875
Cre13.g565450.v5.5	105.041	105.084	114.428	895.684	772.325	906.512	-2.98648	5.14318e-152	1.56892e-150	Cre13.g565450	chromosome_13	574538	582672	-	1572	-	- && Q9I0K9.1 RecName: Full=Adenylosuccinate lyase; Short=ASL; AltName: Full=Adenylosuccinase; Short=ASase	-	194	179	207	499	472	513	3.44588	3.44373	3.75867	28.6626	24.6066	28.9376
Cre13.g584050.v5.5	0.541446	2.34825	7.73907	17.9496	34.3619	31.8075	-2.98636	7.58541e-06	2.014e-05	Cre13.g584050	chromosome_13	2973128	2974603	-	681	-	- && -	-	1	4	14	10	21	18	0.0410019	0.17764	0.58681	1.32593	2.52717	2.34382
Cre06.g252100.v5.5	24.3651	29.9402	24.3228	190.266	191.445	240.323	-2.9857	3.12488e-41	2.9694e-40	Cre06.g252100	chromosome_6	400400	410785	-	7128	-	- && Q9FGI1.1 RecName: Full=E3 ubiquitin-protein ligase listerin	-	45	51	44	106	117	136	0.176277	0.216387	0.176198	1.34278	1.34518	1.69188
Cre12.g560800.v5.5	17.8677	29.9402	34.273	233.345	202.899	212.05	-2.98368	1.12612e-38	1.01896e-37	Cre12.g560800	chromosome_12	6889178	6893078	+	1419	-	- && Q84XG9.1 RecName: Full=IAA-amino acid hydrolase ILR1-like 1; Flags: Precursor	-	33	51	62	130	124	120	0.649356	1.08697	1.24717	8.27235	7.16146	7.49889
Cre09.g390393.v5.5	1.62434	0	1.65837	5.38487	3.27256	17.6708	-2.98226	0.00772505	0.014123	Cre09.g390393	chromosome_9	3641784	3642895	+	537	-	- && Q08954.1 RecName: Full=Smr domain-containing protein YPL199C	-	3	0	3	3	2	10	0.155991	0	0.159464	0.504446	0.305223	1.65129
Cre01.g028423.v5.5	4.33157	7.04476	2.76395	37.6941	31.0893	42.4099	-2.98126	8.88559e-09	2.97534e-08	Cre01.g028423	chromosome_1	4242347	4247682	-	1437	-	- && Q8RY79.1 RecName: Full=Tyrosine decarboxylase 1	-	8	12	5	21	19	24	0.155448	0.252553	0.0993184	1.31956	1.08358	1.48099
Cre08.g370650.v5.5	5.41446	8.21888	2.21116	39.4891	44.1796	40.6429	-2.98067	2.43926e-09	8.50156e-09	Cre08.g370650	chromosome_8	2334797	2339546	-	1038	-	- && A2Z3C4.2 RecName: Full=Probable 6-phosphogluconolactonase 4, chloroplastic; Short=6PGL 4; Flags: Precursor	-	10	14	4	22	27	23	0.269001	0.407905	0.109997	1.91379	2.13171	1.96485
Cre03.g144627.v5.5	130.489	127.98	107.794	949.533	1016.13	920.649	-2.97917	7.90047e-169	2.62117e-167	Cre03.g144627	chromosome_3	311186	314142	+	1401	-	- && P55217.3 RecName: Full=Cystathionine gamma-synthase 1, chloroplastic; Short=AtCGS1; AltName: Full=METHIONINE OVERACCUMULATION 1; AltName: Full=O-succinylhomoserine (thiol)-lyase; Flags: Precursor	-	241	218	195	529	621	521	4.8032	4.70595	3.97295	34.0946	36.3258	32.976
Cre08.g374550.v5.5	4.33157	3.52238	0.552791	25.1294	16.3628	24.7391	-2.97594	1.56953e-05	4.03946e-05	Cre08.g374550	chromosome_8	3398547	3401158	+	480	-	- && -	-	8	6	1	14	10	14	0.465372	0.378041	0.0594669	2.63363	1.70734	2.58634
Cre03.g203450.v5.5	20219.8	20082.8	19133.2	153200	150021	164333	-2.97572	0	0	Cre03.g203450	chromosome_3	7727416	7728040	-	249	-	- && Q3E902.2 RecName: Full=40S ribosomal protein S21-2	-	37344	34209	34612	85350	91684	92997	4187.68	4154.99	3967.75	30950.8	30175.6	33118.3
Cre09.g398983.v5.5	2.16579	3.52238	2.76395	17.9496	13.0902	35.3416	-2.97433	1.20075e-05	3.12243e-05	Cre09.g398983	chromosome_9	301133	302586	+	216	-	- && -	-	4	6	5	10	8	20	0.51708	0.840091	0.660743	4.18037	3.03528	8.21059
Cre12.g560900.v5.5	17.8677	14.6766	12.1614	129.237	111.267	111.326	-2.97427	7.23743e-25	4.83336e-24	Cre12.g560900	chromosome_12	6883072	6887107	-	1404	-	- && P49086.1 RecName: Full=Phytoene dehydrogenase, chloroplastic/chromoplastic; AltName: Full=Phytoene desaturase; Flags: Precursor	-	33	25	22	72	68	63	0.656294	0.53852	0.447273	4.63056	3.96921	3.97898
Cre03.g146567.v5.5	2.16579	4.69651	2.76395	50.2588	16.3628	8.8354	-2.97311	2.27797e-05	5.76622e-05	Cre03.g146567	chromosome_3	855431	865473	-	6939	-	- && -	-	4	8	5	28	10	5	0.0160959	0.0348676	0.0205679	0.364359	0.118104	0.0638957
Cre03.g194150.v5.5	413.124	401.551	459.922	3336.83	3246.38	3415.77	-2.97102	0	0	Cre03.g194150	chromosome_3	6390635	6393070	+	1215	-	- && Q8R2M2.1 RecName: Full=Deoxynucleotidyltransferase terminal-interacting protein 2	-	763	684	832	1859	1984	1933	17.5348	17.0258	19.5463	138.156	133.822	141.076
Cre08.g363100.v5.5	1.62434	0.587063	0	7.17983	4.90884	5.30124	-2.96361	0.0223879	0.0376616	Cre08.g363100	chromosome_8	1184863	1197841	+	5517	-	- && -	-	3	1	0	4	3	3	0.0151834	0.00548183	0	0.0654674	0.0445636	0.0482188
Cre08.g358562.v5.5	273.972	241.283	302.929	2073.18	2133.71	2171.74	-2.96147	1.44901e-304	7.83931e-303	Cre08.g358562	chromosome_8	282115	286419	-	651	-	- && O65282.2 RecName: Full=20 kDa chaperonin, chloroplastic; AltName: Full=Chaperonin 10; Short=Ch-CPN10; Short=Cpn10; AltName: Full=Chaperonin 20; AltName: Full=Protein Cpn21; Flags: Precursor	-	506	411	548	1155	1304	1229	21.7031	19.0937	24.0279	160.202	164.157	167.405
Cre02.g090500.v5.5	8.1217	4.69651	4.97511	48.4639	35.9982	54.7795	-2.96061	1.4141e-10	5.35401e-10	Cre02.g090500	chromosome_2	2285187	2291928	+	3771	-	- && P0C218.1 RecName: Full=Probable ATP-dependent RNA helicase DDX20; AltName: Full=DEAD box protein 20	-	15	8	9	27	22	31	0.111067	0.0641597	0.0681244	0.64651	0.478111	0.728959
Cre01.g013700.v5.5	119.66	120.348	121.061	875.939	947.407	975.429	-2.95477	2.46682e-174	8.29054e-173	Cre01.g013700	chromosome_1	2446117	2449440	+	843	-	- && Q6K548.3 RecName: Full=Mitochondrial outer membrane protein porin 1; AltName: Full=Voltage-dependent anion-selective channel protein 1; Short=OsVDAC1	-	221	205	219	488	579	552	7.32009	7.35453	7.41538	52.2709	56.2877	58.0644
Cre16.g661050.v5.5	24974.2	23528.3	23698.7	185509	183458	190037	-2.95273	0	0	Cre16.g661050	chromosome_16	2516562	2519298	-	354	-	- && P40590.1 RecName: Full=60S ribosomal protein L34 [Pisum sativum]	-	46125	40078	42871	103350	112119	107543	3638.18	3423.98	3456.82	26361.8	25956	26938.7
Cre06.g265850.v5.5	8.66314	8.21888	7.73907	55.6437	86.7229	47.7112	-2.95249	1.84003e-13	8.0775e-13	Cre06.g265850	chromosome_6	2153570	2159135	-	2370	-	- && F4KHG6.1 RecName: Full=Carboxyl-terminal-processing peptidase 1, chloroplastic; AltName: Full=D1 C-terminal processing protease 1; AltName: Full=Photosystem II D1 protein processing peptidase 1; Flags: Precursor	-	16	14	14	31	53	27	0.188505	0.178652	0.168615	1.18109	1.83269	1.01021
Cre02.g100350.v5.5	7.58025	7.04476	6.63349	71.7983	27.8168	65.382	-2.95062	5.36042e-11	2.07715e-10	Cre02.g100350	chromosome_2	4478345	4482630	-	1707	-	- && -	-	14	12	12	40	17	37	0.229006	0.212606	0.200662	2.1159	0.816164	1.92206
Cre02.g145000.v5.5	36.2769	18.199	33.1674	193.855	243.806	242.09	-2.95044	2.1947e-37	1.94838e-36	Cre02.g145000	chromosome_2	7359251	7362315	+	948	-	- && O65693.2 RecName: Full=Probable ribosome-binding factor A, chloroplastic; Flags: Precursor	-	67	31	60	108	149	137	1.97341	0.988967	1.80659	10.2869	12.8807	12.8148
Cre06.g257167.v5.5	110.455	95.1042	121.614	782.602	893.41	851.733	-2.94867	3.35245e-142	9.65742e-141	Cre06.g257167	chromosome_6	1150750	1151215	-	165	-	- && -	-	204	162	220	436	546	482	34.5221	29.6934	38.0588	238.6	271.188	259.037
Cre16.g682305.v5.5	3.24868	7.63182	11.0558	52.0538	65.4512	51.2453	-2.94851	1.52756e-11	6.09729e-11	Cre16.g682305	chromosome_16	5313485	5314171	-	219	-	- && -	-	6	13	20	29	40	29	0.764995	1.79526	2.60677	11.957	14.9685	11.7423
Cre09.g400650.v5.5	40812.6	39976.7	39626.2	314697	298399	315019	-2.94627	0	0	Cre09.g400650	chromosome_9	1053374	1057032	-	747	-	- && O48549.2 RecName: Full=40S ribosomal protein S6-1	-	75377	68096	71684	175323	182364	178271	2817.54	2756.95	2739.17	21192.7	20006.9	21162.1
Cre12.g485150.v5.5	109.372	90.9948	101.713	796.961	751.053	781.05	-2.94455	6.62095e-144	1.92516e-142	Cre12.g485150	chromosome_12	226538	229749	-	1116	-	- && P49644.1 RecName: Full=Glyceraldehyde-3-phosphate dehydrogenase, cytosolic	-	202	155	184	444	459	442	5.05404	4.20045	4.7062	35.9242	33.7063	35.1201
Cre11.g467595.v5.5	1.62434	8.80595	13.8198	71.7983	49.0884	65.382	-2.94363	2.82623e-10	1.04983e-09	Cre11.g467595	chromosome_11	475632	478437	+	642	-	- && -	-	3	15	25	40	30	37	0.130478	0.706618	1.11153	5.62591	3.82956	5.11052
Cre03.g200879.v5.5	1.08289	1.17413	0	8.97479	6.54512	1.76708	-2.94341	0.0255445	0.0424111	Cre03.g200879	chromosome_3	8504742	8510148	-	1411	-	- && -	-	2	2	0	5	4	1	0.0395781	0.0428678	0	0.319971	0.232325	0.0628451
Cre06.g249101.v5.5	16.2434	8.80595	11.0558	102.313	89.9955	86.587	-2.94319	2.92623e-19	1.62502e-18	Cre06.g249101	chromosome_6	44706	51857	+	225	-	- && -	-	30	15	20	57	55	49	3.72298	2.01622	2.53726	22.875	20.0328	19.3113
Cre13.g581400.v5.5	10.8289	10.5671	16.0309	93.3378	80.1778	114.86	-2.94255	1.26653e-19	7.11227e-19	Cre13.g581400	chromosome_13	2621490	2628405	-	1827	-	- && Q39002.2 RecName: Full=ADP,ATP carrier protein 1, chloroplastic; AltName: Full=ADP/ATP translocase 1; AltName: Full=Adenine nucleotide translocase 1; Flags: Precursor	-	20	18	29	52	49	65	0.305663	0.297963	0.453081	2.57	2.19796	3.15481
Cre02.g088551.v5.5	20.575	6.45769	8.29186	86.158	71.9964	114.86	-2.9405	9.78216e-15	4.54209e-14	Cre02.g088551	chromosome_2	2021236	2024447	+	1545	-	- && -	-	38	11	15	48	44	65	0.686763	0.215324	0.277127	2.80531	2.33392	3.73064
Cre07.g338250.v5.5	6.49736	4.69651	7.73907	35.8992	39.2707	70.6832	-2.94039	2.27304e-10	8.49423e-10	Cre07.g338250	chromosome_7	3771469	3774862	+	801	-	- && -	-	12	8	14	20	24	40	0.418312	0.302055	0.498898	2.25458	2.45551	4.42818
Cre01.g002451.v5.5	16.7848	12.9154	17.1365	111.287	116.176	132.531	-2.93907	2.62784e-25	1.7841e-24	Cre01.g002451	chromosome_1	437790	440875	-	1020	-	- && -	-	31	22	31	62	71	75	0.84862	0.652306	0.867517	5.48857	5.70454	6.52018
Cre17.g698950.v5.5	8.1217	4.10944	7.18628	48.4639	40.907	60.0807	-2.93567	4.14356e-11	1.6161e-10	Cre17.g698950	chromosome_17	437675	441587	-	1203	-	- && Q5HZH2.1 RecName: Full=Ribosome biogenesis protein TSR3 homolog	-	15	7	13	27	25	34	0.348159	0.175979	0.308457	2.02659	1.70309	2.50618
Cre17.g721517.v5.5	0	2.93532	0	1.79496	14.7265	5.30124	-2.93237	0.0249231	0.0414993	Cre17.g721517	chromosome_17	3134231	3137035	-	228	-	- && -	-	0	5	0	1	9	3	0	0.663229	0	0.396035	3.23497	1.16677
Cre06.g278194.v5.5	3.24868	4.10944	2.21116	19.7445	22.9079	30.0404	-2.92946	2.67229e-06	7.40413e-06	Cre06.g278194	chromosome_6	3973366	3977281	-	1374	-	- && -	-	6	7	4	11	14	17	0.121932	0.154078	0.0830979	0.722893	0.835033	1.09714
Cre13.g568900.v5.5	39339.9	38173.8	38338.2	296087	287432	298048	-2.92777	0	0	Cre13.g568900	chromosome_13	1073137	1076374	+	561	-	- && O48557.1 RecName: Full=60S ribosomal protein L17	-	72657	65025	69354	164955	175662	168667	3616.31	3505.47	3528.79	26550.4	25661.2	26660.3
Cre12.g502300.v5.5	76.3439	97.4525	77.9435	567.207	610.333	729.804	-2.92376	1.7552e-98	3.70789e-97	Cre12.g502300	chromosome_12	2845723	2847346	-	435	-	- && -	-	141	166	141	316	373	413	9.05068	11.5411	9.25223	65.5943	70.2719	84.1897
Cre02.g107300.v5.5	98.5432	107.433	97.2911	800.551	734.69	763.379	-2.92261	7.79729e-144	2.26296e-142	Cre02.g107300	chromosome_2	5378372	5381527	-	1050	-	- && Q42948.1 RecName: Full=4-hydroxy-tetrahydrodipicolinate synthase, chloroplastic; Short=HTPA synthase; Flags: Precursor	-	182	183	176	446	449	432	4.83987	5.27097	4.78454	38.3543	35.0445	36.4832
Cre03.g165471.v5.5	12.9947	5.87063	7.73907	66.4134	65.4512	70.6832	-2.92103	3.30801e-14	1.50229e-13	Cre03.g165471	chromosome_3	3210387	3211768	+	189	-	- && -	-	24	10	14	37	40	40	3.54569	1.60017	2.11438	17.677	17.3444	18.7671
Cre16.g675450.v5.5	11.3704	13.5025	8.29186	84.363	62.1787	104.258	-2.91915	1.09287e-16	5.50404e-16	Cre16.g675450	chromosome_16	6157711	6161165	-	726	-	- && P21158.1 RecName: Full=C-factor; AltName: Full=C signal	-	21	23	15	47	38	59	0.80767	0.95812	0.589755	5.8456	4.28953	7.20632
Cre16.g675000.v5.5	1.62434	5.87063	0	30.5143	11.454	14.1366	-2.91748	0.000389295	0.000855084	Cre16.g675000	chromosome_16	6229620	6232875	-	1041	-	- && -	-	3	10	0	17	7	8	0.0804678	0.290521	0	1.47457	0.551074	0.681455
Cre03.g170800.v5.5	49.2716	56.3581	41.4593	384.121	420.524	303.938	-2.917	5.14993e-61	6.94123e-60	Cre03.g170800	chromosome_3	3849365	3852656	+	894	-	- && -	-	91	96	75	214	257	172	2.8422	3.2476	2.39464	21.6145	23.5591	17.0604
Cre16.g659150.v5.5	48.7302	41.6815	50.3039	341.042	361.618	360.484	-2.91594	8.04146e-70	1.22053e-68	Cre16.g659150	chromosome_16	2295009	2300050	+	2778	-	- && Q75BJ7.1 RecName: Full=Nucleolar protein 12	-	90	71	91	190	221	204	0.904611	0.772956	0.935031	6.17575	6.51962	6.51173
Cre09.g394350.v5.5	8.66314	11.7413	12.1614	95.1328	93.268	56.5466	-2.91429	2.22471e-16	1.10644e-15	Cre09.g394350	chromosome_9	2023630	2038215	-	5337	-	- && F4HXV6.1 RecName: Full=Nuclear pore complex protein NUP155; AltName: Full=Nucleoporin 155	-	16	20	22	53	57	32	0.0837094	0.113334	0.117664	0.896699	0.875266	0.531681
Cre02.g092750.v5.5	23.8236	17.6119	18.7949	154.366	155.447	144.901	-2.91383	3.30737e-31	2.58188e-30	Cre02.g092750	chromosome_2	2550618	2559043	+	5934	-	- && Q8BWQ4.1 RecName: Full=Cap-specific mRNA (nucleoside-2'-O-)-methyltransferase 2; AltName: Full=Cap methyltransferase 2; AltName: Full=Cap2 2'O-ribose methyltransferase 2; Short=MTr2; AltName: Full=FtsJ methyltransferase domain-containing protein 1	-	44	30	34	86	95	82	0.207041	0.152898	0.163549	1.30864	1.31201	1.22536
Cre17.g701200.v5.5	32227.4	31557	30004.4	238904	227013	236179	-2.90417	0	0	Cre17.g701200	chromosome_17	735443	738261	-	414	-	- && P55844.1 RecName: Full=Probable 60S ribosomal protein L14; AltName: Full=Hydroxyproline-rich glycoprotein HRGP1	-	59521	53754	54278	133097	138737	133655	4014.41	3926.8	3742.31	29029.3	27463.4	28627.5
Cre07.g331900.v5.5	32233.4	31831.2	31612.4	248067	232840	234695	-2.9029	0	0	Cre07.g331900	chromosome_7	2822526	2824638	-	456	-	- && Q69UI2.2 RecName: Full=40S ribosomal protein S13-1	-	59532	54221	57187	138202	142298	132815	3645.33	3596.1	3579.72	27366.4	25573.9	25827.4
Cre14.g633900.v5.5	1.08289	2.34825	0.552791	12.5647	8.18141	8.8354	-2.90247	0.00295169	0.00577143	Cre14.g633900	chromosome_14	4087796	4093152	+	1782	-	- && -	-	2	4	1	7	5	5	0.0313382	0.0678861	0.016018	0.354698	0.229945	0.248806
Cre17.g744997.v5.5	36.2769	35.8109	39.8009	308.733	265.078	263.295	-2.9021	1.01431e-54	1.23911e-53	Cre17.g744997	chromosome_17	6805976	6816781	-	2628	-	- && Q05627.2 RecName: Full=Uncharacterized protein Cbei_0202; AltName: Full=ORF1	-	67	61	72	172	162	149	0.71187	0.701993	0.782031	5.90978	5.05187	5.02758
Cre03.g168450.v5.5	37.3598	41.0944	35.9314	290.783	263.441	298.637	-2.89879	2.43196e-56	3.06253e-55	Cre03.g168450	chromosome_3	3599341	3604798	-	1635	-	- && Q94K05.1 RecName: Full=T-complex protein 1 subunit theta; Short=TCP-1-theta; AltName: Full=CCT-theta; AltName: Full=Chaperonin CCT8; AltName: Full=Chaperonin containing TCP1 8; AltName: Full=TCP1-ring complex	-	69	70	65	162	161	169	1.17837	1.29482	1.13478	8.94675	8.06994	9.16573
Cre12.g533050.v5.5	63.3492	73.97	77.3907	454.124	585.789	558.398	-2.89822	6.79834e-88	1.28886e-86	Cre12.g533050	chromosome_12	5747495	5754636	+	2031	-	- && Q9M8Z5.1 RecName: Full=Guanine nucleotide-binding protein-like NSN1; Short=Nucleolar GTP-binding protein NSN1; AltName: Full=DAR GTPase 4; AltName: Full=Protein nucleostemin-like 1	-	117	126	140	253	358	316	1.60852	1.87624	1.96759	11.2481	14.4456	13.7967
Cre09.g391652.v5.5	40.6085	38.7462	42.5649	297.963	317.439	293.335	-2.89782	9.02001e-61	1.21049e-59	Cre09.g391652	chromosome_9	3808102	3816232	-	3135	-	- && Q9ZPV5.2 RecName: Full=Nucleolar complex protein 2 homolog; Short=Protein NOC2 homolog	-	75	66	77	166	194	166	0.667998	0.6367	0.701084	4.78122	5.07138	4.69536
Cre01.g001750.v5.5	68.7637	65.7511	74.0739	511.563	485.976	558.398	-2.89768	3.91784e-97	8.16541e-96	Cre01.g001750	chromosome_1	306538	313443	-	1647	-	- && A9AJQ9.1 RecName: Full=Trigger factor; Short=TF; AltName: Full=PPIase	-	127	112	134	285	297	316	2.15309	2.05662	2.32235	15.625	14.7783	17.0134
Cre06.g278451.v5.5	7.58025	7.04476	9.95023	61.0286	65.4512	56.5466	-2.89588	1.15923e-13	5.13093e-13	Cre06.g278451	chromosome_6	4836702	4840968	+	1683	-	- && Q9SBJ1.1 RecName: Full=[Pyruvate dehydrogenase (acetyl-transferring)] kinase, mitochondrial; Short=AtPDHK; Short=Pyruvate dehydrogenase kinase	-	14	12	18	34	40	32	0.232271	0.215638	0.305285	1.82416	1.94777	1.68603
Cre10.g458216.v5.5	3.79012	2.34825	4.97511	19.7445	27.8168	35.3416	-2.89433	9.40051e-07	2.70801e-06	Cre10.g458216	chromosome_10	5362071	5366036	-	2826	-	- && -	-	7	4	9	11	17	20	0.0691636	0.0428072	0.0909048	0.35147	0.492991	0.627561
Cre02.g114600.v5.5	877.143	883.53	841.347	6285.94	6396.22	6637.16	-2.89248	0	0	Cre02.g114600	chromosome_2	6290309	6292284	-	597	-	- && Q9BGI2.1 RecName: Full=Peroxiredoxin-4; AltName: Full=Peroxiredoxin IV; Short=Prx-IV; Flags: Precursor	-	1620	1505	1522	3502	3909	3756	75.7691	76.2414	72.7708	529.675	536.604	557.891
Cre16.g678200.v5.5	17.3263	16.4378	20.4533	170.521	121.085	111.326	-2.89107	1.91387e-25	1.30565e-24	Cre16.g678200	chromosome_16	5800365	5804970	-	1820	-	- && -	-	32	28	37	95	74	63	0.490942	0.465281	0.580293	4.71325	3.33213	3.0695
Cre02.g084200.v5.5	15.7019	10.5671	16.5837	78.9782	129.266	109.559	-2.88937	3.99533e-20	2.29252e-19	Cre02.g084200	chromosome_2	1508896	1510900	-	759	-	- && -	-	29	18	30	44	79	62	1.06686	0.717231	1.12823	5.23454	8.52997	7.24349
Cre08.g358526.v5.5	736.908	638.725	766.72	5185.63	5404.64	5285.34	-2.88872	0	0	Cre08.g358526	chromosome_8	82148	85550	+	1734	-	- && O24381.2 RecName: Full=Plastidic ATP/ADP-transporter	-	1361	1088	1387	2889	3303	2991	21.916	18.9762	22.832	150.441	156.107	152.956
Cre08.g375650.v5.5	11.9118	13.5025	13.267	100.518	86.7229	98.9565	-2.88723	1.64907e-20	9.62597e-20	Cre08.g375650	chromosome_8	3562864	3566998	-	1167	-	- && Q5EA11.2 RecName: Full=Tetratricopeptide repeat protein 4; Short=TPR repeat protein 4	-	22	23	24	56	53	56	0.526385	0.596054	0.587026	4.33296	3.72192	4.25515
Cre01.g042750.v5.5	1072.61	1040.86	1112.77	7843.97	8022.69	8004.88	-2.88713	0	0	Cre01.g042750	chromosome_1	6031056	6036984	+	2487	-	- && P49609.1 RecName: Full=Aconitate hydratase, mitochondrial; Short=Aconitase; AltName: Full=Citrate hydro-lyase; Flags: Precursor	-	1981	1773	2013	4370	4903	4530	22.2413	21.5606	23.1039	158.662	161.565	161.518
Cre12.g513200.v5.5	22.7407	22.3084	29.8507	192.061	204.535	157.27	-2.88647	3.74889e-35	3.19303e-34	Cre12.g513200	chromosome_12	3521433	3525524	+	1434	-	- && P31683.1 RecName: Full=Enolase; AltName: Full=2-phospho-D-glycerate hydro-lyase; AltName: Full=2-phosphoglycerate dehydratase	-	42	38	54	107	125	89	0.817809	0.801425	1.07488	6.73756	7.1437	5.5035
Cre10.g422000.v5.5	57.9348	41.0944	39.2481	333.862	371.436	316.307	-2.88352	4.40807e-58	5.71319e-57	Cre10.g422000	chromosome_10	633602	640123	+	1800	-	- && Q9LFU5.3 RecName: Full=Probable tRNA (guanine(26)-N(2))-dimethyltransferase 1; AltName: Full=tRNA 2,2-dimethylguanosine-26 methyltransferase 1; AltName: Full=tRNA(guanine-26,N(2)-N(2)) methyltransferase 1; AltName: Full=tRNA(m(2,2)G26)dimethyltransfe	-	107	70	71	186	227	179	1.65983	1.17613	1.12591	9.33058	10.3351	8.81818
Cre08.g364351.v5.5	4.33157	5.28357	2.21116	37.6941	22.9079	26.5062	-2.88228	5.99046e-07	1.75399e-06	Cre08.g364351	chromosome_8	1423580	1429139	+	1695	-	- && -	-	8	9	4	21	14	15	0.131787	0.160584	0.0673608	1.11871	0.676894	0.784729
Cre06.g259850.v5.5	4881.68	4845.62	4728.57	35983.5	33836.7	36580.3	-2.87969	0	0	Cre06.g259850	chromosome_6	1519295	1520180	+	405	-	- && -	-	9016	8254	8554	20047	20679	20701	621.599	616.365	602.88	4469.54	4184.43	4532.47
Cre13.g590750.v5.5	61.1834	34.6367	44.2232	373.351	343.619	316.307	-2.87871	1.59617e-53	1.91232e-52	Cre13.g590750	chromosome_13	3942153	3943188	-	468	-	- && P54347.3 RecName: Full=Histone H2B.4; AltName: Full=H2B-IV	-	113	59	80	208	210	179	6.74193	3.81272	4.87934	40.1315	36.7736	33.9161
Cre07.g332800.v5.5	183.55	183.164	197.899	1383.91	1384.29	1383.62	-2.87816	2.63895e-247	1.2087e-245	Cre07.g332800	chromosome_7	2942538	2949129	+	4392	-	- && Q9H6R4.2 RecName: Full=Nucleolar protein 6; AltName: Full=Nucleolar RNA-associated protein; Short=Nrap	-	339	312	358	771	846	783	2.15521	2.14843	2.32668	15.8511	15.7859	15.8088
Cre03.g172000.v5.5	84.4656	78.6665	84.577	588.746	590.698	639.683	-2.87551	2.15577e-114	5.27127e-113	Cre03.g172000	chromosome_3	4004486	4009408	+	969	-	- && P28643.1 RecName: Full=3-oxoacyl-[acyl-carrier-protein] reductase, chloroplastic; AltName: Full=3-ketoacyl-acyl carrier protein reductase; Flags: Precursor	-	156	134	153	328	361	362	4.49523	4.18225	4.50697	30.5646	30.5313	33.1271
Cre08.g360900.v5.5	38526.1	37073	37693.1	275487	269075	286836	-2.87547	0	0	Cre08.g360900	chromosome_8	832485	833059	-	438	-	- && P31674.2 RecName: Full=40S ribosomal protein S15	-	71154	63150	68187	153478	164443	162322	4536.04	4360.42	4443.69	31640.3	30768.3	32862.6
Cre10.g451900.v5.5	193.838	172.597	202.321	1346.22	1425.2	1404.83	-2.87534	1.57707e-231	6.70881e-230	Cre10.g451900	chromosome_10	4496857	4500497	-	1497	-	- && Q9MT28.1 RecName: Full=Threonine synthase, chloroplastic; Short=TS; Flags: Precursor	-	358	294	366	750	871	795	6.67748	5.93956	6.97872	45.2384	47.6825	47.0916
Cre06.g261700.v5.5	134.279	123.87	115.533	771.832	981.769	982.497	-2.87273	6.94614e-131	1.88225e-129	Cre06.g261700	chromosome_6	1726350	1730016	+	810	-	- && A4FV84.1 RecName: Full=mRNA turnover protein 4 homolog; AltName: Full=Ribosome assembly factor MRTO4	-	248	211	209	430	600	556	8.54906	7.87818	7.36509	47.9349	60.7056	60.8679
Cre01.g047850.v5.5	9.74603	9.39301	10.503	61.0286	85.0866	70.6832	-2.87236	1.39954e-15	6.72358e-15	Cre01.g047850	chromosome_1	6662830	6668395	-	1251	-	- && Q84CG1.1 RecName: Full=Capreomycidine synthase; AltName: Full=Viomycin biosynthesis protein C	-	18	16	19	34	52	40	0.40176	0.386804	0.433524	2.45409	3.4065	2.83531
Cre06.g291400.v5.5	14.0776	9.98007	11.6086	80.7731	107.995	72.4503	-2.87216	1.179e-17	6.18455e-17	Cre06.g291400	chromosome_6	6283086	6286901	-	1083	-	- && -	-	26	17	21	45	66	41	0.670342	0.474733	0.553487	3.75191	4.99434	3.35702
Cre02.g102450.v5.5	7.58025	7.63182	14.3726	61.0286	60.5424	95.4224	-2.8715	7.81686e-14	3.48771e-13	Cre02.g102450	chromosome_2	4748357	4753208	+	1371	-	- && Q29RH4.1 RecName: Full=THO complex subunit 3; Short=Tho3	-	14	13	26	34	37	54	0.285129	0.286771	0.541318	2.23929	2.2117	3.49265
Cre14.g626250.v5.5	20.0335	13.5025	16.0309	113.082	112.903	137.832	-2.87145	2.86273e-24	1.87631e-23	Cre14.g626250	chromosome_14	2643180	2645365	-	249	-	- && -	-	37	23	29	63	69	78	4.1491	2.79355	3.32442	22.8459	22.7097	27.7775
Cre02.g104450.v5.5	2.70723	2.34825	2.76395	23.3345	17.9991	15.9037	-2.86887	3.16089e-05	7.88293e-05	Cre02.g104450	chromosome_2	5031707	5038885	-	1836	-	- && F4JTP5.1 RecName: Full=Serine/threonine-protein kinase STY46; AltName: Full=Serine/threonine/tyrosine-protein kinase 46	-	5	4	5	13	11	9	0.0760412	0.0658895	0.0777345	0.63935	0.491001	0.434678
Cre08.g378450.v5.5	1.62434	8.80595	6.0807	28.7193	32.7256	58.3137	-2.86802	1.1208e-07	3.47982e-07	Cre08.g378450	chromosome_8	3930388	3933493	-	1491	-	- && -	-	3	15	11	16	20	33	0.0561817	0.304258	0.210587	0.96897	1.0993	1.96261
Cre09.g403955.v5.5	1.62434	1.76119	0	5.38487	1.63628	17.6708	-2.86511	0.0141907	0.0247934	Cre09.g403955	chromosome_9	537907	540003	-	435	-	- && -	-	3	3	0	3	1	10	0.192568	0.208574	0	0.62273	0.188397	2.03849
Cre12.g551900.v5.5	20.575	15.2636	25.9812	172.316	112.903	166.106	-2.86207	5.11977e-26	3.54887e-25	Cre12.g551900	chromosome_12	8004077	8006118	-	423	-	- && P30629.2 RecName: Full=Uncharacterized protein ZK637.2	-	38	26	47	96	69	94	2.50839	1.85892	3.17157	20.4927	13.3681	19.7054
Cre06.g276001.v5.5	54.1446	47.5521	65.2293	393.096	418.888	402.894	-2.86206	2.56245e-73	4.08912e-72	Cre06.g276001	chromosome_6	3206741	3207710	+	165	-	- && -	-	100	81	118	219	256	228	16.9226	14.8467	20.4134	119.847	127.151	122.532
Cre12.g498850.v5.5	250.148	206.646	255.942	1649.57	1839.18	1696.4	-2.86187	1.57315e-234	6.78507e-233	Cre12.g498850	chromosome_12	3209558	3213341	+	1116	-	- && Q9UBR2.1 RecName: Full=Cathepsin Z; AltName: Full=Cathepsin P; AltName: Full=Cathepsin X; Flags: Precursor	-	462	352	463	919	1124	960	11.5592	9.53909	11.8422	74.3566	82.54	76.279
Cre09.g386137.v5.5	7.0388	9.98007	8.84465	77.1832	52.361	58.3137	-2.86152	2.22748e-13	9.72065e-13	Cre09.g386137	chromosome_9	30838	36145	-	1623	-	- && -	-	13	17	16	43	32	33	0.223654	0.316781	0.281396	2.39231	1.61582	1.80299
Cre17.g696850.v5.5	30.321	29.9402	39.2481	262.064	238.897	220.885	-2.85755	2.49574e-45	2.60601e-44	Cre17.g696850	chromosome_17	89457	92136	-	669	-	- && Q4P0H0.1 RecName: Full=Protein YOP1	-	56	51	71	146	146	125	2.33729	2.30554	3.02935	19.7058	17.885	16.5685
Cre03.g184250.v5.5	3.24868	1.17413	2.21116	21.5395	19.6354	7.06832	-2.85509	0.000271246	0.000607828	Cre03.g184250	chromosome_3	5352667	5355715	-	726	-	- && -	-	6	2	4	12	12	4	0.230763	0.0833148	0.157268	1.49249	1.35459	0.488564
Cre13.g572250.v5.5	5.95591	1.76119	2.21116	19.7445	31.0893	21.205	-2.85229	9.92618e-06	2.6052e-05	Cre13.g572250	chromosome_13	1452744	1457628	+	3264	-	- && -	-	11	3	4	11	19	12	0.094101	0.0277971	0.0349805	0.304306	0.477052	0.326009
Cre05.g241400.v5.5	11.9118	6.45769	4.97511	34.1042	60.5424	74.2174	-2.85168	1.55451e-10	5.867e-10	Cre05.g241400	chromosome_5	3450044	3458819	-	3420	-	- && Q8VY13.1 RecName: Full=Ferric reduction oxidase 8, mitochondrial; Short=AtFRO8; AltName: Full=Ferric-chelate reductase 8; Flags: Precursor	-	22	11	9	19	37	42	0.179617	0.0972736	0.0751161	0.501644	0.886621	1.08898
Cre10.g420550.v5.5	0	0	3.31674	3.58992	9.81769	10.6025	-2.85075	0.0181221	0.0310679	Cre10.g420550	chromosome_10	387023	393004	+	1512	-	- && O04073.1 RecName: Full=C-terminal processing peptidase, chloroplastic; AltName: Full=D1 C-terminal processing protease; AltName: Full=Photosystem II D1 protein processing peptidase; Flags: Precursor	-	0	0	6	2	6	6	0	0	0.11327	0.119439	0.325208	0.351882
Cre11.g474900.v5.5	7.58025	6.45769	9.39744	48.4639	60.5424	60.0807	-2.84976	1.93776e-12	8.08805e-12	Cre11.g474900	chromosome_11	2401283	2402986	+	555	-	- && -	-	14	11	17	27	37	34	0.704347	0.599416	0.874324	4.39277	5.4635	5.4323
Cre12.g532550.v5.5	35810.7	34449.5	35012.6	257517	243461	257928	-2.84976	0	0	Cre12.g532550	chromosome_12	5687588	5690374	-	522	-	- && Q9SFU1.1 RecName: Full=60S ribosomal protein L13a-1	-	66139	58681	63338	143467	148789	145963	3537.84	3399.82	3463.46	24817	23359.4	24795.4
Cre03.g164650.v5.5	11.3704	14.6766	8.29186	71.7983	70.3601	104.258	-2.84591	4.99655e-16	2.44891e-15	Cre03.g164650	chromosome_3	3085438	3091105	-	2250	-	- && -	-	21	25	15	40	43	59	0.260608	0.336036	0.190294	1.60526	1.5662	2.32524
Cre05.g233800.v5.5	144.025	149.114	170.259	1103.9	1073.4	1153.9	-2.84526	4.58486e-185	1.58904e-183	Cre05.g233800	chromosome_5	225219	233960	+	2079	-	- && O23627.1 RecName: Full=Glycine--tRNA ligase, mitochondrial 1; AltName: Full=Diadenosine tetraphosphate synthetase; Short=AP-4-A synthetase; AltName: Full=Glycyl-tRNA synthetase 1; Short=GlyRS-1; Flags: Precursor	-	266	254	308	615	656	653	3.57255	3.69494	4.22876	26.7109	25.859	27.852
Cre10.g419443.v5.5	4.87302	5.87063	4.97511	46.6689	34.3619	31.8075	-2.84428	8.81908e-09	2.95498e-08	Cre10.g419443	chromosome_10	246918	248723	-	219	-	- && -	-	9	10	9	26	21	18	1.14749	1.38097	1.17305	10.7201	7.85846	7.28831
Cre09.g415950.v5.5	2644.42	2700.49	2562.74	19024.8	18686.3	18893.6	-2.83971	0	0	Cre09.g415950	chromosome_9	7723956	7725961	-	624	-	- && B7KI01.1 RecName: Full=50S ribosomal protein L6	-	4884	4600	4636	10599	11420	10692	218.546	222.947	212.068	1533.73	1499.84	1519.4
Cre06.g289900.v5.5	4.87302	1.76119	6.63349	50.2588	31.0893	14.1366	-2.83827	2.41623e-06	6.7126e-06	Cre06.g289900	chromosome_6	6100410	6107355	-	2586	-	- && Q7XBH4.2 RecName: Full=Myb-related protein Myb4; AltName: Full=OsMyb4; AltName: Full=Transcription factor RLTR1	-	9	3	12	28	19	8	0.0971775	0.035085	0.132455	0.977682	0.602126	0.274321
Cre03.g146187.v5.5	17.3263	17.0248	17.6893	147.187	129.266	95.4224	-2.8369	7.58429e-24	4.92519e-23	Cre03.g146187	chromosome_3	742904	748545	+	1152	-	- && Q6AV34.1 RecName: Full=Probable N-acetyl-gamma-glutamyl-phosphate reductase, chloroplastic; Short=AGPR; AltName: Full=N-acetyl-glutamate semialdehyde dehydrogenase; Short=NAGSA dehydrogenase; Flags: Precursor	-	32	29	32	82	79	54	0.77562	0.761332	0.792892	6.42731	5.62001	4.15661
Cre01.g030050.v5.5	5252.57	5216.64	5186.83	37304.6	35847.6	38676.1	-2.83641	0	0	Cre01.g030050	chromosome_1	4426773	4428674	+	375	-	- && Q3B107.1 RecName: Full=50S ribosomal protein L34	-	9701	8886	9383	20783	21908	21887	722.332	716.644	714.212	5004.32	4787.77	5175.51
Cre02.g144750.v5.5	35.194	36.3979	28.1923	254.884	196.354	261.528	-2.83564	2.62726e-42	2.56562e-41	Cre02.g144750	chromosome_2	7387763	7392670	-	1929	-	- && P15710.1 RecName: Full=Phosphate-repressible phosphate permease pho-4	-	65	62	51	142	120	148	0.940877	0.972049	0.754666	6.64698	5.09813	6.80343
Cre10.g434750.v5.5	2268.66	2112.25	2361.52	15829.7	16056.8	16255.4	-2.83562	0	0	Cre10.g434750	chromosome_10	2315063	2319544	+	1668	-	- && Q01292.1 RecName: Full=Ketol-acid reductoisomerase, chloroplastic; AltName: Full=Acetohydroxy-acid reductoisomerase; AltName: Full=Alpha-keto-beta-hydroxylacyl reductoisomerase; Flags: Precursor	-	4190	3598	4272	8819	9813	9199	70.1406	65.237	73.1058	477.41	482.134	489.038
Cre13.g568650.v5.5	40317.7	39411.3	39583.7	284501	278647	286893	-2.83277	0	0	Cre13.g568650	chromosome_13	1043218	1047012	-	780	-	- && A8HS48.1 RecName: Full=40S ribosomal protein S3a	-	74463	67133	71607	158500	170293	162354	2665.62	2602.98	2620.46	18348.6	17892.2	18457.2
Cre11.g476500.v5.5	3.24868	2.34825	9.39744	26.9244	37.6345	42.4099	-2.83041	2.71019e-07	8.17744e-07	Cre11.g476500	chromosome_11	2637629	2646334	-	2148	-	- && Q8W496.1 RecName: Full=Protochlorophyllide-dependent translocon component 52, chloroplastic; AltName: Full=ACD1-like protein; AltName: Full=Protein TIC 55-IV; AltName: Full=Translocon at the inner envelope membrane of chloroplasts 55-IV; Flags: Precu	-	6	4	17	15	23	24	0.0779953	0.0563189	0.225908	0.630558	0.877518	0.990775
Cre07.g346200.v5.5	9.74603	21.7213	14.3726	98.7227	124.357	100.724	-2.82928	1.81434e-19	1.01408e-18	Cre07.g346200	chromosome_7	4883686	4885545	+	1167	-	- && -	-	18	37	26	55	76	57	0.430678	0.958869	0.635944	4.25559	5.3371	4.33114
Cre05.g241950.v5.5	111.538	75.1441	81.2602	603.106	692.147	606.109	-2.82511	5.03666e-89	9.64293e-88	Cre05.g241950	chromosome_5	1838345	1840778	+	831	-	- && Q10S27.1 RecName: Full=Mitochondrial outer membrane protein porin 6; AltName: Full=Voltage-dependent anion-selective channel protein 6; Short=OsVDAC6	-	206	128	147	336	423	343	6.92178	4.65841	5.04932	36.5095	41.7159	36.6009
Cre06.g308250.v5.5	26266.1	25731.6	25526.2	187259	181864	180258	-2.82508	0	0	Cre06.g308250	chromosome_6	8544180	8547805	-	786	-	- && P47961.2 RecName: Full=40S ribosomal protein S4	-	48511	43831	46177	104325	111145	102009	1723.33	1686.5	1676.95	11984.9	11588.6	11508.4
Cre10.g424400.v5.5	85.0071	88.6465	76.8379	608.491	575.971	588.438	-2.82372	8.03604e-109	1.87915e-107	Cre10.g424400	chromosome_10	916201	919059	+	813	-	- && O23710.2 RecName: Full=Proteasome subunit beta type-7-A; AltName: Full=20S proteasome beta subunit B-1; AltName: Full=Proteasome component FA; AltName: Full=Proteasome component FB; AltName: Full=Proteasome subunit beta type-2; Flags: Precursor	-	157	151	139	339	352	333	5.39213	5.61714	4.88024	37.6511	35.4825	36.3205
Cre09.g395900.v5.5	17.8677	17.0248	13.8198	132.827	112.903	98.9565	-2.82257	8.34824e-23	5.26709e-22	Cre09.g395900	chromosome_9	1832609	1837931	+	2613	-	- && -	-	33	29	25	74	69	56	0.352636	0.33565	0.273097	2.55717	2.16407	1.90041
Cre10.g421800.v5.5	1.08289	2.93532	3.31674	8.97479	19.6354	22.972	-2.82214	0.000175672	0.00040326	Cre10.g421800	chromosome_10	597222	600852	+	753	-	- && -	-	2	5	6	5	12	13	0.0741629	0.200818	0.227443	0.599574	1.30602	1.5309
Cre12.g552850.v5.5	10.8289	14.6766	14.9253	100.518	111.267	72.4503	-2.81747	1.96055e-18	1.05736e-17	Cre12.g552850	chromosome_12	7863654	7869614	-	1566	-	- && Q681Y3.1 RecName: Full=Putative transferase At1g60990, chloroplastic; AltName: Full=Iron-sulfur cluster assembly factor homolog COG0354; Flags: Precursor	-	20	25	27	56	68	41	0.356607	0.482811	0.49214	3.22897	3.5586	2.32162
Cre10.g439100.v5.5	70.388	72.7958	75.7323	506.178	544.882	489.481	-2.81584	3.29455e-95	6.722e-94	Cre10.g439100	chromosome_10	2793819	2798556	+	1656	-	- && P28769.1 RecName: Full=T-complex protein 1 subunit alpha; Short=TCP-1-alpha; AltName: Full=CCT-alpha; AltName: Full=Chaperonin CCT1	-	130	124	137	282	333	277	2.19197	2.26459	2.36144	15.3765	16.4796	14.8326
Cre05.g233100.v5.5	16.2434	22.8955	24.3228	147.187	188.172	109.559	-2.8141	7.82819e-25	5.22339e-24	Cre05.g233100	chromosome_5	368373	374444	+	3246	-	- && Q8W1Y3.2 RecName: Full=Kinesin-like protein KIN-14F; AltName: Full=AtKIN14h; AltName: Full=Kinesin KP1; AltName: Full=Kinesin-like protein 1; Short=AtKP1	-	30	39	44	82	115	62	0.258062	0.363366	0.38692	2.28104	2.90343	1.69372
Cre06.g278400.v5.5	115.328	98.0396	82.9186	687.469	721.6	673.258	-2.8127	3.24926e-109	7.63256e-108	Cre06.g278400	chromosome_6	4834936	4836577	-	333	-	- && -	-	213	167	150	383	441	381	17.8602	15.167	12.8577	103.854	108.532	101.456
Cre10.g420750.v5.5	31547.9	28826	30372	211834	210103	215140	-2.81152	0	0	Cre10.g420750	chromosome_10	436080	437322	-	333	-	- && O49884.1 RecName: Full=60S ribosomal protein L30	-	58266	49102	54943	118016	128403	121749	4885.65	4459.47	4709.61	32001.1	31600.4	32420.5
Cre07.g321400.v5.5	91.5044	113.89	97.2911	709.008	734.69	662.655	-2.80142	9.56948e-118	2.37357e-116	Cre07.g321400	chromosome_7	1234812	1246321	-	5745	-	- && -	-	169	194	176	395	449	375	0.821388	1.02127	0.874459	6.20833	6.40499	5.78815
Cre05.g232450.v5.5	1.62434	3.52238	1.10558	7.17983	13.0902	22.972	-2.80073	0.000698654	0.00148623	Cre05.g232450	chromosome_5	481960	486012	-	1185	-	- && -	-	3	6	2	4	8	13	0.0706894	0.15313	0.0481757	0.304796	0.553266	0.972799
Cre08.g379650.v5.5	134.279	137.373	160.309	954.918	993.223	1060.25	-2.79973	1.34719e-160	4.32186e-159	Cre08.g379650	chromosome_8	4105757	4109255	-	780	-	- && Q8GZ79.1 RecName: Full=Protein TIC 20-I, chloroplastic; AltName: Full=Translocon at the inner envelope membrane of chloroplasts 20-I; Short=AtTIC20-I; Flags: Precursor	-	248	234	290	532	607	600	8.87787	9.07298	10.6126	61.5864	63.7759	68.2111
Cre03.g172300.v5.5	371.432	419.163	389.165	2608.07	2640.96	2961.63	-2.79969	0	0	Cre03.g172300	chromosome_3	4038856	4041637	+	1056	-	- && Q9FMU6.1 RecName: Full=Mitochondrial phosphate carrier protein 3, mitochondrial; AltName: Full=Mitochondrial phosphate transporter 3; Short=MPT3; AltName: Full=Phosphate transporter 3;1; Flags: Precursor	-	686	714	704	1453	1614	1676	18.1389	20.4486	19.0294	124.242	125.257	140.737
Cre16.g649600.v5.5	160.268	117.413	136.539	983.637	921.226	984.264	-2.79935	1.01078e-140	2.87443e-139	Cre16.g649600	chromosome_16	1081990	1088125	-	2493	-	- && -	-	296	200	247	548	563	557	3.31529	2.42625	2.82808	19.8484	18.5075	19.8121
Cre08.g366700.v5.5	2.16579	8.21888	7.73907	34.1042	53.9973	37.1087	-2.79917	2.58924e-08	8.40542e-08	Cre08.g366700	chromosome_8	1840883	1844767	+	1518	-	- && -	-	4	14	14	19	33	21	0.0735766	0.278923	0.263253	1.13019	1.78158	1.22672
Cre03.g191300.v5.5	93.1288	99.2137	79.6018	588.746	620.151	680.326	-2.79751	5.99726e-105	1.35743e-103	Cre03.g191300	chromosome_3	6048076	6050818	+	1107	-	- && -	-	172	169	144	328	379	385	4.33843	4.61708	3.71306	26.7543	28.0578	30.8398
Cre03.g199300.v5.5	24.3651	25.2437	24.3228	190.266	121.085	203.214	-2.79644	8.46559e-29	6.27424e-28	Cre03.g199300	chromosome_3	8271194	8274804	+	1068	-	- && Q8N9S3.2 RecName: Full=Activator of 90 kDa heat shock protein ATPase homolog 2	-	45	43	44	106	74	115	1.1765	1.21766	1.17597	8.96195	5.67836	9.54827
Cre01.g048501.v5.5	10.8289	7.63182	13.8198	43.079	99.8132	81.2857	-2.79614	5.47103e-13	2.35054e-12	Cre01.g048501	chromosome_1	6746353	6748674	-	1248	-	- && -	-	20	13	25	24	61	46	0.447473	0.315034	0.571797	1.73646	4.00569	3.26845
Cre03.g164700.v5.5	90.963	79.8406	99.5023	601.311	626.696	646.752	-2.79256	1.97433e-108	4.58228e-107	Cre03.g164700	chromosome_3	3091232	3095487	+	990	-	- && -	-	168	136	180	335	383	366	4.73833	4.15463	5.18984	30.5547	31.7049	32.7827
Cre02.g107213.v5.5	6.49736	5.28357	1.65837	17.9496	34.3619	40.6429	-2.7923	1.63196e-06	4.60467e-06	Cre02.g107213	chromosome_2	5372560	5374700	+	252	-	- && -	-	12	9	3	10	21	23	1.32963	1.08012	0.339811	3.58317	6.82938	8.0933
Cre02.g142246.v5.5	81.7584	55.1839	61.3598	443.355	494.157	436.469	-2.79034	2.34644e-71	3.63967e-70	Cre02.g142246	chromosome_2	8718189	8719778	-	297	-	- && -	-	151	94	111	247	302	247	14.1962	9.57194	10.668	75.0946	83.3322	73.746
Cre12.g561050.v5.5	11.3704	9.98007	9.39744	71.7983	70.3601	70.6832	-2.79013	3.28193e-15	1.55172e-14	Cre12.g561050	chromosome_12	6873368	6878199	+	2124	-	- && -	-	21	17	17	40	43	40	0.276068	0.24206	0.22846	1.70049	1.65911	1.66995
Cre16.g661500.v5.5	10.2875	14.6766	16.0309	73.5933	104.722	104.258	-2.78898	4.47417e-18	2.37831e-17	Cre16.g661500	chromosome_16	2574385	2580716	+	1860	-	- && -	-	19	25	29	41	64	59	0.285228	0.406495	0.445043	1.99039	2.81987	2.81279
Cre12.g542900.v5.5	1.62434	3.52238	7.18628	41.284	26.1805	17.6708	-2.78641	5.76403e-06	1.54761e-05	Cre12.g542900	chromosome_12	9073206	9084971	+	6699	-	- && B4MXR8.1 RecName: Full=Serine/threonine-protein kinase PLK4; AltName: Full=Polo-like kinase 4; Short=PLK-4; AltName: Full=Serine/threonine-protein kinase SAK	-	3	6	13	23	16	10	0.0125044	0.0270876	0.0553924	0.310017	0.195737	0.13237
Cre02.g077300.v5.5	767.229	720.914	767.273	5077.94	5208.28	5250	-2.78373	0	0	Cre02.g077300	chromosome_2	537494	539549	-	948	-	- && Q8I1F4.1 RecName: Full=rRNA 2'-O-methyltransferase fibrillarin; AltName: Full=Histone-glutamine methyltransferase	-	1417	1228	1388	2829	3183	2971	41.7362	39.1759	41.7924	269.459	275.163	277.903
Cre02.g080200.v5.5	252.314	231.89	243.781	1635.21	1654.28	1724.67	-2.78321	1.08267e-273	5.2533e-272	Cre02.g080200	chromosome_2	984214	988819	-	2157	-	- && Q8RWV0.1 RecName: Full=Transketolase-1, chloroplastic; Short=TK; Flags: Precursor	-	466	395	441	911	1011	976	6.03236	5.53829	5.83586	38.1361	38.4117	40.1234
Cre21.g752247.v5.5	3.24868	1.76119	3.31674	28.7193	13.0902	15.9037	-2.78236	6.95563e-05	0.00016739	Cre21.g752247	scaffold_21	43213	47635	-	768	-	- && -	-	6	3	6	16	8	9	0.218143	0.118138	0.223001	1.88116	0.853672	1.03915
Cre03.g199900.v5.5	188.965	187.273	192.924	1274.42	1312.3	1328.84	-2.78226	4.84375e-227	2.01093e-225	Cre03.g199900	chromosome_3	8209544	8211970	+	609	-	- && O23252.1 RecName: Full=Eukaryotic translation initiation factor 4E-1; Short=eIF-4E-1; Short=eIF4E-1; AltName: Full=Protein cucumovirus multiplication 1; AltName: Full=eIF-4F 25 kDa subunit; AltName: Full=eIF-4F p26 subunit; AltName: Full=mRNA cap-bin	-	349	319	349	710	802	752	16.0015	15.8417	16.3578	105.271	107.924	109.496
Cre17.g701300.v5.5	37.3598	36.3979	28.7451	233.345	265.078	203.214	-2.7769	1.81291e-41	1.73331e-40	Cre17.g701300	chromosome_17	746983	754638	-	2709	-	- && Q922R5.2 RecName: Full=Serine/threonine-protein phosphatase 4 regulatory subunit 3B; AltName: Full=SMEK homolog 2	-	69	62	52	130	162	115	0.7112	0.692168	0.547912	4.33314	4.90081	3.76432
Cre16.g690500.v5.5	458.064	473.173	463.238	3234.51	3072.94	3244.36	-2.77599	0	0	Cre16.g690500	chromosome_16	3909920	3911831	+	489	-	- && Q9LEY9.1 RecName: Full=H/ACA ribonucleoprotein complex subunit 2-like protein; AltName: Full=Nhp2-like protein	-	846	806	838	1802	1878	1836	48.3073	49.8488	48.9161	332.747	314.738	332.937
Cre11.g480150.v5.5	51645.9	51793.6	50533.3	364965	338144	351292	-2.77567	0	0	Cre11.g480150	chromosome_11	3299930	3303035	-	462	-	- && P46295.1 RecName: Full=40S ribosomal protein S14	-	95385	88225	91415	203328	206654	198798	5764.87	5775.35	5647.97	39739.6	36657.6	38156.5
Cre10.g430376.v5.5	4.33157	5.28357	3.31674	23.3345	29.4531	35.3416	-2.7725	5.73176e-07	1.68141e-06	Cre10.g430376	chromosome_10	1709647	1710682	-	588	-	- && -	-	8	9	6	13	18	20	0.379896	0.462907	0.291267	1.99634	2.50875	3.01614
Cre01.g019450.v5.5	4.33157	4.10944	1.65837	23.3345	29.4531	15.9037	-2.77069	1.57728e-05	4.05672e-05	Cre01.g019450	chromosome_1	3122836	3125911	+	537	-	- && Q42551.1 RecName: Full=SUMO-conjugating enzyme SCE1; AltName: Full=Protein EMBRYO DEFECTIVE 1637; AltName: Full=Protein hus5 homolog; AltName: Full=SUMO-conjugating enzyme 1; Short=AtSCE1	-	8	7	3	13	18	9	0.415975	0.394232	0.159464	2.18593	2.74701	1.48616
Cre16.g693850.v5.5	148.898	135.025	156.993	1105.69	945.771	959.525	-2.7699	1.32362e-152	4.06966e-151	Cre16.g693850	chromosome_16	357698	359316	-	234	-	- && -	-	275	230	284	616	578	543	32.8147	29.7263	34.6433	237.702	202.43	205.77
Cre02.g115226.v5.5	10.2875	15.2636	13.8198	86.158	94.9043	86.587	-2.76941	4.48932e-18	2.38554e-17	Cre02.g115226	chromosome_2	6338125	6338481	+	168	-	- && -	-	19	26	25	48	58	49	3.15788	4.6805	4.24764	25.7988	28.2931	25.8634
Cre02.g141626.v5.5	10.2875	12.3283	6.0807	53.8487	70.3601	70.6832	-2.76866	5.91078e-13	2.53457e-12	Cre02.g141626	chromosome_2	8426820	8436495	-	3897	-	- && Q944R7.2 RecName: Full=Protein arginine N-methyltransferase 1.6; Short=AtPRMT16; Short=AtPRMT7	-	19	21	11	30	43	40	0.136137	0.162974	0.080571	0.695119	0.904275	0.910181
Cre12.g548955.v5.5	2.16579	0.587063	0	3.58992	8.18141	7.06832	-2.76761	0.0258071	0.0428105	Cre12.g548955	chromosome_12	8389328	8389943	-	213	-	- && -	-	4	1	0	2	5	4	0.524363	0.141987	0	0.847849	1.92377	1.66525
Cre08.g375900.v5.5	12.4533	18.786	19.3477	104.108	124.357	114.86	-2.76677	5.9861e-22	3.6825e-21	Cre08.g375900	chromosome_8	3599009	3606087	+	1854	-	- && Q5ZKC1.1 RecName: Full=Eukaryotic translation initiation factor 2A; Short=eIF-2A	-	23	32	35	58	76	65	0.346393	0.521998	0.538859	2.82479	3.35943	3.10886
Cre08.g362900.v5.5	22.1993	24.0696	27.0867	123.852	189.809	183.776	-2.76371	9.95246e-29	7.36568e-28	Cre08.g362900	chromosome_8	1164510	1166755	-	798	-	- && O23403.1 RecName: Full=PsbP domain-containing protein 1, chloroplastic; AltName: Full=OEC23-like protein 3; AltName: Full=PsbP-related thylakoid lumenal protein 1; Flags: Precursor	-	41	41	49	69	116	104	1.43461	1.55385	1.75271	7.80754	11.9129	11.5566
Cre26.g756797.v5.5	80.6755	65.7511	76.2851	543.872	505.611	462.975	-2.76159	1.42238e-85	2.63862e-84	Cre26.g756797	scaffold_26	23750	28565	-	741	-	- && O82531.1 RecName: Full=Proteasome subunit beta type-1; AltName: Full=20S proteasome alpha subunit F; AltName: Full=20S proteasome subunit beta-6 [Petunia x hybrida]	-	149	112	138	303	309	262	5.61461	4.57118	5.31591	36.9226	34.1745	31.3532
Cre01.g040379.v5.5	16.7848	9.98007	8.29186	68.2084	85.0866	84.8199	-2.76097	5.18516e-15	2.43233e-14	Cre01.g040379	chromosome_1	5666208	5672923	-	2844	-	- && Q9EPU0.2 RecName: Full=Regulator of nonsense transcripts 1; AltName: Full=ATP-dependent helicase RENT1; AltName: Full=Nonsense mRNA reducing factor 1; Short=NORF1; AltName: Full=Up-frameshift suppressor 1 homolog; Short=mUpf1	-	31	17	15	38	52	48	0.304357	0.180779	0.150549	1.20649	1.49843	1.49661
Cre16.g676314.v5.5	294.005	286.487	325.594	1938.55	2071.53	2132.87	-2.76092	3.41837e-289	1.76923e-287	Cre16.g676314	chromosome_16	3508815	3511117	+	993	-	- && Q9C5Z2.2 RecName: Full=Eukaryotic translation initiation factor 3 subunit H; Short=eIF3h; AltName: Full=Eukaryotic translation initiation factor 3 subunit 3; AltName: Full=eIF-3-gamma; AltName: Full=eIF3 p38 subunit	-	543	488	589	1080	1266	1207	15.2687	14.8627	16.931	98.207	104.483	107.784
Cre09.g407110.v5.5	23.2822	17.6119	9.95023	138.212	111.267	95.4224	-2.76026	6.20381e-19	3.41221e-18	Cre09.g407110	chromosome_9	6435289	6442630	+	2838	-	- && -	-	43	30	18	77	68	54	0.423065	0.319696	0.181041	2.44989	1.96363	1.68725
Cre12.g490451.v5.5	5.41446	5.87063	2.21116	32.3092	39.2707	19.4379	-2.75973	1.19698e-06	3.42085e-06	Cre12.g490451	chromosome_12	1116236	1119077	+	969	-	- && -	-	10	10	4	18	24	11	0.288156	0.312108	0.117829	1.67732	2.02978	1.00662
Cre03.g168605.v5.5	11.3704	10.5671	11.0558	55.6437	94.9043	72.4503	-2.75965	1.27692e-14	5.89206e-14	Cre03.g168605	chromosome_3	3614559	3621770	+	387	-	- && Q9CQ21.1 RecName: Full=Malignant T-cell-amplified sequence 2; Short=MCT-2; AltName: Full=Multiple copies T-cell malignancies 2	-	21	18	20	31	58	41	1.51516	1.40666	1.47515	7.233	12.2823	9.39444
Cre03.g182450.v5.5	121.284	137.373	147.042	935.173	849.23	963.059	-2.75953	2.77922e-143	8.05091e-142	Cre03.g182450	chromosome_3	5183399	5186590	+	1023	-	- && Q9LHH7.1 RecName: Full=Bifunctional protein FolD 2; AltName: Full=Tetrahydrofolate dehydrogenase/cyclohydrolase 2; Includes: RecName: Full=Methylenetetrahydrofolate dehydrogenase; Includes: RecName: Full=Methenyltetrahydrofolate cyclohydrolase	-	224	234	266	521	519	545	6.11398	6.91781	7.42203	45.9865	41.5771	47.241
Cre04.g220500.v5.5	46.0229	35.8109	43.6705	269.244	278.168	303.938	-2.75942	1.25542e-51	1.45796e-50	Cre04.g220500	chromosome_4	2305351	2306570	+	327	-	- && -	-	85	61	79	150	170	172	7.2581	5.64171	6.89598	41.4201	42.6053	46.6422
Cre17.g706550.v5.5	2.16579	2.93532	0.552791	8.97479	11.454	17.6708	-2.75919	0.00132842	0.00272439	Cre17.g706550	chromosome_17	1416455	1420850	-	1194	-	- && -	-	4	5	1	5	7	10	0.0935421	0.126647	0.0239063	0.378124	0.480459	0.742667
Cre16.g669123.v5.5	4.33157	4.10944	1.10558	37.6941	16.3628	10.6025	-2.75815	9.71167e-05	0.000229727	Cre16.g669123	chromosome_16	4138136	4139215	+	825	-	- && -	-	8	7	2	21	10	6	0.270762	0.256609	0.0691979	2.29844	0.993364	0.644905
Cre09.g390400.v5.5	2.16579	1.17413	2.76395	10.7697	14.7265	15.9037	-2.75663	0.000595639	0.0012783	Cre09.g390400	chromosome_9	2599494	2602189	-	1545	-	- && -	-	4	2	5	6	9	9	0.0722908	0.0391499	0.0923758	0.350664	0.477393	0.51655
Cre17.g747447.v5.5	20.0335	11.7413	15.4781	114.877	104.722	100.724	-2.75581	1.93791e-20	1.12823e-19	Cre17.g747447	chromosome_17	7120056	7122657	+	756	-	- && -	-	37	20	28	64	64	57	1.36657	0.800086	1.05719	7.6441	6.93778	6.68577
Cre01.g028950.v5.5	15.7019	15.2636	10.503	75.3882	127.63	75.9845	-2.75491	2.2292e-16	1.10832e-15	Cre01.g028950	chromosome_1	4297077	4300552	-	465	-	- && -	-	29	26	19	42	78	43	1.74139	1.69102	1.16632	8.15576	13.7469	8.2
Cre10.g438550.v5.5	179.219	162.617	144.278	1143.39	1017.77	1122.1	-2.75466	2.1522e-161	6.94744e-160	Cre10.g438550	chromosome_10	2746305	2747264	+	345	-	- && Q9LKU2.1 RecName: Full=Sec-independent protein translocase protein TATA, chloroplastic; AltName: Full=Protein THYLAKOID ASSEMBLY 4; AltName: Full=Protein TWIN-ARGININE TRANSLOCATION A; Flags: Precursor	-	331	277	261	637	622	635	26.7892	24.2823	21.5942	166.72	147.752	163.212
Cre17.g734300.v5.5	86.6314	95.1042	84.577	594.131	549.79	648.519	-2.75098	4.05785e-101	8.88664e-100	Cre17.g734300	chromosome_17	4875707	4884772	-	2904	-	- && -	-	160	162	153	331	336	367	1.53842	1.68712	1.50387	10.292	9.48211	11.2064
Cre02.g106850.v5.5	18.4092	21.1343	13.8198	109.492	112.903	136.065	-2.74994	1.36966e-22	8.60655e-22	Cre02.g106850	chromosome_2	5309742	5313261	+	945	-	- && O16259.1 RecName: Full=Stress-induced-phosphoprotein 1; Short=CeSTI1; Short=STI1; AltName: Full=Hsc70/Hsp90-organizing protein; Short=CeHop; Short=Hop	-	34	36	25	61	69	77	1.00461	1.15212	0.755135	5.82862	5.98383	7.22532
Cre08.g374300.v5.5	8.66314	5.28357	11.6086	78.9782	40.907	53.0124	-2.74964	9.2321e-11	3.53332e-10	Cre08.g374300	chromosome_8	3381458	3386256	-	2316	-	- && -	-	16	9	21	44	25	30	0.1929	0.117526	0.25882	1.71547	0.884634	1.14863
Cre01.g033400.v5.5	29.7795	35.8109	28.1923	244.114	193.081	192.612	-2.74851	1.99416e-37	1.77136e-36	Cre01.g033400	chromosome_1	4822160	4824281	+	312	-	- && Q9XGX8.1 RecName: Full=Mitochondrial import inner membrane translocase subunit Tim9	-	55	61	51	136	118	109	4.9222	5.91294	4.66587	39.3597	30.9949	30.9792
Cre01.g050050.v5.5	42.2328	29.9402	44.2232	265.654	260.169	257.994	-2.74789	6.67791e-46	7.06802e-45	Cre01.g050050	chromosome_1	6941942	6945857	-	1248	-	- && Q6CBX2.1 RecName: Full=Protein arginine N-methyltransferase 2; AltName: Full=Protein-arginine N5-methyltransferase; AltName: Full=Type IV protein arginine N-methyltransferase; Short=Type IV PRMT	-	78	51	80	148	159	146	1.74515	1.2359	1.82975	10.7082	10.4411	10.3738
Cre01.g004651.v5.5	46.5644	49.3133	34.8258	306.938	273.259	296.87	-2.74705	9.97541e-51	1.14478e-49	Cre01.g004651	chromosome_1	885747	887416	+	618	-	- && -	-	86	84	63	171	167	168	3.88563	4.11073	2.90984	24.9848	22.1457	24.1057
Cre08.g373366.v5.5	10.2875	9.98007	9.95023	37.6941	86.7229	77.7516	-2.74557	2.83735e-12	1.172e-11	Cre08.g373366	chromosome_8	2917305	2922582	-	1314	-	- && -	-	19	17	18	21	53	44	0.403747	0.391275	0.391015	1.44309	3.30554	2.96931
Cre05.g234639.v5.5	41.1499	39.3332	34.273	240.524	229.079	300.404	-2.74535	1.64723e-44	1.69269e-43	Cre05.g234639	chromosome_5	2104816	2112098	+	1581	-	- && Q9LV21.1 RecName: Full=T-complex protein 1 subunit delta; Short=TCP-1-delta; AltName: Full=CCT-delta; AltName: Full=Chaperonin CCT4	-	76	67	62	134	140	170	1.34225	1.28166	1.11938	7.65316	7.25702	9.53488
Cre04.g227050.v5.5	3.79012	2.34825	1.65837	28.7193	11.454	12.3696	-2.74391	0.000216268	0.00049072	Cre04.g227050	chromosome_4	3313249	3320897	+	3645	-	- && -	-	7	4	3	16	7	7	0.0536231	0.0331888	0.0234931	0.396361	0.157385	0.170294
Cre12.g551950.v5.5	59.5591	45.7909	44.2232	333.862	325.62	342.814	-2.74211	4.13159e-58	5.35934e-57	Cre12.g551950	chromosome_12	8002603	8003857	+	504	-	- && Q8VY88.1 RecName: Full=Protein LHCP TRANSLOCATION DEFECT; AltName: Full=Protein GRANA-DEFICIENT CHLOROPLAST 1; Flags: Precursor	-	110	78	80	186	199	194	6.09416	4.6805	4.53081	33.3235	32.3582	34.1326
Cre16.g683300.v5.5	5.95591	15.2636	26.5339	68.2084	122.721	127.23	-2.73905	7.49284e-13	3.19356e-12	Cre16.g683300	chromosome_16	5172096	5174795	-	486	-	- && -	-	11	26	48	38	75	72	0.631987	1.61795	2.81917	7.06017	12.647	13.1369
Cre03.g188900.v5.5	3.24868	2.34825	5.52791	25.1294	22.9079	26.5062	-2.73872	5.62938e-06	1.51381e-05	Cre03.g188900	chromosome_3	5795480	5797330	-	324	-	- && -	-	6	4	10	14	14	15	0.51708	0.373374	0.880991	3.90167	3.54116	4.1053
Cre07.g339150.v5.5	453.191	452.626	506.909	3180.67	3020.58	3231.99	-2.73868	0	0	Cre07.g339150	chromosome_7	3921995	3929073	-	1734	-	- && Q9LJE4.1 RecName: Full=Chaperonin 60 subunit beta 2, chloroplastic; Short=CPN-60 beta 2; Flags: Precursor	-	837	771	917	1772	1846	1829	13.4781	13.4473	15.0951	92.2747	87.2459	93.5326
Cre01.g035000.v5.5	77.4268	82.7759	69.0988	412.84	557.972	556.63	-2.73788	8.44603e-74	1.35197e-72	Cre01.g035000	chromosome_1	5059690	5064055	-	1587	-	- && Q9P775.1 RecName: Full=Uncharacterized WD repeat-containing protein C17D11.16	-	143	141	125	230	341	315	2.516	2.68702	2.24828	13.0864	17.6092	17.6008
Cre01.g011000.v5.5	28460.6	26995.5	27321.7	183111	177458	191258	-2.73686	0	0	Cre01.g011000	chromosome_1	2057220	2059025	-	672	-	- && P34091.1 RecName: Full=60S ribosomal protein L6; AltName: Full=YL16-like	-	52564	45984	49425	102014	108452	108234	2184.09	2069.5	2099.39	13707.5	13226.1	14282.1
Cre17.g698450.v5.5	16.2434	19.9601	14.3726	109.492	103.086	123.696	-2.73505	9.30215e-22	5.68639e-21	Cre17.g698450	chromosome_17	339325	344224	+	1110	-	- && Q9LHH7.1 RecName: Full=Bifunctional protein FolD 2; AltName: Full=Tetrahydrofolate dehydrogenase/cyclohydrolase 2; Includes: RecName: Full=Methylenetetrahydrofolate dehydrogenase; Includes: RecName: Full=Methenyltetrahydrofolate cyclohydrolase	-	30	34	26	61	63	70	0.754657	0.92637	0.668601	4.96221	4.65136	5.59208
Cre17.g733550.v5.5	8.66314	15.2636	11.0558	82.5681	75.2689	74.2174	-2.7349	2.55198e-15	1.21473e-14	Cre17.g733550	chromosome_17	4704064	4705295	+	336	-	- && -	-	16	26	20	46	46	42	1.32963	2.34025	1.69905	12.3619	11.2197	11.0843
Cre01.g036600.v5.5	29.2381	32.8755	34.273	233.345	199.626	208.516	-2.73431	5.91125e-40	5.51586e-39	Cre01.g036600	chromosome_1	5243607	5248982	-	2127	-	- && Q4PER6.1 RecName: Full=RNA exonuclease 4	-	54	56	62	130	122	118	0.708888	0.796249	0.832034	5.51879	4.70061	4.91941
Cre16.g694202.v5.5	25.9894	33.4626	32.6146	202.83	171.81	236.789	-2.73171	2.59832e-35	2.22282e-34	Cre16.g694202	chromosome_16	293792	298079	+	726	-	- && -	-	48	57	59	113	105	134	1.8461	2.37447	2.3197	14.0543	11.8526	16.3669
Cre12.g506900.v5.5	16.7848	19.3731	16.0309	113.082	112.903	120.161	-2.7312	5.90874e-23	3.74775e-22	Cre12.g506900	chromosome_12	2450099	2456517	-	3114	-	- && Q3MIT2.1 RecName: Full=Putative tRNA pseudouridine synthase Pus10; AltName: Full=Coiled-coil domain-containing protein 139; AltName: Full=tRNA pseudouridine 55 synthase; Short=Psi55 synthase; AltName: Full=tRNA pseudouridylate synthase; AltName: Full	-	31	33	29	63	69	68	0.277968	0.320497	0.265825	1.8268	1.8159	1.93637
Cre11.g478950.v5.5	11.9118	15.8507	14.3726	100.518	85.0866	93.6553	-2.72993	1.37241e-18	7.45082e-18	Cre11.g478950	chromosome_11	3054946	3068577	+	3630	-	- && Q640M1.1 RecName: Full=U3 small nucleolar RNA-associated protein 14 homolog A; AltName: Full=Juvenile spermatogonial depletion-like X-linked protein; Short=Jsd-like X-linked protein	-	22	27	26	56	52	53	0.169226	0.22495	0.204448	1.39299	1.17398	1.29469
Cre06.g263450.v5.5	8931.16	8412.03	8990.03	57822.8	57908	58967.5	-2.72979	0	0	Cre06.g263450	chromosome_6	1914759	1918081	+	1392	-	- && P90519.1 RecName: Full=Elongation factor 1-alpha; Short=EF-1-alpha	-	16495	14329	16263	32214	35390	33370	330.875	311.319	333.486	2089.65	2083.55	2125.76
Cre13.g576760.v5.5	39.5256	65.7511	44.776	337.452	289.622	365.786	-2.72942	3.2692e-47	3.52506e-46	Cre13.g576760	chromosome_13	2010858	2014768	-	1119	-	- && -	-	73	112	81	188	177	207	1.82156	3.02703	2.0662	15.1704	12.963	16.4036
Cre11.g467778.v5.5	29.2381	49.9004	39.2481	247.704	274.895	259.761	-2.72939	4.56086e-42	4.43712e-41	Cre11.g467778	chromosome_11	1675308	1680853	-	795	-	- && Q8YVB5.1 RecName: Full=Uracil phosphoribosyltransferase; AltName: Full=UMP pyrophosphorylase; AltName: Full=UPRTase	-	54	85	71	138	168	147	1.89661	3.23356	2.54922	15.674	17.3183	16.3964
Cre14.g627850.v5.5	47.1058	44.6168	53.0679	299.758	323.984	335.745	-2.72764	4.8581e-58	6.29122e-57	Cre14.g627850	chromosome_14	2973741	2978336	-	930	-	- && Q8LB01.1 RecName: Full=4-hydroxy-tetrahydrodipicolinate reductase 2, chloroplastic; Short=HTPA reductase 2; Flags: Precursor	-	87	76	96	167	198	190	2.61209	2.47149	2.94649	16.2144	17.448	18.1163
Cre09.g416350.v5.5	407.168	411.531	391.928	2728.34	2564.05	2719.54	-2.72619	0	0	Cre09.g416350	chromosome_9	7797822	7802173	+	1005	-	- && B8AW64.1 RecName: Full=Nucleosome assembly protein 1;2; Short=OsNAP1;2; AltName: Full=Nucleosome assembly protein 1-like 2; Short=OsNAP1_L2; Flags: Precursor	-	752	701	709	1520	1567	1539	20.8931	21.095	20.1371	136.567	127.781	135.791
Cre12.g529651.v5.5	37434.5	36187.7	36270.8	245168	234217	246435	-2.72349	0	0	Cre12.g529651	chromosome_12	5367916	5370676	+	582	-	- && Q9LZH9.1 RecName: Full=60S ribosomal protein L7a-2	-	69138	61642	65614	136587	143140	139459	3317	3203.19	3218.03	21191.1	20155.8	21248.2
Cre04.g217932.v5.5	863.607	807.799	902.154	5593.09	5424.27	5972.73	-2.72214	0	0	Cre04.g217932	chromosome_4	501322	503547	-	345	-	- && A9KHG8.1 RecName: Full=50S ribosomal protein L35	-	1595	1376	1632	3116	3315	3380	129.09	120.622	135.026	815.542	787.457	868.752
Cre04.g222950.v5.5	38.4427	23.4825	25.4284	188.471	165.264	224.419	-2.72149	9.15104e-31	7.06204e-30	Cre04.g222950	chromosome_4	2630180	2635262	-	1296	-	- && -	-	71	40	46	105	101	127	1.5297	0.933434	1.01314	7.31564	6.38673	8.68954
Cre07.g351300.v5.5	14.6191	22.8955	19.3477	116.672	119.449	137.832	-2.72097	3.10589e-23	1.98703e-22	Cre07.g351300	chromosome_7	5531757	5535052	-	1413	-	- && Q72GF9.1 RecName: Full=Proline--tRNA ligase; AltName: Full=Prolyl-tRNA synthetase; Short=ProRS	-	27	39	35	65	73	78	0.533548	0.83474	0.707038	4.15374	4.23392	4.89498
Cre03.g208050.v5.5	16.7848	19.3731	16.5837	104.108	150.538	91.8882	-2.72083	1.79973e-20	1.04818e-19	Cre03.g208050	chromosome_3	7185830	7187985	+	597	-	- && B1KU67.1 RecName: Full=3-hydroxyacyl-[acyl-carrier-protein] dehydratase FabZ; AltName: Full=(3R)-hydroxymyristoyl-[acyl-carrier-protein] dehydratase; Short=(3R)-hydroxymyristoyl-ACP dehydrase; AltName: Full=Beta-hydroxyacyl-ACP dehydratase	-	31	33	30	58	92	52	1.4499	1.67174	1.43438	8.77247	12.6292	7.72373
Cre12.g494450.v5.5	2480.91	2196.2	2208.4	15180	14752.7	15442.5	-2.71988	0	0	Cre12.g494450	chromosome_12	343330	344322	+	387	-	- && B7IEQ8.1 RecName: Full=30S ribosomal protein S16	-	4582	3741	3995	8457	9016	8739	330.595	292.352	294.661	1973.21	1909.26	2002.39
Cre14.g631100.v5.5	4.87302	7.63182	12.1614	55.6437	60.5424	45.9441	-2.71866	1.4639e-10	5.53443e-10	Cre14.g631100	chromosome_14	3566547	3582058	-	7209	-	- && P80884.2 RecName: Full=Ananain; Flags: Precursor	-	9	13	22	31	37	26	0.0348593	0.0545377	0.0871093	0.388289	0.420619	0.319813
Cre08.g375550.v5.5	61.1834	43.4427	50.8567	330.272	350.164	344.581	-2.71817	2.76186e-58	3.59459e-57	Cre08.g375550	chromosome_8	3556099	3560133	+	711	-	- && -	-	113	74	92	184	214	195	4.43772	3.14768	3.69347	23.3677	24.6664	24.32
Cre11.g467617.v5.5	9.20459	7.63182	12.7142	61.0286	76.9052	56.5466	-2.71776	6.44734e-13	2.75931e-12	Cre11.g467617	chromosome_11	644486	648157	+	882	-	- && Q9LSV0.1 RecName: Full=Glyoxylate/succinic semialdehyde reductase 1; Short=AtGLYR1; Short=AtGR1; Short=SSA reductase 1; AltName: Full=Gamma-hydroxybutyrate dehydrogenase; Short=AtGHBDH	-	17	13	23	34	47	32	0.538185	0.445762	0.744348	3.48079	4.36708	3.21721
Cre09.g386131.v5.5	14.6191	12.9154	9.95023	61.0286	91.6317	93.6553	-2.71762	1.60753e-15	7.70375e-15	Cre09.g386131	chromosome_9	27796	30617	+	1197	-	- && -	-	27	22	18	34	56	53	0.629827	0.555849	0.429235	2.5648	3.83404	3.92627
Cre08.g371918.v5.5	0.541446	2.34825	0.552791	1.79496	8.18141	12.3696	-2.71761	0.0175281	0.0301194	Cre08.g371918	chromosome_8	2490928	2492969	+	225	-	- && -	-	1	4	1	1	5	7	0.124099	0.537658	0.126863	0.401315	1.82117	2.75876
Cre03.g194616.v5.5	9.20459	9.39301	8.84465	84.363	58.9061	37.1087	-2.71582	2.98522e-11	1.17316e-10	Cre03.g194616	chromosome_3	6437855	6440396	+	498	-	- && -	-	17	16	16	47	36	21	0.953172	0.971671	0.91708	8.5219	5.92428	3.73928
Cre06.g286000.v5.5	17.8677	17.6119	10.503	86.158	93.268	121.929	-2.71308	4.67539e-18	2.48187e-17	Cre06.g286000	chromosome_6	5636290	5640295	-	1917	-	- && -	-	33	30	19	48	57	69	0.480666	0.47329	0.28291	2.26093	2.43677	3.19172
Cre10.g421550.v5.5	2.16579	0.587063	2.76395	14.3597	11.454	10.6025	-2.71106	0.00164585	0.0033327	Cre10.g421550	chromosome_10	560776	570021	-	5268	-	- && Q6I576.1 RecName: Full=Squamosa promoter-binding-like protein 9	-	4	1	5	8	7	6	0.0212015	0.00574094	0.027092	0.137124	0.108897	0.100996
Cre03.g193850.v5.5	167.848	156.746	138.198	969.277	971.951	1088.52	-2.71032	4.36894e-150	1.30706e-148	Cre03.g193850	chromosome_3	6357248	6360946	+	990	-	- && Q6DQL1.1 RecName: Full=Succinate--CoA ligase [ADP-forming] subunit alpha-2, mitochondrial; Short=SlSCoALalpha2; Flags: Precursor	-	310	267	250	540	594	616	8.74335	8.15652	7.20811	49.2523	49.1715	55.1752
Cre09.g387350.v5.5	5.41446	12.9154	13.8198	75.3882	65.4512	68.9161	-2.70991	7.40828e-13	3.15838e-12	Cre09.g387350	chromosome_9	3040386	3048745	+	2541	-	- && Q8INF0.3 RecName: Full=Soluble guanylate cyclase 88E	-	10	22	25	42	40	39	0.109887	0.261846	0.280835	1.49249	1.29008	1.361
Cre12.g523900.v5.5	20.575	13.5025	13.8198	104.108	104.722	104.258	-2.70506	7.40254e-20	4.19333e-19	Cre12.g523900	chromosome_12	4747085	4748656	+	363	-	- && -	-	38	23	25	58	64	59	2.923	1.91624	1.96585	14.4274	14.4489	14.4126
Cre08.g362350.v5.5	26.5309	6.45769	7.73907	100.518	88.3592	77.7516	-2.70266	2.28266e-11	9.01854e-11	Cre08.g362350	chromosome_8	1095356	1099527	+	2646	-	- && -	-	49	11	14	56	54	44	0.51708	0.125728	0.151027	1.91102	1.6725	1.47456
Cre02.g117175.v5.5	7.58025	7.04476	14.3726	68.2084	62.1787	58.3137	-2.69914	4.37025e-12	1.78712e-11	Cre02.g117175	chromosome_2	6587065	6590033	+	198	-	- && -	-	14	12	26	38	38	33	1.97431	1.83292	3.74822	17.3295	15.7283	14.7791
Cre06.g284500.v5.5	19.4921	19.9601	20.4533	138.212	140.72	109.559	-2.69806	1.52851e-24	1.01164e-23	Cre06.g284500	chromosome_6	5461478	5465172	+	738	-	- && Q9SP08.1 RecName: Full=Exosome complex component RRP41 homolog; AltName: Full=Ribosomal RNA-processing protein 41; Short=AtRRP41; Short=AtRrp41p	-	36	34	37	77	86	62	1.36206	1.39332	1.43107	9.42112	9.55002	7.44961
Cre05.g238687.v5.5	20.575	18.786	23.77	140.007	135.811	134.298	-2.69805	2.6149e-26	1.82643e-25	Cre05.g238687	chromosome_5	3039142	3044935	-	2307	-	- && -	-	38	32	43	78	83	76	0.459926	0.419499	0.532032	3.05292	2.94844	2.92122
Cre07.g344400.v5.5	97.4603	90.9948	99.5023	626.44	602.151	641.45	-2.69796	3.42209e-109	8.02641e-108	Cre07.g344400	chromosome_7	4644873	4648644	+	1530	-	- && O27051.1 RecName: Full=D-3-phosphoglycerate dehydrogenase; Short=PGDH	-	180	155	180	349	368	363	3.28498	3.06386	3.35813	20.5969	19.7115	21.0384
Cre12.g499000.v5.5	108.831	90.4077	90.1049	586.951	585.789	706.832	-2.69779	1.89339e-93	3.7885e-92	Cre12.g499000	chromosome_12	3200567	3202535	-	582	-	- && -	-	201	154	163	327	358	400	9.64328	8.00251	7.99432	50.7333	50.4106	60.9446
Cre05.g242300.v5.5	210.081	244.805	223.327	1383.91	1480.83	1524.99	-2.69581	2.74825e-213	1.0615e-211	Cre05.g242300	chromosome_5	1777775	1784246	+	1704	-	- && K7IM66.1 RecName: Full=Eukaryotic translation initiation factor 3 subunit D; Short=eIF3d; AltName: Full=Eukaryotic translation initiation factor 3 subunit 7	-	388	417	404	771	905	863	6.3579	7.40108	6.7675	40.8557	43.5252	44.9096
Cre01.g037850.v5.5	116.411	94.5172	113.875	631.825	728.145	745.708	-2.69534	5.18466e-106	1.18386e-104	Cre01.g037850	chromosome_1	5379991	5382868	-	696	-	- && -	-	215	161	206	352	445	422	8.62543	6.99593	8.4484	45.6669	52.3978	53.7652
Cre07.g353450.v5.5	1971.41	2001.89	2054.17	13578.9	12579.7	12850.2	-2.69402	0	0	Cre07.g353450	chromosome_7	5822819	5829894	+	2004	-	- && B9DGD6.1 RecName: Full=Acetyl-coenzyme A synthetase, chloroplastic/glyoxysomal; AltName: Full=Acetate--CoA ligase; AltName: Full=Acetyl-CoA synthetase; Flags: Precursor	-	3641	3410	3716	7565	7688	7272	50.7311	51.4618	52.9291	340.862	314.397	321.777
Cre03.g208273.v5.5	1.62434	1.17413	3.86953	10.7697	13.0902	19.4379	-2.69327	0.000734411	0.00155824	Cre03.g208273	chromosome_3	8911086	8921311	-	8961	-	- && -	-	3	2	7	6	8	11	0.00934795	0.00674997	0.0222976	0.0604593	0.0731637	0.108851
Cre03.g182550.v5.5	8.66314	14.0895	11.0558	82.5681	76.9052	58.3137	-2.69234	5.10493e-14	2.29286e-13	Cre03.g182550	chromosome_3	5192859	5197390	+	2031	-	- && A7YVH9.1 RecName: Full=Pyridine nucleotide-disulfide oxidoreductase domain-containing protein 1	-	16	24	20	46	47	33	0.219969	0.35738	0.281084	2.04511	1.89649	1.4408
Cre04.g231222.v5.5	330.824	311.731	336.097	2064.2	2046.99	2198.25	-2.68784	0	0	Cre04.g231222	chromosome_4	3939164	3952875	-	3006	-	- && Q42694.1 RecName: Full=RuBisCO large subunit-binding protein subunit alpha, chloroplastic; AltName: Full=60 kDa chaperonin subunit alpha; AltName: Full=CPN-60 alpha; Flags: Precursor	-	611	531	608	1150	1251	1244	5.6755	5.34237	5.77339	34.5443	34.106	36.6969
Cre07.g329100.v5.5	20.575	21.7213	13.267	113.082	134.175	109.559	-2.68627	1.9203e-21	1.15927e-20	Cre07.g329100	chromosome_7	2449963	2454143	-	1440	-	- && -	-	38	37	24	63	82	62	0.736839	0.777084	0.475735	3.95045	4.66674	3.81792
Cre14.g627800.v5.5	12.4533	9.39301	9.95023	68.2084	53.9973	83.0528	-2.68574	2.28093e-13	9.94552e-13	Cre14.g627800	chromosome_14	2971001	2973676	-	777	-	- && Q5ZHQ6.1 RecName: Full=Acyl-CoA-binding domain-containing protein 5	-	23	16	18	38	33	47	0.826529	0.62277	0.661254	4.41602	3.48061	5.36383
Cre16.g676537.v5.5	3.79012	9.39301	6.63349	52.0538	35.9982	38.8758	-2.68476	1.38853e-08	4.59009e-08	Cre16.g676537	chromosome_16	5999068	6002299	+	828	-	- && -	-	7	16	12	29	22	22	0.236058	0.584411	0.413683	3.16254	2.17748	2.35608
Cre12.g524550.v5.5	21.6579	22.3084	24.3228	125.647	153.81	159.037	-2.68372	3.14456e-27	2.24795e-26	Cre12.g524550	chromosome_12	4816425	4818866	+	810	-	- && A4FV98.1 RecName: Full=Protein-lysine methyltransferase METTL21B; AltName: Full=Methyltransferase-like protein 21B	-	40	38	44	70	94	90	1.37888	1.41882	1.55054	7.80335	9.51054	9.85271
Cre12.g522600.v5.5	2221.55	2189.75	2212.27	14072.5	13885.5	14573.1	-2.68267	0	0	Cre12.g522600	chromosome_12	4591507	4593282	-	339	-	- && P15451.2 RecName: Full=Cytochrome c	-	4103	3730	4002	7840	8486	8247	337.951	332.765	336.972	2088.26	2051.47	2157.22
Cre06.g273413.v5.5	60.1005	45.2039	52.5151	296.168	371.436	346.348	-2.68248	9.78898e-55	1.19774e-53	Cre06.g273413	chromosome_6	2985657	2993048	+	2703	-	- && P46087.2 RecName: Full=Probable 28S rRNA (cytosine(4447)-C(5))-methyltransferase; AltName: Full=Nucleolar protein 1; AltName: Full=Nucleolar protein 2 homolog; AltName: Full=Proliferating-cell nucleolar antigen p120; AltName: Full=Proliferation-assoc	-	111	77	95	165	227	196	1.14664	0.861536	1.00322	5.51196	6.88243	6.42996
Cre02.g116200.v5.5	17.3263	14.6766	10.503	93.3378	103.086	75.9845	-2.68089	7.12492e-17	3.61768e-16	Cre02.g116200	chromosome_2	6483376	6484757	-	543	-	- && -	-	32	25	19	52	63	43	1.64551	1.39242	0.998781	8.64712	9.5083	7.0221
Cre01.g037100.v5.5	3.24868	1.76119	4.42232	26.9244	17.9991	15.9037	-2.68071	6.0138e-05	0.000145764	Cre01.g037100	chromosome_1	5299201	5306736	+	1878	-	- && Q9QYK9.1 RecName: Full=Calcium/calmodulin-dependent protein kinase type 1B; AltName: Full=CaM kinase I beta; Short=CaM kinase IB; Short=CaM-KI beta; Short=CaMKI-beta; AltName: Full=Pregnancy up-regulated non-ubiquitously-expressed CaM kinase homolog	-	6	3	8	15	11	9	0.0892087	0.0483119	0.121594	0.721213	0.48002	0.424957
Cre01.g031200.v5.5	60.1005	68.0993	53.0679	420.02	397.616	342.814	-2.68025	7.804e-63	1.08383e-61	Cre01.g031200	chromosome_1	4564172	4567209	-	297	-	- && O04433.1 RecName: Full=Signal recognition particle 14 kDa protein; Short=SRP14	-	111	116	96	234	243	194	10.4356	11.8122	9.22638	71.1422	67.0521	57.922
Cre09.g401600.v5.5	1.62434	2.34825	1.65837	8.97479	17.9991	8.8354	-2.67966	0.00178321	0.00359117	Cre09.g401600	chromosome_9	864278	866101	+	432	-	- && O22969.1 RecName: Full=Uncharacterized protein At2g34160	-	3	4	3	5	11	5	0.193905	0.28003	0.198223	1.04509	2.08675	1.02632
Cre02.g085900.v5.5	15.7019	18.786	13.267	95.1328	86.7229	123.696	-2.67872	1.04968e-18	5.72276e-18	Cre02.g085900	chromosome_2	1691633	1695282	+	990	-	- && Q94F00.2 RecName: Full=Phosphatase IMPL1, chloroplastic; AltName: Full=Protein MYO-INOSITOL MONOPHOSPHATASE-LIKE 1; Flags: Precursor	-	29	32	24	53	53	70	0.817927	0.97756	0.691979	4.83402	4.38736	6.26991
Cre09.g386143.v5.5	9.20459	8.80595	7.18628	61.0286	47.4522	53.0124	-2.67865	3.12039e-11	1.22473e-10	Cre09.g386143	chromosome_9	38686	41839	+	1683	-	- && -	-	17	15	13	34	29	30	0.282044	0.269548	0.220483	1.82416	1.41213	1.58065
Cre12.g530934.v5.5	28.6967	13.5025	25.9812	154.366	139.084	144.901	-2.67802	1.53898e-23	9.95241e-23	Cre12.g530934	chromosome_12	5490900	5492545	-	234	-	- && -	-	53	23	47	86	85	82	6.32429	2.97263	5.73322	33.1857	29.7691	31.0739
Cre12.g534600.v5.5	47.1058	48.7262	63.5709	375.146	325.62	319.842	-2.67747	6.21893e-55	7.61525e-54	Cre12.g534600	chromosome_12	5956512	5958983	+	606	-	- && -	-	87	83	115	209	199	181	4.00865	4.14223	5.41679	31.1417	26.9118	26.4853
Cre11.g467650.v5.5	7.58025	2.93532	1.65837	35.8992	21.2717	21.205	-2.67685	1.92016e-05	4.89e-05	Cre11.g467650	chromosome_11	1820904	1825885	+	1572	-	- && -	-	14	5	3	20	13	12	0.248672	0.0961936	0.0544735	1.1488	0.677724	0.676904
Cre10.g462950.v5.5	1041.74	1013.27	1080.71	6957.26	6257.14	6843.9	-2.67672	0	0	Cre10.g462950	chromosome_10	6018004	6019585	-	306	-	- && B4SAK0.1 RecName: Full=50S ribosomal protein L33	-	1924	1726	1955	3876	3824	3873	175.564	170.588	182.365	1143.75	1024.14	1122.34
Cre03.g164000.v5.5	1266.44	1223.44	1269.76	7962.43	7667.61	8409.54	-2.67631	0	0	Cre03.g164000	chromosome_3	3024480	3027894	-	702	-	- && -	-	2339	2084	2297	4436	4686	4759	93.0346	89.782	93.3986	570.588	547.05	601.142
Cre01.g054350.v5.5	29.2381	34.6367	38.1425	258.474	184.9	208.516	-2.67475	7.85098e-36	6.76858e-35	Cre01.g054350	chromosome_1	7542892	7543803	+	438	-	- && -	-	54	59	69	144	113	118	3.44248	4.07386	4.49668	29.6863	21.143	23.8894
Cre02.g073650.v5.5	80.6755	79.8406	72.4156	594.131	404.161	489.481	-2.67344	2.51292e-67	3.6984e-66	Cre02.g073650	chromosome_2	72872	76205	-	1512	-	- && Q9AV81.1 RecName: Full=Pre-mRNA-processing factor 19; AltName: Full=Plant U-box protein 72; Short=OsPUB72; AltName: Full=U-box domain-containing protein 72	-	149	136	131	331	247	277	2.7516	2.72029	2.47307	19.7672	13.3877	16.2452
Cre09.g386119.v5.5	5.41446	4.69651	6.0807	32.3092	40.907	30.0404	-2.67342	1.03687e-07	3.22957e-07	Cre09.g386119	chromosome_9	21760	27385	-	765	-	- && -	-	10	8	11	18	25	17	0.364998	0.316269	0.410438	2.12461	2.67819	1.97054
Cre10.g439800.v5.5	2.16579	3.52238	2.21116	23.3345	17.9991	8.8354	-2.67246	0.000289208	0.000646119	Cre10.g439800	chromosome_10	2864875	2868572	+	2358	-	- && -	-	4	6	4	13	11	5	0.0473661	0.0769549	0.0484209	0.497815	0.382306	0.188029
Cre03.g155800.v5.5	24.3651	11.1542	13.267	123.852	103.086	84.8199	-2.6697	1.37673e-16	6.89566e-16	Cre03.g155800	chromosome_3	1977275	1980110	-	594	-	- && -	-	45	19	24	69	63	48	2.11533	0.967377	1.1533	10.4889	8.69193	7.16561
Cre03.g197000.v5.5	115.328	112.129	134.328	768.242	744.508	789.885	-2.66905	2.17319e-123	5.57737e-122	Cre03.g197000	chromosome_3	6642769	6645880	+	993	-	- && Q9AWM9.1 RecName: Full=Ribosome production factor 2 homolog; AltName: Full=Brix domain-containing protein 1 homolog; AltName: Full=Ribosome biogenesis protein RPF2 homolog	-	213	191	243	428	455	447	5.98938	5.81718	6.98512	38.9191	37.5512	39.9169
Cre10.g437500.v5.5	101.25	104.497	99.5023	621.055	615.242	705.065	-2.66895	5.79843e-107	1.33381e-105	Cre10.g437500	chromosome_10	2640042	2641313	+	186	-	- && -	-	187	178	180	346	376	399	28.0724	28.9425	27.6233	167.97	165.667	190.221
Cre09.g395700.v5.5	20.575	22.3084	20.4533	123.852	143.993	134.298	-2.66859	1.40025e-25	9.58205e-25	Cre09.g395700	chromosome_9	1855913	1860758	-	1590	-	- && Q6ESG1.1 RecName: Full=Probable sodium/metabolite cotransporter BASS4, chloroplastic; AltName: Full=Bile acid-sodium symporter family protein 4; Flags: Precursor >B8AJ09.1 RecName: Full=Probable sodium/metabolite cotransporter BASS4, chloroplastic; A	-	38	38	37	69	88	76	0.667326	0.722795	0.664234	3.9185	4.53574	4.23852
Cre12.g489700.v5.5	22.7407	15.8507	19.3477	118.467	119.449	130.764	-2.66617	5.46115e-23	3.46811e-22	Cre12.g489700	chromosome_12	1195026	1198519	-	1095	-	- && O50039.2 RecName: Full=Ornithine carbamoyltransferase, chloroplastic; AltName: Full=Ornithine transcarbamylase; Short=OTCase; Flags: Precursor	-	42	27	35	66	73	74	1.07099	0.745724	0.912369	5.44249	5.4635	5.99261
Cre17.g697450.v5.5	142.942	139.134	180.763	924.403	1022.68	987.798	-2.66439	1.39783e-131	3.80775e-130	Cre17.g697450	chromosome_17	181625	187314	-	1593	-	- && A7SDW5.1 RecName: Full=Eukaryotic translation initiation factor 3 subunit L; Short=eIF3l	-	264	237	327	515	625	559	4.62743	4.49947	5.85934	29.1917	32.1534	31.1167
Cre03.g175400.v5.5	177.594	189.034	200.11	1269.04	1109.4	1210.45	-2.66223	2.08637e-176	7.04242e-175	Cre03.g175400	chromosome_3	4379722	4386157	-	1941	-	- && O82059.2 RecName: Full=Glucose-6-phosphate isomerase, cytosolic; Short=GPI; AltName: Full=Phosphoglucose isomerase; Short=PGI; AltName: Full=Phosphohexose isomerase; Short=PHI	-	328	322	362	707	678	685	4.71846	5.01717	5.32353	32.8898	28.6264	31.2942
Cre02.g073550.v5.5	315.122	280.029	280.818	1838.04	1850.63	1855.43	-2.66121	5.71326e-271	2.75496e-269	Cre02.g073550	chromosome_2	62950	69095	-	1053	-	- && P25293.2 RecName: Full=Nucleosome assembly protein	-	582	477	508	1024	1131	1050	15.4329	13.6999	13.7706	87.8091	88.0231	88.4218
Cre03.g183100.v5.5	233.363	256.547	291.873	1565.2	1739.37	1634.55	-2.66014	3.15966e-203	1.1879e-201	Cre03.g183100	chromosome_3	5242619	5245752	+	798	-	- && -	-	431	437	528	872	1063	925	15.0809	16.5618	18.8863	98.6692	109.167	102.787
Cre11.g467550.v5.5	99.6261	102.149	92.316	640.8	638.15	576.068	-2.65785	2.37049e-103	5.28831e-102	Cre11.g467550	chromosome_11	1806884	1813071	+	1173	-	- && B1XWS5.1 RecName: Full=Dihydroorotase; Short=DHOase	-	184	174	167	357	390	326	4.37997	4.48621	4.06383	27.4814	27.2476	24.6444
Cre05.g243800.v5.5	71.4709	76.9053	73.5211	529.513	420.524	450.606	-2.65748	8.48131e-75	1.36891e-73	Cre05.g243800	chromosome_5	1471447	1474548	-	537	-	- && Q9LR64.1 RecName: Full=Photosystem II repair protein PSB27-H1, chloroplastic; Short=Psb27-H1; AltName: Full=Thylakoid lumenal protein PSB27-H1; Flags: Precursor	-	132	131	133	295	257	255	6.86359	7.37778	7.06959	49.6039	39.2212	42.1079
Cre02.g145450.v5.5	77.9683	69.2735	81.2602	477.459	467.976	496.55	-2.65615	1.1557e-82	2.06734e-81	Cre02.g145450	chromosome_2	7298496	7301738	-	384	-	- && -	-	144	118	147	266	286	281	10.4709	9.2935	10.927	62.5487	61.0375	64.8893
Cre06.g251900.v5.5	24.9065	35.8109	13.8198	123.852	170.173	173.174	-2.65362	7.53439e-21	4.45663e-20	Cre06.g251900	chromosome_6	384756	388598	+	1254	-	- && Q8S339.1 RecName: Full=Inner membrane ALBINO3-like protein 1, chloroplastic; Flags: Precursor	-	46	61	25	69	104	98	1.02426	1.47116	0.569061	4.96843	6.7967	6.9299
Cre17.g705950.v5.5	0	3.52238	2.76395	7.17983	22.9079	8.8354	-2.6503	0.00358732	0.00692359	Cre17.g705950	chromosome_17	1325573	1327728	-	493	-	- && -	-	0	6	5	4	14	5	0	0.368072	0.289494	0.732624	2.32725	0.899335
Cre12.g493950.v5.5	1824.67	1643.19	1782.2	10952.8	10933.6	11046	-2.6486	0	0	Cre12.g493950	chromosome_12	403452	405828	-	495	-	- && B8HMS6.1 RecName: Full=30S ribosomal protein S13	-	3370	2799	3224	6102	6682	6251	190.097	171.012	185.912	1113.1	1106.28	1119.81
Cre01.g039250.v5.5	21134.3	20875.4	20797.6	132813	127720	132604	-2.64599	0	0	Cre01.g039250	chromosome_1	5534236	5536887	+	861	-	- && P49688.2 RecName: Full=40S ribosomal protein S2-3	-	39033	35559	37623	73992	78055	75041	1265.84	1249.04	1247.29	7759.78	7429.5	7728.47
Cre12.g560902.v5.5	5.41446	0.587063	4.42232	23.3345	21.2717	21.205	-2.64494	7.36817e-05	0.000176743	Cre12.g560902	chromosome_12	6887156	6889037	-	189	-	- && -	-	10	1	8	13	13	12	1.47737	0.160017	1.20822	6.21083	5.63694	5.63012
Cre06.g284650.v5.5	10.8289	20.5472	26.5339	95.1328	129.266	136.065	-2.64143	6.53413e-18	3.45557e-17	Cre06.g284650	chromosome_6	5476657	5480550	+	840	-	- && -	-	20	35	48	53	79	77	0.664817	1.26014	1.63109	5.69724	7.70744	8.12849
Cre17.g719701.v5.5	5.95591	9.39301	8.29186	37.6941	45.8159	63.6149	-2.64122	1.02071e-09	3.64921e-09	Cre17.g719701	chromosome_17	2898154	2900521	-	423	-	- && -	-	11	16	15	21	28	36	0.726112	1.14395	1.0122	4.48277	5.42475	7.54676
Cre12.g495951.v5.5	236.612	224.845	252.625	1425.2	1544.65	1482.58	-2.64025	1.43039e-220	5.70944e-219	Cre12.g495951	chromosome_12	819622	825594	+	603	-	- && Q9ASS6.1 RecName: Full=Photosynthetic NDH subunit of lumenal location 5, chloroplastic; AltName: Full=Cyclophilin of 20 kDa 2; AltName: Full=Peptidyl-prolyl cis-trans isomerase CYP20-2; Short=PPIase CYP20-2; AltName: Full=Rotamase CYP20-2; AltName: F	-	437	383	457	794	944	839	20.2356	19.2092	21.6329	118.897	128.297	123.379
Cre06.g266100.v5.5	3.79012	5.28357	9.39744	19.7445	49.0884	45.9441	-2.63904	4.04277e-07	1.20069e-06	Cre06.g266100	chromosome_6	2205672	2208373	+	1296	-	- && -	-	7	9	17	11	30	26	0.150815	0.210023	0.374421	0.7664	1.89705	1.77896
Cre09.g400300.v5.5	16.2434	18.786	12.1614	113.082	86.7229	93.6553	-2.63744	6.6135e-18	3.49635e-17	Cre09.g400300	chromosome_9	1122196	1126685	+	1935	-	- && -	-	30	32	22	63	53	53	0.432904	0.500147	0.324533	2.93987	2.24469	2.42881
Cre06.g254150.v5.5	76.8854	71.0346	77.3907	454.124	520.337	425.866	-2.63624	1.33009e-75	2.16254e-74	Cre06.g254150	chromosome_6	787216	791988	-	2991	-	- && Q15269.2 RecName: Full=Periodic tryptophan protein 2 homolog	-	142	121	140	253	318	241	1.32563	1.22348	1.33607	7.63787	8.71311	7.14494
Cre07.g325741.v5.5	136.444	126.219	152.017	807.731	873.774	897.677	-2.63611	8.93595e-131	2.41302e-129	Cre07.g325741	chromosome_7	1898119	1903081	-	1959	-	- && P38361.1 RecName: Full=Phosphate permease PHO89; AltName: Full=Na(+)/Pi cotransporter PHO89	-	252	215	275	450	534	508	3.59185	3.31919	4.00696	20.7418	22.3393	22.9947
Cre10.g443250.v5.5	50.896	51.6616	36.4842	283.603	323.984	254.46	-2.63452	1.87517e-44	1.9231e-43	Cre10.g443250	chromosome_10	3269501	3275248	-	1668	-	- && Q84WV1.1 RecName: Full=T-complex protein 1 subunit gamma; Short=TCP-1-gamma; AltName: Full=CCT-gamma; AltName: Full=Chaperonin CCT3	-	94	88	66	158	198	144	1.57356	1.59557	1.12944	8.55321	9.72818	7.65534
Cre05.g242050.v5.5	5.95591	6.45769	9.39744	59.2336	37.6345	38.8758	-2.63449	4.55923e-09	1.55585e-08	Cre05.g242050	chromosome_5	1825778	1829704	-	2457	-	- && -	-	11	11	17	33	23	22	0.125008	0.135399	0.197497	1.21277	0.767158	0.793991
Cre12.g518002.v5.5	6.49736	8.21888	7.73907	32.3092	60.5424	45.9441	-2.63389	3.00054e-09	1.03809e-08	Cre12.g518002	chromosome_12	4111925	4113185	-	282	-	- && -	-	12	14	14	18	37	26	1.18818	1.50144	1.41708	5.76357	10.7526	8.17565
Cre12.g483850.v5.5	1775.4	1710.12	1672.74	10398.2	10470.6	11139.7	-2.63332	0	0	Cre12.g483850	chromosome_12	84672	85365	-	177	-	- && -	-	3279	2913	3026	5793	6399	6304	517.273	497.732	487.992	2955.28	2962.79	3158.21
Cre10.g454500.v5.5	0	1.17413	2.21116	10.7697	4.90884	5.30124	-2.63229	0.0230437	0.0386643	Cre10.g454500	chromosome_10	4885571	4887166	-	213	-	- && -	-	0	2	4	6	3	3	0	0.283974	0.53604	2.54355	1.15426	1.24894
Cre07.g339250.v5.5	6.49736	5.28357	12.1614	44.8739	50.7247	53.0124	-2.63076	1.40017e-09	4.95225e-09	Cre07.g339250	chromosome_7	3932854	3934927	-	1200	-	- && Q9SJF3.2 RecName: Full=mRNA-decapping enzyme-like protein; AltName: Full=DCP1 homolog	-	12	9	22	25	31	30	0.279223	0.226824	0.523309	1.88116	2.11711	2.21686
Cre18.g749997.v5.5	0	2.34825	1.10558	10.7697	1.63628	8.8354	-2.62911	0.0272602	0.0449617	Cre18.g749997	scaffold_18	248325	251670	-	2112	-	- && -	-	0	4	2	6	1	5	0	0.0572789	0.0270304	0.256522	0.0388033	0.20993
Cre01.g055453.v5.5	104.499	123.283	100.055	597.721	698.692	728.037	-2.6287	1.54263e-96	3.19366e-95	Cre01.g055453	chromosome_1	7705290	7711082	+	1479	-	- && Q9FFF4.1 RecName: Full=Acetolactate synthase small subunit 1, chloroplastic; AltName: Full=Acetohydroxy-acid synthase small subunit; Short=AHAS; Short=ALS; AltName: Full=Protein valine-tolerant 1; Flags: Precursor	-	193	210	181	333	427	412	3.64368	4.29417	3.49323	20.3303	23.6604	24.7017
Cre16.g649433.v5.5	19.4921	24.0696	10.503	138.212	93.268	102.491	-2.62859	4.05445e-17	2.07836e-16	Cre16.g649433	chromosome_16	1048030	1056135	-	3780	-	- && Q9LUM4.2 RecName: Full=Ethylene-responsive transcription factor RAP2-2; Short=AtRAP2.2; AltName: Full=Protein RELATED TO APETALA2 2	-	36	41	19	77	57	58	0.265927	0.328035	0.143476	1.83936	1.23579	1.36061
Cre09.g406550.v5.5	12.9947	14.0895	9.39744	89.7479	70.3601	65.382	-2.62848	3.43894e-14	1.55948e-13	Cre09.g406550	chromosome_9	6287495	6293486	+	1410	-	- && -	-	24	24	17	50	43	37	0.475274	0.514779	0.344149	3.20198	2.49926	2.32692
Cre06.g299000.v5.5	3054.3	2947.06	2952.45	18321.1	18157.8	18891.9	-2.62838	0	0	Cre06.g299000	chromosome_6	7349967	7351178	-	540	-	- && P49557.1 RecName: Full=50S ribosomal protein L21, chloroplastic (chloroplast) [Odontella sinensis]	-	5641	5020	5341	10207	11097	10691	291.685	281.15	282.322	1706.76	1684.12	1755.59
Cre12.g529400.v5.5	62526.8	60650.7	60458.1	383355	371640	378521	-2.62587	0	0	Cre12.g529400	chromosome_12	5337169	5338626	-	261	-	- && P47903.1 RecName: Full=40S ribosomal protein S27	-	115481	103312	109369	213573	227125	214207	12354.4	11971.2	11961.1	73888	71316	72776.5
Cre02.g116450.v5.5	68.7637	87.4724	74.6267	540.282	415.615	468.276	-2.62562	8.1139e-69	1.21372e-67	Cre02.g116450	chromosome_2	6496888	6499499	+	777	-	- && Q9SE42.1 RecName: Full=Ribulose-phosphate 3-epimerase, cytoplasmic isoform; AltName: Full=Cyt-RPEase; AltName: Full=Pentose-5-phosphate 3-epimerase; Short=PPE; AltName: Full=RPEcyt; AltName: Full=Ribulose-5-phosphate-epimerase	-	127	149	135	301	254	265	4.56388	5.79954	4.9594	34.9795	26.7901	30.2429
Cre08.g372000.v5.5	29.2381	35.2238	22.6644	141.802	199.626	194.379	-2.62468	4.03748e-28	2.9529e-27	Cre08.g372000	chromosome_8	2509558	2514419	+	957	-	- && -	-	54	60	41	79	122	110	1.57555	1.89613	1.22289	7.45389	10.4474	10.1925
Cre17.g698000.v5.5	541.446	520.725	572.691	3293.75	3230.02	3546.53	-2.62219	0	0	Cre17.g698000	chromosome_17	254682	259533	-	1725	-	- && P38482.1 RecName: Full=ATP synthase subunit beta, mitochondrial; Flags: Precursor	-	1000	887	1036	1835	1974	2007	16.1869	15.5512	17.143	96.0539	93.7822	103.171
Cre12.g490150.v5.5	0.541446	2.34825	0.552791	5.38487	3.27256	12.3696	-2.62182	0.0224315	0.0377268	Cre12.g490150	chromosome_12	1145670	1155585	-	4066	-	- && P15043.5 RecName: Full=ATP-dependent DNA helicase RecQ	-	1	4	1	3	2	7	0.00686727	0.0297523	0.0070202	0.0666226	0.0403111	0.152661
Cre12.g512300.v5.5	40.6085	48.7262	46.9872	285.398	278.168	273.898	-2.62042	3.60325e-49	4.01059e-48	Cre12.g512300	chromosome_12	1768951	1777470	-	3288	-	- && Q9CAG3.1 RecName: Full=Lipoxygenase 6, chloroplastic; Short=AtLOX6; Flags: Precursor	-	75	83	85	159	170	155	0.636914	0.76344	0.737911	4.3665	4.2372	4.18021
Cre14.g615450.v5.5	17.8677	22.3084	12.1614	93.3378	147.265	79.5186	-2.61938	3.78462e-16	1.86485e-15	Cre14.g615450	chromosome_14	1132610	1138055	-	2463	-	- && -	-	33	38	22	52	90	45	0.374111	0.466603	0.254962	1.90637	2.99461	1.62012
Cre12.g519000.v5.5	57.3933	27.592	46.4344	288.988	273.259	247.391	-2.61815	6.92553e-35	5.86649e-34	Cre12.g519000	chromosome_12	4232032	4234350	-	798	-	- && Q42440.1 RecName: Full=N-(5'-phosphoribosyl)anthranilate isomerase 1, chloroplastic; Flags: Precursor	-	106	47	84	161	167	140	3.70898	1.78124	3.00464	18.2176	17.1505	15.5569
Cre11.g467686.v5.5	0.541446	1.17413	1.65837	7.17983	9.81769	3.53416	-2.61347	0.0198396	0.0337551	Cre11.g467686	chromosome_11	1154620	1159945	-	2169	-	- && -	-	1	2	3	4	6	2	0.0128734	0.0278868	0.0394801	0.166521	0.226701	0.0817652
Cre17.g727100.v5.5	76.3439	110.368	82.3658	551.052	526.883	565.466	-2.61344	2.64099e-76	4.34853e-75	Cre17.g727100	chromosome_17	3709517	3711841	-	735	-	- && -	-	141	188	149	307	322	320	5.35653	7.73569	5.78649	37.7154	35.903	38.6065
Cre12.g513750.v5.5	165.683	146.179	149.253	962.097	852.503	1009	-2.61251	7.97607e-135	2.19972e-133	Cre12.g513750	chromosome_12	3588205	3589812	-	321	-	- && O81187.1 RecName: Full=Glutaredoxin	-	306	249	270	536	521	571	26.6175	23.4597	24.0091	150.774	133.013	157.735
Cre06.g278128.v5.5	8.66314	9.98007	4.42232	46.6689	37.6345	56.5466	-2.61155	4.62004e-09	1.57556e-08	Cre06.g278128	chromosome_6	3634607	3637592	-	1338	-	- && -	-	16	17	8	26	23	32	0.333899	0.384257	0.170667	1.75463	1.40875	2.12076
Cre04.g225800.v5.5	7.58025	8.80595	6.63349	37.6941	42.5433	60.0807	-2.60926	2.08226e-09	7.28509e-09	Cre04.g225800	chromosome_4	3114130	3123485	-	5757	-	- && P40480.1 RecName: Full=Protein HOS4	-	14	15	12	21	26	34	0.0679021	0.0787995	0.0594979	0.329375	0.370117	0.523698
Cre07.g319200.v5.5	2.70723	4.69651	11.0558	25.1294	34.3619	53.0124	-2.60688	1.36313e-06	3.87858e-06	Cre07.g319200	chromosome_7	946758	950799	+	2511	-	- && -	-	5	8	20	14	21	30	0.0556	0.0963545	0.227353	0.503442	0.685385	1.05943
Cre15.g643700.v5.5	5.95591	8.80595	4.97511	43.079	34.3619	42.4099	-2.60558	2.62381e-08	8.51409e-08	Cre15.g643700	chromosome_15	1706402	1715237	-	4089	-	- && -	-	11	15	9	24	21	24	0.0751151	0.110944	0.0628264	0.529983	0.420886	0.520466
Cre12.g552006.v5.5	4.87302	4.10944	0.552791	16.1546	32.7256	8.8354	-2.6055	0.000522742	0.00113042	Cre12.g552006	chromosome_12	7999318	8002478	-	823	-	- && -	-	9	7	1	9	20	5	0.305347	0.257233	0.034683	0.98744	1.99156	0.538727
Cre06.g278500.v5.5	61.1834	48.7262	57.4902	405.661	266.714	348.115	-2.60389	1.79972e-46	1.9153e-45	Cre06.g278500	chromosome_6	4841022	4844535	+	1296	-	- && Q9VR56.1 RecName: Full=tRNA methyltransferase 10 homolog A; AltName: Full=RNA (guanine-9-)-methyltransferase domain-containing protein 2 homolog	-	113	83	104	226	163	197	2.43459	1.93688	2.29058	15.746	10.3073	13.4791
Cre02.g103200.v5.5	5.41446	4.10944	4.42232	34.1042	27.8168	22.972	-2.60263	2.19695e-06	6.12644e-06	Cre02.g103200	chromosome_2	4840727	4856088	+	10779	-	- && P14605.1 RecName: Full=Adenylate cyclase; AltName: Full=ATP pyrophosphate-lyase; AltName: Full=Adenylyl cyclase	-	10	7	8	19	17	13	0.0259044	0.0196403	0.021185	0.159163	0.129251	0.106946
Cre10.g450879.v5.5	70.388	48.1392	50.8567	416.43	283.077	332.211	-2.6025	8.46867e-44	8.56632e-43	Cre10.g450879	chromosome_10	4307585	4313989	-	1665	-	- && Q9ASU7.1 RecName: Full=Peter Pan-like protein	-	130	82	92	232	173	188	2.18012	1.48946	1.57721	12.5818	8.51519	10.0125
Cre10.g453707.v5.5	2.16579	8.21888	7.18628	30.5143	24.5442	51.2453	-2.60163	1.56148e-06	4.41461e-06	Cre10.g453707	chromosome_10	4732618	4735866	+	1920	-	- && -	-	4	14	13	17	15	29	0.0581715	0.220524	0.193267	0.799495	0.640254	1.33935
Cre16.g688600.v5.5	7.0388	5.28357	7.18628	41.284	22.9079	54.7795	-2.60108	1.07056e-07	3.3305e-07	Cre16.g688600	chromosome_16	3663400	3668525	-	516	-	- && -	-	13	9	13	23	14	31	0.703469	0.527499	0.719135	4.02482	2.22352	5.32734
Cre10.g431550.v5.5	61.1834	56.3581	71.8628	382.326	341.983	425.866	-2.60002	3.4465e-59	4.53506e-58	Cre10.g431550	chromosome_10	1871388	1874934	+	1254	-	- && P47734.2 RecName: Full=S-(hydroxymethyl)glutathione dehydrogenase; AltName: Full=Glutathione-dependent formaldehyde dehydrogenase; Short=FALDH; Short=FDH	-	113	96	130	213	209	241	2.51613	2.31527	2.95912	15.3373	13.6588	17.0419
Cre01.g003800.v5.5	11.9118	22.8955	9.95023	98.7227	67.0875	104.258	-2.5975	7.92648e-14	3.53561e-13	Cre01.g003800	chromosome_1	726049	736490	+	6942	-	- && F4JTP5.1 RecName: Full=Serine/threonine-protein kinase STY46; AltName: Full=Serine/threonine/tyrosine-protein kinase 46	-	22	39	18	55	41	59	0.0884891	0.169906	0.0740124	0.715395	0.484018	0.753643
Cre15.g635100.v5.5	23.2822	21.7213	27.6395	138.212	165.264	136.065	-2.59748	5.66656e-26	3.92438e-25	Cre15.g635100	chromosome_15	174383	180224	+	2268	-	- && Q8RWD0.2 RecName: Full=Zinc finger protein CONSTANS-LIKE 16	-	43	37	50	77	101	77	0.529391	0.493387	0.62928	3.0656	3.64956	3.01055
Cre03.g159083.v5.5	3.24868	5.87063	7.73907	26.9244	37.6345	37.1087	-2.59658	4.79421e-07	1.41547e-06	Cre03.g159083	chromosome_3	2412741	2414412	+	288	-	- && -	-	6	10	14	15	23	21	0.581715	1.05011	1.38756	4.70291	6.54482	6.46584
Cre12.g555951.v5.5	90.4215	92.756	102.266	576.182	582.516	563.699	-2.59319	1.33687e-95	2.753e-94	Cre12.g555951	chromosome_12	7522549	7524987	-	384	-	- && B6TRH4.1 RecName: Full=Riboflavin biosynthesis protein PYRD, chloroplastic; Includes: RecName: Full=Diaminohydroxyphosphoribosylaminopyrimidine deaminase; Short=DRAP deaminase; AltName: Full=Riboflavin-specific deaminase; Includes: RecName: Full=Inac	-	167	158	185	321	356	319	12.1433	12.4438	13.7517	75.4817	75.9768	73.6644
Cre03.g189500.v5.5	34.6526	29.3532	19.9005	217.19	150.538	137.832	-2.58922	9.35532e-24	6.06514e-23	Cre03.g189500	chromosome_3	5852786	5855049	+	657	-	- && Q58549.1 RecName: Full=ADP-ribose pyrophosphatase; AltName: Full=ADP-ribose diphosphatase; AltName: Full=ADP-ribose phosphohydrolase; AltName: Full=Adenosine diphosphoribose pyrophosphatase; Short=ADPR-PPase	-	64	50	36	121	92	78	2.71998	2.30162	1.56406	16.6298	11.4758	10.5276
Cre07.g329150.v5.5	59.0177	72.2088	84.577	472.074	361.618	464.742	-2.58812	4.06291e-57	5.1879e-56	Cre07.g329150	chromosome_7	2454264	2467355	+	2325	-	- && F4IE66.1 RecName: Full=Pre-mRNA-splicing factor ATP-dependent RNA helicase DEAH10; AltName: Full=DEAH RNA helicase homolog PRP22; AltName: Full=Protein ROOT INITIATION DEFECTIVE 1	-	109	123	153	263	221	263	1.30905	1.59997	1.87839	10.2141	7.78989	10.0307
Cre16.g659700.v5.5	117.494	101.562	117.744	683.879	597.243	747.475	-2.58811	1.58927e-95	3.26842e-94	Cre16.g659700	chromosome_16	2350939	2352908	+	309	-	- && -	-	217	173	213	381	365	423	19.6089	16.9323	19.676	111.336	96.8047	121.389
Cre06.g294500.v5.5	7.0388	0.587063	7.18628	28.7193	32.7256	28.2733	-2.58778	1.40189e-05	3.62242e-05	Cre06.g294500	chromosome_6	6738047	6741211	+	882	-	- && -	-	13	1	13	16	20	16	0.411553	0.0342894	0.420718	1.63802	1.85833	1.60861
Cre11.g479150.v5.5	168.39	160.268	161.968	962.097	1029.22	957.758	-2.58773	4.04306e-156	1.27078e-154	Cre11.g479150	chromosome_11	3122649	3126185	-	2316	-	- && -	-	311	273	293	536	629	542	3.7495	3.56494	3.61115	20.8975	22.2574	20.752
Cre12.g528900.v5.5	116.952	97.4525	108.9	615.671	646.331	680.326	-2.58532	3.10513e-101	6.81943e-100	Cre12.g528900	chromosome_12	5290593	5292993	+	540	-	- && A4QND5.1 RecName: Full=60S ribosome subunit biogenesis protein NIP7 homolog	-	216	166	197	343	395	385	11.1689	9.297	10.4133	57.3546	59.9467	63.2216
Cre12.g537581.v5.5	35.7355	61.6416	48.0928	324.887	255.26	289.801	-2.58291	1.95749e-39	1.7974e-38	Cre12.g537581	chromosome_12	6375607	6383512	-	1572	-	- && Q0AW31.1 RecName: Full=Bifunctional purine biosynthesis protein PurH; Includes: RecName: Full=Phosphoribosylaminoimidazolecarboxamide formyltransferase; AltName: Full=AICAR transformylase; Includes: RecName: Full=IMP cyclohydrolase; AltName: Full=ATI	-	66	105	87	181	156	164	1.17231	2.02007	1.57973	10.3967	8.13269	9.25102
Cre07.g320750.v5.5	33.5697	21.1343	34.273	148.982	183.263	201.447	-2.58114	2.47506e-27	1.77589e-26	Cre07.g320750	chromosome_7	1168552	1174826	+	2976	-	- && Q6DNF4.1 RecName: Full=Soluble guanylate cyclase gcy-36	-	62	36	62	83	112	114	0.581715	0.365846	0.594669	2.51833	3.08423	3.3968
Cre12.g527550.v5.5	147.273	100.388	127.695	766.447	733.054	751.009	-2.58096	1.9634e-95	4.02186e-94	Cre12.g527550	chromosome_12	5176560	5177965	-	375	-	- && -	-	272	171	231	427	448	425	20.253	13.7909	17.5832	102.817	97.9059	100.498
Cre03.g156750.v5.5	83.9242	61.0546	74.6267	430.79	474.522	408.196	-2.57869	3.27809e-65	4.67821e-64	Cre03.g156750	chromosome_3	2084936	2090350	+	1611	-	- && P40412.1 RecName: Full=T-complex protein 1 subunit epsilon; Short=TCP-1-epsilon; AltName: Full=CCT-epsilon; AltName: Full=TCP-K19	-	155	104	135	240	290	231	2.68651	1.95239	2.39197	13.4519	14.7525	12.7149
Cre17.g732100.v5.5	12.4533	12.9154	12.7142	80.7731	63.815	83.0528	-2.57783	1.76096e-14	8.0799e-14	Cre17.g732100	chromosome_17	4443261	4447788	-	1098	-	- && Q29S00.1 RecName: Full=Protein OSCP1	-	23	22	23	45	39	47	0.584894	0.605967	0.597919	3.70065	2.91088	3.79572
Cre14.g633050.v5.5	5.41446	2.93532	6.0807	23.3345	29.4531	33.5745	-2.57612	2.90995e-06	8.03822e-06	Cre14.g633050	chromosome_14	3939688	3944473	-	2553	-	- && -	-	10	5	11	13	18	19	0.109371	0.0592308	0.122987	0.459791	0.577809	0.659935
Cre03.g160500.v5.5	206.833	190.208	181.315	1215.19	1115.94	1116.8	-2.57483	1.12809e-167	3.71888e-166	Cre03.g160500	chromosome_3	2579138	2586091	+	1776	-	- && P37879.1 RecName: Full=Lysine--tRNA ligase; AltName: Full=Lysyl-tRNA synthetase; Short=LysRS	-	382	324	328	677	682	632	6.00581	5.51735	5.27166	34.4202	31.4705	31.5553
Cre14.g626000.v5.5	164.058	112.129	144.278	813.116	823.049	871.171	-2.57341	4.87806e-101	1.06678e-99	Cre14.g626000	chromosome_14	2616960	2625295	-	2409	-	- && -	-	303	191	261	453	503	493	3.51202	2.39787	3.09258	16.9797	17.1117	18.1471
Cre01.g028550.v5.5	20.0335	28.179	30.4035	165.136	157.083	144.901	-2.5729	2.3199e-26	1.62184e-25	Cre01.g028550	chromosome_1	4258323	4261294	+	1140	-	- && Q8N6M0.1 RecName: Full=OTU domain-containing protein 6B; AltName: Full=DUBA-5	-	37	48	55	92	96	82	0.906251	1.2734	1.37713	7.28704	6.90126	6.37833
Cre02.g082250.v5.5	145.108	136.786	125.483	804.141	849.23	766.913	-2.57109	2.1829e-123	5.59305e-122	Cre02.g082250	chromosome_2	1217861	1222986	-	1077	-	- && Q8L7R2.1 RecName: Full=Homoserine kinase; AltName: Full=Protein DOWNY MILDEW RESISTANT 1; Flags: Precursor	-	268	233	227	448	519	434	6.94817	6.54288	6.01626	37.5604	39.4924	35.7332
Cre07.g356450.v5.5	24.3651	24.0696	30.9563	118.467	197.99	153.736	-2.5685	7.00412e-24	4.55414e-23	Cre07.g356450	chromosome_7	6206487	6220712	-	9228	-	- && P49606.1 RecName: Full=Adenylate cyclase; AltName: Full=ATP pyrophosphate-lyase; AltName: Full=Adenylyl cyclase	-	45	41	56	66	121	87	0.136162	0.134371	0.17322	0.645809	1.07458	0.836007
Cre16.g663315.v5.5	34.1111	27.592	25.4284	174.111	173.446	169.64	-2.56801	4.87749e-30	3.71057e-29	Cre16.g663315	chromosome_16	2828650	2830978	+	624	-	- && -	-	63	47	46	97	106	96	2.81908	2.27794	2.10421	14.0364	13.9214	13.6422
Cre08.g358350.v5.5	45.4815	51.0745	45.3288	321.297	248.715	270.363	-2.56597	4.71472e-45	4.89341e-44	Cre08.g358350	chromosome_8	24556	30597	+	3249	-	- && -	-	84	87	82	179	152	153	0.721907	0.809838	0.720412	4.97475	3.83404	4.1758
Cre02.g097550.v5.5	52.5203	56.3581	53.0679	328.477	335.438	293.335	-2.56462	5.35234e-54	6.46235e-53	Cre02.g097550	chromosome_2	4083750	4087647	-	891	-	- && O82314.2 RecName: Full=Probable transcriptional regulatory protein At2g25830	-	97	96	96	183	205	166	3.0398	3.25853	3.07546	18.5456	18.8555	16.5207
Cre07.g341900.v5.5	3.24868	2.93532	2.76395	1.79496	26.1805	24.7391	-2.56417	0.00106427	0.00221484	Cre07.g341900	chromosome_7	4241391	4249592	+	4614	-	- && -	-	6	5	5	1	16	14	0.0363099	0.0327734	0.0309321	0.01957	0.284187	0.26906
Cre07.g328200.v5.5	46.5644	46.378	27.0867	271.039	220.898	217.351	-2.56327	1.17902e-32	9.52973e-32	Cre07.g328200	chromosome_7	2348066	2351898	+	915	-	- && P82715.3 RecName: Full=PsbP domain-containing protein 5, chloroplastic; AltName: Full=OEC23-like protein 6; AltName: Full=PsbP-related thylakoid lumenal protein 4; AltName: Full=Thylakoid lumenal 35.8 kDa protein; Flags: Precursor	-	86	79	49	151	135	123	2.62439	2.61117	1.52859	14.9013	12.0914	11.9202
Cre12.g494850.v5.5	399.046	352.238	361.525	2245.49	2050.26	2286.6	-2.56306	2.09948e-262	9.99957e-261	Cre12.g494850	chromosome_12	697228	700110	-	795	-	- && Q6ZC69.1 RecName: Full=Probable adenylate kinase 2, chloroplastic; AltName: Full=Adenylate monophosphate kinase 2; Flags: Precursor	-	737	600	654	1251	1253	1294	25.8852	22.8251	23.4816	142.088	129.165	144.333
Cre11.g476550.v5.5	38.4427	41.0944	37.037	260.269	206.171	222.652	-2.5628	1.72323e-38	1.55652e-37	Cre11.g476550	chromosome_11	2646435	2651890	+	1044	-	- && -	-	71	70	67	145	126	126	1.89893	2.0278	1.83185	12.5411	9.89082	10.7021
Cre11.g483250.v5.5	5.41446	1.17413	1.65837	21.5395	6.54512	21.205	-2.56214	0.00113187	0.00234514	Cre11.g483250	chromosome_11	3779247	3784383	+	2364	-	- && -	-	10	2	3	12	4	12	0.118115	0.0255865	0.0362235	0.458355	0.138668	0.450124
Cre03.g204800.v5.5	13.5362	13.5025	9.95023	77.1832	68.7238	72.4503	-2.56157	7.30232e-14	3.26095e-13	Cre03.g204800	chromosome_3	7568494	7573059	-	1089	-	- && A8N0V8.1 RecName: Full=ATPase GET3; AltName: Full=Arsenical pump-driving ATPase; AltName: Full=Arsenite-stimulated ATPase; AltName: Full=Golgi to ER traffic protein 3; AltName: Full=Guided entry of tail-anchored proteins 3	-	25	23	18	43	42	41	0.641008	0.638747	0.471804	3.5654	3.1607	3.33852
Cre12.g552100.v5.5	15.7019	11.1542	15.4781	66.4134	86.7229	97.1894	-2.56155	6.11509e-15	2.86163e-14	Cre12.g552100	chromosome_12	7979319	7982752	+	756	-	- && -	-	29	19	28	37	53	55	1.07109	0.760082	1.05719	4.41924	5.74535	6.45118
Cre10.g462000.v5.5	15.1605	11.7413	6.63349	71.7983	81.8141	44.177	-2.56152	7.64319e-11	2.93752e-10	Cre10.g462000	chromosome_10	5897903	5902624	+	879	-	- && -	-	28	20	12	40	50	25	0.889448	0.688129	0.389681	4.10903	4.66169	2.52202
Cre02.g102250.v5.5	24531.9	24629.1	24166.9	145860	139624	147311	-2.56123	0	0	Cre02.g102250	chromosome_2	4738895	4740506	-	564	-	- && Q9SIP7.1 RecName: Full=40S ribosomal protein S3-1	-	45308	41953	43718	81261	85330	83364	2243.09	2249.64	2212.57	13009.8	12398.9	13106.8
Cre16.g659850.v5.5	10.8289	11.7413	14.9253	71.7983	75.2689	74.2174	-2.56122	4.56357e-14	2.05626e-13	Cre16.g659850	chromosome_16	2363709	2367364	+	741	-	- && -	-	20	20	27	40	46	42	0.753639	0.816282	1.04007	4.87427	5.08747	5.02608
Cre07.g352300.v5.5	28.1552	11.7413	25.4284	125.647	137.448	123.696	-2.56017	5.45365e-19	3.00386e-18	Cre07.g352300	chromosome_7	5656653	5659984	+	1116	-	- && Q58871.1 RecName: Full=Uncharacterized tRNA/rRNA methyltransferase MJ1476	-	52	20	46	70	84	70	1.30104	0.541994	1.17655	5.66372	6.16847	5.56201
Cre15.g638303.v5.5	8.66314	17.0248	18.2421	70.0034	80.1778	107.792	-2.55725	8.53694e-14	3.80572e-13	Cre15.g638303	chromosome_15	1081876	1086727	+	2874	-	- && -	-	16	29	33	39	49	61	0.155448	0.305169	0.327751	1.22531	1.39724	1.88209
Cre06.g271376.v5.5	2.70723	0.587063	1.10558	12.5647	6.54512	7.06832	-2.55695	0.0107688	0.0191971	Cre06.g271376	chromosome_6	2810422	2810953	+	414	-	- && P54347.3 RecName: Full=Histone H2B.4; AltName: Full=H2B-IV	-	5	1	2	7	4	4	0.337226	0.0730514	0.137894	1.52674	0.791812	0.856757
Cre12.g557500.v5.5	15.7019	5.87063	21.5588	70.0034	99.8132	84.8199	-2.5569	4.65796e-12	1.90027e-11	Cre12.g557500	chromosome_12	7298117	7311804	-	5967	-	- && Q61481.2 RecName: Full=Calcium/calmodulin-dependent 3',5'-cyclic nucleotide phosphodiesterase 1A; Short=Cam-PDE 1A; AltName: Full=61 kDa Cam-PDE	-	29	10	39	39	61	48	0.135704	0.0506842	0.186563	0.590169	0.837792	0.713318
Cre07.g326600.v5.5	13.5362	2.93532	6.63349	28.7193	40.907	67.1491	-2.55629	4.9334e-07	1.45491e-06	Cre07.g326600	chromosome_7	2142096	2153103	+	2304	-	- && Q11067.1 RecName: Full=Probable protein disulfide-isomerase A6; Flags: Precursor	-	25	5	12	16	25	38	0.302977	0.0656321	0.148667	0.627055	0.889242	1.46251
Cre02.g095850.v5.5	26.5309	23.4825	18.2421	129.237	134.175	137.832	-2.55525	1.98078e-23	1.27564e-22	Cre02.g095850	chromosome_2	3850028	3853683	-	1392	-	- && -	-	49	40	33	72	82	78	0.982898	0.869059	0.676692	4.67048	4.82766	4.96882
Cre06.g278175.v5.5	61.7249	64.5769	56.9374	402.071	359.982	314.54	-2.55512	3.91807e-56	4.91802e-55	Cre06.g278175	chromosome_6	3856499	3860641	-	1446	-	- && Q3MKM6.1 RecName: Full=U3 snoRNP-associated protein-like EMB2271; AltName: Full=Protein EMBRYO DEFECTIVE 2271; AltName: Full=Protein YAO-like	-	114	110	103	224	220	178	2.20134	2.30066	2.03323	13.9877	12.4686	10.9157
Cre11.g469450.v5.5	5.41446	10.5671	1.10558	23.3345	40.907	35.3416	-2.55485	1.21587e-05	3.1591e-05	Cre11.g469450	chromosome_11	2129556	2134327	+	1110	-	- && Q9JMB5.2 RecName: Full=Proteasomal ubiquitin receptor ADRM1; AltName: Full=110 kDa cell membrane glycoprotein; Short=Gp110; AltName: Full=Adhesion-regulating molecule 1; Short=ARM-1; AltName: Full=Rpn13 homolog	-	10	18	2	13	25	20	0.251552	0.490431	0.0514308	1.05752	1.84578	1.59774
Cre02.g083550.v5.5	1.08289	1.17413	7.18628	23.3345	14.7265	17.6708	-2.55408	0.000675893	0.00143978	Cre02.g083550	chromosome_2	1425651	1431112	+	1944	-	- && -	-	2	2	13	13	9	10	0.0287267	0.0311145	0.190881	0.603831	0.37941	0.456144
Cre04.g214545.v5.5	14.6191	6.45769	12.1614	64.6185	55.6336	75.9845	-2.55351	1.74833e-11	6.94103e-11	Cre04.g214545	chromosome_4	58276	66707	+	6306	-	- && -	-	27	11	22	36	34	43	0.119553	0.0527554	0.099583	0.515486	0.441863	0.604662
Cre17.g700750.v5.5	21.6579	44.6168	42.5649	235.139	181.627	220.885	-2.55294	6.16947e-27	4.38815e-26	Cre17.g700750	chromosome_17	692353	695086	-	672	-	- && P0AC99.1 RecName: Full=Succinate-acetate/proton symporter SatP; AltName: Full=Succinate-acetate transporter protein >P0AC98.1 RecName: Full=Succinate-acetate/proton symporter SatP; AltName: Full=Succinate-acetate transporter protein >P0ACA0.1 RecName	-	40	76	77	131	111	125	1.66204	3.42037	3.27068	17.6023	13.5368	16.4945
Cre07.g336950.v5.5	39.5256	69.8605	55.8318	303.348	302.712	360.484	-2.5519	1.63658e-41	1.56859e-40	Cre07.g336950	chromosome_7	3621954	3629865	-	2619	-	- && Q00766.3 RecName: Full=Glycogen phosphorylase 1; Short=GP1	-	73	119	101	169	185	204	0.778285	1.37417	1.10079	5.82665	5.78893	6.90705
Cre12.g526750.v5.5	34.1111	55.771	53.6207	278.218	296.167	263.295	-2.54894	8.53506e-40	7.93556e-39	Cre12.g526750	chromosome_12	5097046	5098429	+	435	-	- && Q28BZ1.1 RecName: Full=RNA-binding protein 8A; AltName: Full=RNA-binding motif protein 8A; AltName: Full=Ribonucleoprotein RBM8A	-	63	95	97	155	181	149	4.04392	6.60485	6.36501	32.1744	34.0998	30.3735
Cre09.g392023.v5.5	1.62434	6.45769	4.97511	19.7445	27.8168	28.2733	-2.54854	2.48006e-05	6.24925e-05	Cre09.g392023	chromosome_9	3870873	3876539	+	2643	-	- && -	-	3	11	9	11	17	16	0.0316939	0.125871	0.097199	0.375806	0.527125	0.536811
Cre07.g343700.v5.5	299.961	339.323	325.041	1994.2	1827.73	1814.79	-2.54776	6.08544e-241	2.69198e-239	Cre07.g343700	chromosome_7	4536828	4542242	-	1353	-	- && Q8H107.2 RecName: Full=Dihydrolipoyllysine-residue succinyltransferase component of 2-oxoglutarate dehydrogenase complex 2, mitochondrial; AltName: Full=2-oxoglutarate dehydrogenase complex component E2-2; Short=OGDC-E2-2; AltName: Full=Dihydrolipoam	-	554	578	588	1111	1117	1027	11.4331	12.9199	12.405	74.1454	67.6578	67.3086
Cre03.g196850.v5.5	99.0847	110.955	119.956	583.361	693.783	644.984	-2.5437	1.47702e-92	2.93646e-91	Cre03.g196850	chromosome_3	6631929	6636910	+	1575	-	- && Q7ZXZ2.1 RecName: Full=U3 small nucleolar RNA-associated protein 15 homolog [Xenopus laevis]	-	183	189	217	325	424	365	3.24431	3.62919	3.93275	18.6325	22.0621	20.5499
Cre03.g182850.v5.5	0.541446	1.76119	3.86953	7.17983	17.9991	10.6025	-2.54298	0.00406028	0.00777362	Cre03.g182850	chromosome_3	5226553	5229128	-	1317	-	- && -	-	1	3	7	4	11	6	0.0212015	0.0688913	0.151715	0.274247	0.684493	0.403984
Cre03.g146267.v5.5	76.3439	83.363	69.6516	490.024	453.25	392.292	-2.54286	1.04559e-66	1.52154e-65	Cre03.g146267	chromosome_3	762759	769833	-	2607	-	- && Q9LXV4.1 RecName: Full=Zinc finger CCCH domain-containing protein 56; Short=AtC3H56	-	141	142	126	273	277	222	1.51018	1.64731	1.37958	9.45561	8.70765	7.5511
Cre01.g038500.v5.5	6.49736	11.7413	9.39744	57.4387	31.0893	72.4503	-2.54241	4.02424e-09	1.37661e-08	Cre01.g038500	chromosome_1	5466990	5471505	-	2256	-	- && O48921.1 RecName: Full=Cytochrome P450 97B2, chloroplastic; Flags: Precursor	-	12	20	17	32	19	41	0.148523	0.268114	0.215093	1.28079	0.690203	1.61155
Cre16.g672300.v5.5	41.6914	52.2486	54.7263	233.345	314.166	316.307	-2.54118	1.23979e-41	1.19345e-40	Cre16.g672300	chromosome_16	6568365	6570290	+	621	-	- && -	-	77	89	99	130	192	179	3.46219	4.33438	4.55051	18.9025	25.338	25.5599
Cre17.g705450.v5.5	18.9506	25.8308	21.5588	125.647	139.084	120.161	-2.54044	1.59248e-22	9.99047e-22	Cre17.g705450	chromosome_17	1270499	1274026	+	1719	-	- && -	-	35	44	39	70	85	68	0.568517	0.774115	0.647598	3.67697	4.05233	3.50777
Cre02.g095146.v5.5	49.2716	52.2486	54.1735	281.808	284.713	339.28	-2.54032	4.03962e-49	4.49306e-48	Cre02.g095146	chromosome_2	3640559	3644515	-	858	-	- && -	-	91	89	98	157	174	192	2.96146	3.13712	3.26028	16.5227	16.6197	19.8432
Cre03.g170950.v5.5	7.58025	14.0895	21.006	116.672	80.1778	51.2453	-2.53997	4.17584e-11	1.62787e-10	Cre03.g170950	chromosome_3	3860169	3862734	-	2019	-	- && -	-	14	24	38	65	49	29	0.193617	0.359504	0.537235	2.907	1.98894	1.27368
Cre16.g667769.v5.5	4.33157	4.69651	4.97511	23.3345	24.5442	33.5745	-2.53984	4.78141e-06	1.29453e-05	Cre16.g667769	chromosome_16	3356696	3358487	+	591	-	- && -	-	8	8	9	13	15	19	0.377967	0.409384	0.434682	1.9862	2.08001	2.85078
Cre17.g729900.v5.5	41.6914	37.572	34.8258	211.805	207.808	242.09	-2.53485	4.26113e-37	3.76137e-36	Cre17.g729900	chromosome_17	4155466	4159467	+	957	-	- && -	-	77	64	63	118	127	137	2.24662	2.02254	1.87908	11.1337	10.8756	12.6942
Cre17.g730250.v5.5	21.1164	28.7661	21.006	166.931	99.8132	143.134	-2.53146	1.02319e-20	6.01099e-20	Cre17.g730250	chromosome_17	4204615	4207701	+	507	-	- && Q9SQZ9.2 RecName: Full=PITH domain-containing protein At3g04780	-	39	49	38	93	61	81	2.14787	2.92292	2.1394	16.5632	9.86016	14.1669
Cre02.g102800.v5.5	45.4815	47.5521	51.4095	274.629	271.623	288.034	-2.52989	2.6251e-47	2.83449e-46	Cre02.g102800	chromosome_2	4799088	4802216	-	333	-	- && O81097.1 RecName: Full=DNA-directed RNA polymerases II and V subunit 8A; AltName: Full=RNA polymerase I, II and III 16.5 kDa subunit; Short=AtRPABC16.5	-	84	81	93	153	166	163	7.04347	7.35647	7.97178	41.4873	40.8532	43.4052
Cre16.g678050.v5.5	14.0776	19.3731	21.5588	107.697	125.994	83.0528	-2.52926	2.06677e-17	1.07435e-16	Cre16.g678050	chromosome_16	5809475	5813430	-	1590	-	- && Q52KI8.2 RecName: Full=Serine/arginine repetitive matrix protein 1; AltName: Full=Plenty-of-prolines 101	-	26	33	39	60	77	47	0.456591	0.62769	0.700139	3.40739	3.96877	2.62119
Cre16.g695250.v5.5	9.20459	11.7413	13.267	55.6437	62.1787	79.5186	-2.52909	4.05114e-12	1.66012e-11	Cre16.g695250	chromosome_16	135546	138082	+	681	-	- && -	-	17	20	24	31	38	45	0.697033	0.888201	1.00596	4.11039	4.57297	5.85954
Cre04.g217970.v5.5	3.79012	2.34825	1.10558	7.17983	6.54512	28.2733	-2.52866	0.00290562	0.00568779	Cre04.g217970	chromosome_4	800373	804954	+	2013	-	- && -	-	7	4	2	4	4	16	0.097097	0.0600959	0.0283598	0.179426	0.162847	0.704814
Cre05.g241639.v5.5	16.7848	18.199	23.2172	113.082	112.903	109.559	-2.52726	6.78897e-20	3.8542e-19	Cre05.g241639	chromosome_5	1968804	1972437	+	747	-	- && A8GFC3.1 RecName: Full=UPF0225 protein Spro_2712	-	31	31	42	63	69	62	1.15876	1.25508	1.60489	7.61532	7.56991	7.35986
Cre12.g489600.v5.5	17.8677	4.10944	9.95023	57.4387	63.815	63.6149	-2.52494	2.12953e-09	7.43874e-09	Cre12.g489600	chromosome_12	1203860	1208821	+	2220	-	- && -	-	33	7	18	32	39	36	0.415062	0.0953616	0.231439	1.30156	1.43971	1.43796
Cre09.g393173.v5.5	283.718	267.114	291.873	1583.15	1561.01	1707	-2.52433	4.65e-222	1.87534e-220	Cre09.g393173	chromosome_9	4040225	4041798	-	528	-	- && P93735.1 RecName: Full=Early light-induced protein 1, chloroplastic; Flags: Precursor	-	524	455	528	882	954	966	27.7108	26.0619	28.5441	150.835	148.073	162.234
Cre09.g397031.v5.5	3.24868	7.04476	6.0807	30.5143	26.1805	37.1087	-2.52213	1.78269e-06	5.01357e-06	Cre09.g397031	chromosome_9	4708111	4714302	+	1635	-	- && O70537.1 RecName: Full=Cytochrome P450 3A31; AltName: Full=CYPIIIA31; AltName: Full=Cytochrome P450 SH3A-1	-	6	12	11	17	16	21	0.102467	0.221969	0.19204	0.938856	0.801982	1.13894
Cre02.g073700.v5.5	86.09	100.975	116.086	599.516	590.698	542.494	-2.51564	9.32043e-81	1.62422e-79	Cre02.g073700	chromosome_2	76140	79727	-	1197	-	- && B1XIF6.1 RecName: Full=Uroporphyrinogen decarboxylase; Short=UPD; Short=URO-D	-	159	172	210	334	361	307	3.70898	4.34573	5.00774	25.1953	24.7158	22.7427
Cre03.g171350.v5.5	13.5362	9.98007	17.6893	70.0034	91.6317	74.2174	-2.51561	1.06777e-13	4.73831e-13	Cre03.g171350	chromosome_3	3911667	3914524	-	1431	-	- && Q54XK2.1 RecName: Full=Protein transport protein Sec61 subunit alpha; AltName: Full=Secretory 61 complex subunit alpha	-	25	17	32	39	56	42	0.487811	0.359284	0.638303	2.46089	3.20709	2.6026
Cre09.g401515.v5.5	33.5697	31.7014	44.2232	195.65	206.171	224.419	-2.51455	1.91072e-33	1.56558e-32	Cre09.g401515	chromosome_9	5692937	5699106	+	1185	-	- && -	-	62	54	80	109	126	127	1.46091	1.37817	1.92703	8.3057	8.71394	9.5035
Cre14.g609300.v5.5	8.66314	7.04476	6.63349	50.2588	49.0884	28.2733	-2.51395	3.32538e-08	1.07212e-07	Cre14.g609300	chromosome_14	242148	247629	+	1482	-	- && -	-	16	12	12	28	30	16	0.301456	0.244885	0.231126	1.706	1.65896	0.957348
Cre01.g054400.v5.5	24.9065	22.8955	35.3786	157.956	168.537	148.435	-2.51234	1.76486e-25	1.20453e-24	Cre01.g054400	chromosome_1	7544533	7547042	+	576	-	- && -	-	46	39	64	88	103	84	2.22991	2.04772	3.17157	13.7952	14.6547	12.9317
Cre09.g386744.v5.5	11.3704	7.63182	28.1923	80.7731	91.6317	97.1894	-2.51044	2.14798e-11	8.49726e-11	Cre09.g386744	chromosome_9	201293	203919	+	867	-	- && -	-	21	13	51	45	56	55	0.676319	0.453474	1.67907	4.68664	5.29336	5.62525
Cre03.g164600.v5.5	165.141	162.029	155.334	951.328	841.049	957.758	-2.50994	5.96889e-133	1.64034e-131	Cre03.g164600	chromosome_3	3077353	3084080	-	3246	-	- && P11718.2 RecName: Full=Probable proton ATPase 1A; AltName: Full=LdH1A	-	305	276	281	530	514	542	2.62363	2.57152	2.47101	14.7433	12.9771	14.8064
Cre12.g528950.v5.5	174.346	179.641	180.21	992.612	998.132	1049.65	-2.5089	4.06713e-156	1.27576e-154	Cre12.g528950	chromosome_12	5294414	5299408	-	2391	-	- && Q9LRZ3.1 RecName: Full=Pumilio homolog 24; Short=APUM-24; Short=AtPUM24	-	322	306	326	553	610	594	3.76035	3.87053	3.89184	20.884	20.908	22.0295
Cre06.g259150.v5.5	17.3263	23.4825	22.6644	111.287	135.811	113.093	-2.50848	1.36759e-20	8.004e-20	Cre06.g259150	chromosome_6	1430071	1435501	-	1338	-	- && Q2RQV8.1 RecName: Full=Elongation factor Tu 1; Short=EF-Tu 1	-	32	40	41	62	83	64	0.667798	0.904133	0.87467	4.18411	5.08375	4.24153
Cre15.g638100.v5.5	12.9947	1.17413	9.95023	46.6689	52.361	38.8758	-2.50614	1.04711e-06	3.00583e-06	Cre15.g638100	chromosome_15	1098486	1102786	+	2721	-	- && -	-	24	2	18	26	32	22	0.246283	0.0222295	0.188825	0.862805	0.963793	0.716956
Cre02.g083600.v5.5	15.7019	9.98007	13.267	93.3378	70.3601	58.3137	-2.50603	9.57058e-13	4.05464e-12	Cre02.g083600	chromosome_2	1430981	1438042	+	1212	-	- && Q6Z1J6.1 RecName: Full=Obg-like ATPase 1; AltName: Full=Ribosome-binding ATPase YchF; Short=OsYchF1	-	29	17	24	52	43	33	0.668108	0.424204	0.56523	3.87408	2.90756	2.4144
Cre01.g001550.v5.5	50.896	53.4227	46.4344	314.118	301.076	240.323	-2.50571	7.43179e-44	7.52729e-43	Cre01.g001550	chromosome_1	237942	243824	+	1398	-	- && Q5M470.1 RecName: Full=Translation initiation factor IF-3	-	94	91	84	175	184	136	1.87747	1.96862	1.7151	11.3031	10.7863	8.62641
Cre03.g144767.v5.5	24.9065	21.7213	22.6644	138.212	116.176	139.599	-2.50473	6.91003e-23	4.37213e-22	Cre03.g144767	chromosome_3	349412	352183	+	1020	-	- && -	-	46	37	41	77	71	79	1.25924	1.09706	1.14736	6.81645	5.70454	6.86792
Cre02.g099300.v5.5	35.7355	52.8357	48.0928	301.553	243.806	227.953	-2.50224	1.58004e-36	1.37905e-35	Cre02.g099300	chromosome_2	4339857	4343044	+	600	-	- && -	-	66	90	87	168	149	129	3.07146	4.53649	4.1389	25.2829	20.3515	19.065
Cre03.g158900.v5.5	35.7355	35.8109	32.0619	201.035	212.717	171.407	-2.49899	2.12848e-32	1.70443e-31	Cre03.g158900	chromosome_3	2389011	2392603	+	1485	-	- && Q9C8P0.1 RecName: Full=Dihydrolipoyllysine-residue acetyltransferase component 5 of pyruvate dehydrogenase complex, chloroplastic; AltName: Full=Dihydrolipoamide S-acetyltransferase component 5 of pyruvate dehydrogenase complex; AltName: Full=Protein	-	66	61	58	112	130	97	1.24099	1.24232	1.11485	6.8102	7.17429	5.7922
Cre03.g156200.v5.5	9.20459	9.98007	14.3726	43.079	68.7238	77.7516	-2.49896	7.37924e-11	2.84029e-10	Cre03.g156200	chromosome_3	2031809	2038155	-	1819	-	- && -	-	17	17	26	24	42	44	0.260956	0.282647	0.407997	1.19137	1.89225	2.14495
Cre06.g303700.v5.5	30.321	34.0497	26.5339	159.751	212.717	139.599	-2.49801	9.37147e-26	6.45567e-25	Cre06.g303700	chromosome_6	7968873	7970956	-	366	-	- && -	-	56	58	48	89	130	79	4.27227	4.79265	3.74349	21.9572	29.1088	19.1401
Cre10.g417700.v5.5	21022.7	20248.4	20417.3	116121	113182	119092	-2.49761	0	0	Cre10.g417700	chromosome_10	34615	37744	-	1161	-	- && P35684.2 RecName: Full=60S ribosomal protein L3	-	38827	34491	36935	64693	69170	67395	933.798	898.467	908.077	5031.45	4882.56	5147.47
Cre06.g263400.v5.5	14.0776	9.39301	16.0309	71.7983	65.4512	86.587	-2.49717	4.37343e-13	1.88838e-12	Cre06.g263400	chromosome_6	1912489	1914708	+	402	-	- && -	-	26	16	29	40	40	49	1.80592	1.20371	2.05915	8.98467	8.15448	10.8086
Cre09.g397803.v5.5	2.16579	1.76119	0	5.38487	13.0902	3.53416	-2.4968	0.0274793	0.0452893	Cre09.g397803	chromosome_9	1540132	1549813	+	7056	-	- && -	-	4	3	0	3	8	2	0.015829	0.0128585	0	0.0383911	0.0929167	0.0251345
Cre09.g387245.v5.5	7.0388	7.63182	8.29186	39.4891	47.4522	42.4099	-2.49572	1.07342e-08	3.57202e-08	Cre09.g387245	chromosome_9	3173055	3182369	-	2298	-	- && Q93ZY3.1 RecName: Full=Dolichyl-diphosphooligosaccharide--protein glycosyltransferase subunit STT3A; Short=Oligosaccharyl transferase subunit STT3A; Short=STT3-A; AltName: Full=Integral membrane protein 1; AltName: Full=Protein STAUROSPORIN AND TEMPE	-	13	13	15	22	29	24	0.157959	0.171089	0.186319	0.864452	1.03421	0.926103
Cre06.g298550.v5.5	8.66314	5.87063	3.31674	37.6941	26.1805	37.1087	-2.49518	1.37295e-06	3.90365e-06	Cre06.g298550	chromosome_6	7281191	7290170	-	4815	-	- && Q9FF12.1 RecName: Full=Flavin-containing monooxygenase FMO GS-OX-like 9; AltName: Full=Flavin-monooxygenase glucosinolate S-oxygenase-like 9	-	16	10	6	21	16	21	0.0927845	0.0628105	0.035569	0.393814	0.272324	0.386742
Cre16.g665328.v5.5	25.448	19.3731	30.9563	157.956	140.72	128.997	-2.49333	6.43507e-23	4.07493e-22	Cre16.g665328	chromosome_16	3074730	3076685	-	333	-	- && -	-	47	33	56	88	86	73	3.94099	2.99708	4.80021	23.862	21.1649	19.4391
Cre03.g158000.v5.5	336.78	377.482	333.333	2017.53	1886.63	1984.43	-2.49145	1.57128e-246	7.15465e-245	Cre03.g158000	chromosome_3	2272727	2276164	+	1392	-	- && Q39566.1 RecName: Full=Glutamate-1-semialdehyde 2,1-aminomutase, chloroplastic; Short=GSA; AltName: Full=Glutamate-1-semialdehyde aminotransferase; Short=GSA-AT; Flags: Precursor	-	622	643	603	1124	1153	1123	12.4768	13.9701	12.365	72.9113	67.8816	71.5383
Cre07.g319900.v5.5	46.0229	52.2486	51.9623	285.398	248.715	309.239	-2.48852	2.56797e-44	2.62494e-43	Cre07.g319900	chromosome_7	1092266	1093946	-	696	-	- && O13903.1 RecName: Full=Exosome complex component rrp40; AltName: Full=Ribosomal RNA-processing protein 40	-	85	89	94	159	152	175	3.41005	3.86731	3.8551	20.6279	17.8977	22.296
Cre12.g556050.v5.5	998.427	949.868	955.775	5618.22	5298.28	5380.76	-2.48798	0	0	Cre12.g556050	chromosome_12	7481718	7484906	+	603	-	- && B1XN09.1 RecName: Full=50S ribosomal protein L9	-	1844	1618	1729	3130	3238	3045	85.3877	81.1502	81.8454	468.7	440.07	447.784
Cre10.g455400.v5.5	7.58025	12.3283	11.6086	55.6437	67.0875	53.0124	-2.4846	8.81782e-11	3.37727e-10	Cre10.g455400	chromosome_10	5003406	5006667	+	1533	-	- && A0KPC4.1 RecName: Full=tRNA1(Val) (adenine(37)-N6)-methyltransferase; AltName: Full=tRNA m6A37 methyltransferase	-	14	21	21	31	41	30	0.254998	0.414291	0.391015	1.82594	2.19182	1.73531
Cre10.g440450.v5.5	322.161	309.382	284.134	1692.65	1649.37	1781.22	-2.48378	2.98153e-222	1.20558e-220	Cre10.g440450	chromosome_10	2941658	2943237	+	435	-	- && Q8W0Y8.1 RecName: Full=Photosystem II reaction center PSB28 protein, chloroplastic; AltName: Full=Photosystem II protein W-like; Flags: Precursor	-	595	527	514	943	1008	1008	38.1926	36.6395	33.728	195.745	189.904	205.48
Cre06.g294600.v5.5	1.62434	5.87063	4.97511	7.17983	17.9991	44.177	-2.48127	0.000391129	0.000858747	Cre06.g294600	chromosome_6	6745237	6747948	+	1827	-	- && -	-	3	10	9	4	11	25	0.0458495	0.165535	0.140611	0.197692	0.49342	1.21339
Cre12.g505151.v5.5	21.6579	20.5472	17.1365	125.647	103.086	102.491	-2.47966	4.60221e-19	2.5412e-18	Cre12.g505151	chromosome_12	2595597	2597382	-	189	-	- && -	-	40	35	31	70	63	58	5.90949	5.6006	4.68184	33.4429	27.3175	27.2122
Cre12.g513000.v5.5	75.261	71.0346	66.8877	412.84	333.801	443.537	-2.47909	2.31017e-56	2.91389e-55	Cre12.g513000	chromosome_12	3509503	3511694	+	954	-	- && Q9ASW1.1 RecName: Full=Hydroxyproline O-galactosyltransferase GALT3; AltName: Full=Beta-1,3-galactosyltransferase 16	-	139	121	121	230	204	251	4.06835	3.83589	3.62038	21.7695	17.5244	23.3305
Cre02.g095400.v5.5	47.1058	48.1392	51.4095	262.064	274.895	279.199	-2.4766	2.74392e-45	2.8613e-44	Cre02.g095400	chromosome_2	3769099	3773753	-	1101	-	- && Q8UVY2.1 RecName: Full=Ribosome biogenesis protein BRX1 homolog; AltName: Full=Brix domain-containing protein 2; AltName: Full=Bx24	-	87	82	93	146	168	158	2.2064	2.25245	2.41108	11.9738	12.505	12.7253
Cre17.g731600.v5.5	3.24868	2.34825	5.52791	19.7445	24.5442	17.6708	-2.47557	0.000112146	0.000263712	Cre17.g731600	chromosome_17	4399420	4400591	+	342	-	- && -	-	6	4	10	11	15	10	0.489865	0.353722	0.834623	2.90425	3.59441	2.59282
Cre12.g494750.v5.5	1742.92	1730.08	1765.06	9861.5	9272.81	9998.14	-2.47521	0	0	Cre12.g494750	chromosome_12	693833	695823	+	501	-	- && Q5MZ25.1 RecName: Full=30S ribosomal protein S20 >Q31N19.1 RecName: Full=30S ribosomal protein S20	-	3219	2947	3193	5494	5667	5658	179.405	177.898	181.919	990.191	926.996	1001.44
Cre03.g176550.v5.5	71.4709	56.9451	50.8567	328.477	343.619	325.143	-2.47478	2.93053e-49	3.27119e-48	Cre03.g176550	chromosome_3	4526650	4534476	+	2118	-	- && Q6YXZ7.1 RecName: Full=Protein arginine N-methyltransferase 5; AltName: Full=Shk1 kinase-binding protein 1 homolog	-	132	97	92	183	210	184	1.7402	1.38508	1.23988	7.80177	8.1256	7.70353
Cre12.g516000.v5.5	11.3704	8.21888	13.8198	78.9782	47.4522	60.0807	-2.4744	9.37709e-11	3.58616e-10	Cre12.g516000	chromosome_12	3913629	3916643	-	606	-	- && -	-	21	14	25	44	29	34	0.967605	0.698689	1.17756	6.55614	3.92182	4.97513
Cre16.g660150.v5.5	13160.9	12768	12892.7	70374.9	69474.9	75855.5	-2.47407	0	0	Cre16.g660150	chromosome_16	2389241	2392978	-	366	-	- && Q9STY6.1 RecName: Full=40S ribosomal protein S20-2	-	24307	21749	23323	39207	42459	42927	1854.39	1797.16	1818.95	9672.76	9507.16	10400.3
Cre14.g608400.v5.5	9.20459	7.04476	7.18628	62.8235	35.9982	31.8075	-2.47381	5.8101e-08	1.84147e-07	Cre14.g608400	chromosome_14	103345	116595	-	7503	-	- && -	-	17	12	13	35	22	18	0.0632653	0.0483699	0.0494567	0.421212	0.240298	0.212733
Cre02.g093650.v5.5	827.33	745.57	823.105	4600.48	4164.34	4553.77	-2.4737	0	0	Cre02.g093650	chromosome_2	2720276	2722495	-	438	-	- && -	-	1528	1270	1489	2563	2545	2577	97.4094	87.6916	97.037	528.375	476.185	521.721
Cre09.g405150.v5.5	22.1993	28.179	29.2979	172.316	119.449	150.202	-2.47075	4.52112e-23	2.8853e-22	Cre09.g405150	chromosome_9	6120610	6127495	-	1626	-	- && P70973.2 RecName: Full=tRNA pseudouridine synthase A; AltName: Full=tRNA pseudouridine(38-40) synthase; AltName: Full=tRNA pseudouridylate synthase I; AltName: Full=tRNA-uridine isomerase I	-	41	48	53	96	73	85	0.704068	0.89279	0.930405	5.33112	3.67929	4.6355
Cre14.g614100.v5.5	38.4427	28.7661	33.1674	193.855	153.81	210.283	-2.47044	1.73847e-28	1.28052e-27	Cre14.g614100	chromosome_14	985955	990130	-	1275	-	- && Q944K2.1 RecName: Full=Dolichyl-diphosphooligosaccharide--protein glycosyltransferase 48 kDa subunit; Short=Oligosaccharyl transferase 48 kDa subunit; AltName: Full=Protein DEFECTIVE GLYCOSYLATION 1; Flags: Precursor	-	71	49	60	108	94	119	1.55489	1.16229	1.34325	7.64859	6.04199	8.27628
Cre14.g630100.v5.5	17702	17501.5	17283	96933.1	94222	99474.3	-2.46913	0	0	Cre14.g630100	chromosome_14	3351679	3355534	-	657	-	- && O48513.1 RecName: Full=60S ribosomal protein L13; AltName: Full=BBC1 protein homolog [Chlamydomonas sp. W80]	-	32694	29812	31265	54003	57583	56293	1389.49	1372.32	1358.34	7421.99	7182.76	7597.79
Cre07.g330150.v5.5	9.74603	11.1542	12.1614	75.3882	71.9964	35.3416	-2.46844	4.00065e-10	1.4713e-09	Cre07.g330150	chromosome_7	2605673	2610007	+	2496	-	- && -	-	18	19	22	42	44	20	0.201363	0.230217	0.251591	1.5194	1.44468	0.710532
Cre02.g097400.v5.5	5680.31	5476.13	5606.95	30754.8	29937.4	32035.4	-2.46753	0	0	Cre02.g097400	chromosome_2	4069253	4071505	-	498	-	- && Q9AXQ4.1 RecName: Full=Eukaryotic translation initiation factor 5A-3; Short=eIF-5A-3	-	10491	9328	10143	17134	18296	18129	588.219	566.484	581.371	3106.69	3010.85	3228.07
Cre08.g364000.v5.5	6.49736	3.52238	7.73907	37.6941	34.3619	26.5062	-2.46699	1.49615e-06	4.23994e-06	Cre08.g364000	chromosome_8	1352644	1368009	-	6099	-	- && -	-	12	6	14	21	21	15	0.0549382	0.0297523	0.0655218	0.310906	0.282178	0.218088
Cre03.g157700.v5.5	579.348	569.451	569.927	3218.36	3104.03	3171.91	-2.4654	0	0	Cre03.g157700	chromosome_3	2238614	2240089	-	291	-	- && -	-	1070	970	1031	1793	1897	1795	102.67	100.811	101.131	556.359	534.24	546.978
Cre06.g261350.v5.5	8.66314	13.5025	10.503	44.8739	58.9061	75.9845	-2.46443	1.74636e-10	6.56715e-10	Cre06.g261350	chromosome_6	1694950	1697271	+	426	-	- && -	-	16	23	19	25	36	43	1.04873	1.63285	1.27309	5.29905	6.92556	8.9507
Cre01.g020950.v5.5	64.9736	52.2486	47.54	308.733	289.622	311.006	-2.46257	8.48973e-46	8.96125e-45	Cre01.g020950	chromosome_1	3326927	3331608	+	1221	-	- && Q9SH88.2 RecName: Full=Ribosome biogenesis regulatory protein homolog	-	120	89	86	172	177	176	2.74421	2.20446	2.01048	12.7198	11.8801	12.7819
Cre06.g292100.v5.5	21.6579	22.8955	13.8198	84.363	112.903	123.696	-2.46172	9.92859e-17	5.00889e-16	Cre06.g292100	chromosome_6	6359371	6365246	-	1710	-	- && -	-	40	39	25	47	69	70	0.653154	0.689759	0.417312	2.48182	3.30686	3.62995
Cre03.g200200.v5.5	4.33157	4.69651	7.73907	41.284	19.6354	31.8075	-2.46151	4.81597e-06	1.30343e-05	Cre03.g200200	chromosome_3	8184080	8192783	-	5301	-	- && Q00532.5 RecName: Full=Cyclin-dependent kinase-like 1; AltName: Full=Protein kinase p42 KKIALRE; AltName: Full=Serine/threonine-protein kinase KKIALRE	-	8	8	14	23	12	18	0.0421389	0.0456416	0.0753853	0.391776	0.185518	0.301101
Cre03.g172250.v5.5	30.8624	36.3979	35.9314	184.881	186.536	196.146	-2.46059	1.10277e-31	8.7094e-31	Cre03.g172250	chromosome_3	4031680	4038745	-	3141	-	- && A7HYV8.1 RecName: Full=GTPase Der; AltName: Full=GTP-binding protein EngA	-	57	62	65	103	114	111	0.506709	0.59697	0.590693	2.96099	2.9744	3.13367
Cre03.g149100.v5.5	1058.53	982.157	1051.96	5585.91	5592.81	5827.83	-2.45862	0	0	Cre03.g149100	chromosome_3	1129580	1134612	-	1488	-	- && Q9SJH7.1 RecName: Full=Citrate synthase 3, peroxisomal; Flags: Precursor	-	1955	1673	1903	3112	3418	3298	36.6856	34.0033	36.505	188.845	188.248	196.538
Cre02.g092600.v5.5	28.6967	27.592	43.1177	195.65	181.627	169.64	-2.45827	3.73574e-27	2.66566e-26	Cre02.g092600	chromosome_2	2542807	2545439	+	1050	-	- && Q3B7D0.1 RecName: Full=Oxygen-dependent coproporphyrinogen-III oxidase, mitochondrial; Short=COX; Short=Coprogen oxidase; Short=Coproporphyrinogenase; Flags: Precursor	-	53	47	78	109	111	96	1.40941	1.35375	2.12042	9.37357	8.66355	8.10737
Cre01.g012150.v5.5	97.4603	104.497	77.9435	498.998	533.428	503.618	-2.45794	7.6049e-72	1.18914e-70	Cre01.g012150	chromosome_1	2220784	2225707	-	1014	-	- && Q9SEC2.1 RecName: Full=Peptide methionine sulfoxide reductase; AltName: Full=Peptide-methionine (S)-S-oxide reductase; Short=Peptide Met(O) reductase; AltName: Full=Protein-methionine-S-oxide reductase	-	180	178	141	278	326	285	4.95663	5.30897	3.96915	24.7557	26.3477	24.9233
Cre18.g749447.v5.5	190.589	223.671	214.483	1146.98	1052.13	1251.09	-2.45642	2.77533e-139	7.82079e-138	Cre18.g749447	scaffold_18	172890	181330	-	2772	-	- && O81852.1 RecName: Full=Bifunctional aspartokinase/homoserine dehydrogenase 2, chloroplastic; Short=AK-HD 2; Short=AK-HSDH 2; AltName: Full=Beta-aspartyl phosphate homoserine 2; Includes: RecName: Full=Aspartokinase; Includes: RecName: Full=Homoserine	-	352	381	388	639	643	708	3.54569	4.15681	3.99535	20.815	19.0099	22.6484
Cre06.g311850.v5.5	13.5362	21.1343	17.1365	89.7479	98.1769	95.4224	-2.45582	3.24657e-16	1.60433e-15	Cre06.g311850	chromosome_6	9000640	9003265	-	747	-	- && -	-	25	36	31	50	60	54	0.934482	1.45751	1.18456	6.0439	6.58253	6.4102
Cre07.g334250.v5.5	44.94	63.4028	45.8816	254.884	286.349	302.171	-2.45483	2.85705e-40	2.67722e-39	Cre07.g334250	chromosome_7	3254334	3260295	+	2226	-	- && -	-	83	108	83	142	175	171	1.04113	1.46733	1.06431	5.76012	6.44281	6.81191
Cre06.g306800.v5.5	32.4868	21.7213	18.2421	129.237	132.539	136.065	-2.45455	2.12705e-20	1.23603e-19	Cre06.g306800	chromosome_6	8379765	8382925	-	723	-	- && -	-	60	37	33	72	81	77	2.31721	1.54772	1.30284	8.99212	9.1814	9.44388
Cre01.g020350.v5.5	227.407	216.039	218.352	1173.9	1309.02	1139.77	-2.45312	5.09767e-161	1.64215e-159	Cre01.g020350	chromosome_1	3250067	3251938	+	612	-	- && -	-	420	368	395	654	800	645	19.1624	18.1855	18.4231	96.4927	107.127	93.4558
Cre15.g643703.v5.5	10.2875	3.52238	4.42232	34.1042	32.7256	33.5745	-2.45294	2.66685e-06	7.39036e-06	Cre15.g643703	chromosome_15	1719082	1727107	-	1362	-	- && O74452.1 RecName: Full=Cell wall integrity protein scw1; AltName: Full=Strong cell wall protein 1	-	19	6	8	19	20	19	0.389518	0.13323	0.16766	1.25963	1.20341	1.23701
Cre01.g054700.v5.5	26.5309	32.8755	40.3537	172.316	163.628	210.283	-2.45272	4.0618e-27	2.89434e-26	Cre01.g054700	chromosome_1	7576962	7580363	+	1014	-	- && -	-	49	56	73	96	100	119	1.3493	1.67024	2.05495	8.54872	8.0821	10.4066
Cre16.g673169.v5.5	17.3263	12.3283	8.84465	70.0034	71.9964	68.9161	-2.45203	4.39844e-12	1.7977e-11	Cre16.g673169	chromosome_16	6745936	6749127	-	993	-	- && -	-	32	21	16	39	44	39	0.899813	0.639586	0.459925	3.54636	3.63133	3.48268
Cre07.g312350.v5.5	19.4921	22.3084	20.4533	109.492	124.357	106.025	-2.45131	1.15783e-19	6.52071e-19	Cre07.g312350	chromosome_7	46020	51715	-	1416	-	- && O14215.1 RecName: Full=DNA primase small subunit	-	36	38	37	61	76	60	0.70989	0.811613	0.745856	3.88987	4.39858	3.75739
Cre11.g467724.v5.5	15.7019	18.199	9.39744	62.8235	89.9955	83.0528	-2.45038	9.01463e-13	3.82536e-12	Cre11.g467724	chromosome_11	1415771	1418026	-	396	-	- && -	-	29	31	17	35	55	47	2.04482	2.36753	1.22538	7.9807	11.3823	10.5245
Cre14.g621450.v5.5	27506.6	26407.9	27585.4	147628	145465	152018	-2.44926	0	0	Cre14.g621450	chromosome_14	1994901	1997316	+	882	-	- && O22608.1 RecName: Full=60S ribosomal protein L5	-	50802	44983	49902	82246	88900	86028	1608.29	1542.44	1614.98	8420.04	8260.29	8649.07
Cre17.g712300.v5.5	15.7019	12.9154	12.7142	86.158	58.9061	81.2857	-2.44895	4.14747e-13	1.79381e-12	Cre17.g712300	chromosome_17	2102544	2109417	+	2988	-	- && -	-	29	22	23	48	36	46	0.271	0.222675	0.219717	1.45054	0.98738	1.36513
Cre05.g242000.v5.5	144.025	131.502	127.142	723.368	723.236	751.009	-2.44759	1.32978e-109	3.13791e-108	Cre05.g242000	chromosome_5	1830301	1836438	+	2304	-	- && O24133.1 RecName: Full=Magnesium-chelatase subunit ChlD, chloroplastic; Short=Mg-chelatase subunit D; AltName: Full=Mg-protoporphyrin IX chelatase subunit ChlD; Flags: Precursor	-	266	224	230	403	442	425	3.22367	2.94032	2.84946	15.7939	15.7218	16.357
Cre12.g538200.v5.5	1.62434	8.80595	11.0558	26.9244	22.9079	67.1491	-2.44665	2.11004e-05	5.35862e-05	Cre12.g538200	chromosome_12	6459623	6469429	+	3738	-	- && Q58728.1 RecName: Full=Uncharacterized GTP-binding protein MJ1332	-	3	15	20	15	14	38	0.0224096	0.121361	0.152724	0.362343	0.306938	0.901452
Cre15.g640550.v5.5	1.08289	1.17413	2.21116	10.7697	6.54512	7.06832	-2.4433	0.0144091	0.0251496	Cre15.g640550	chromosome_15	706286	708097	+	462	-	- && -	-	2	2	4	6	4	4	0.120876	0.130923	0.247135	1.17267	0.709546	0.767744
Cre09.g416150.v5.5	636.741	572.974	608.622	3218.36	3225.11	3445.81	-2.44244	0	0	Cre09.g416150	chromosome_9	7741724	7744121	+	624	-	- && -	-	1176	976	1101	1793	1971	1950	52.6228	47.3036	50.3639	259.456	258.86	277.107
Cre02.g142266.v5.5	128.323	127.393	144.278	734.138	685.602	754.543	-2.44149	4.67014e-105	1.06169e-103	Cre02.g142266	chromosome_2	8719899	8725739	+	1959	-	- && Q93VK5.1 RecName: Full=Protein LUTEIN DEFICIENT 5, chloroplastic; AltName: Full=Cytochrome P450 97A3; Flags: Precursor	-	237	217	261	409	419	427	3.37805	3.35007	3.80297	18.852	17.5284	19.3282
Cre03.g172950.v5.5	211.706	190.208	226.644	1123.64	1179.76	1106.19	-2.43879	4.61842e-151	1.38973e-149	Cre03.g172950	chromosome_3	4097570	4101007	-	1578	-	- && Q9LD90.1 RecName: Full=H/ACA ribonucleoprotein complex subunit 4; AltName: Full=CBF5 homolog; AltName: Full=Dyskerin; AltName: Full=Nopp-140-associated protein of 57 kDa homolog; Short=AtNAP57; AltName: Full=Nucleolar protein NAP57 homolog	-	391	324	410	626	721	626	6.91865	6.20964	7.41641	35.8208	37.4447	35.1775
Cre01.g027550.v5.5	31.9453	14.0895	21.5588	113.082	139.084	114.86	-2.43672	4.57267e-17	2.34091e-16	Cre01.g027550	chromosome_1	4167300	4171523	-	1146	-	- && O48921.1 RecName: Full=Cytochrome P450 97B2, chloroplastic; Flags: Precursor	-	59	24	39	63	85	65	1.43754	0.633367	0.971397	4.96391	6.0785	5.02952
Cre04.g217960.v5.5	2.16579	1.76119	2.21116	17.9496	4.90884	10.6025	-2.43654	0.00537111	0.0100819	Cre04.g217960	chromosome_4	733801	734455	-	183	-	- && -	-	4	3	4	10	3	6	0.610324	0.495791	0.623915	4.9342	1.34348	2.90736
Cre18.g749497.v5.5	49.2716	56.9451	50.3039	272.834	304.348	268.596	-2.43635	1.69541e-44	1.74104e-43	Cre18.g749497	scaffold_18	183291	188182	+	1386	-	- && Q8G2B1.1 RecName: Full=Phosphoribosylamine--glycine ligase; AltName: Full=GARS; AltName: Full=Glycinamide ribonucleotide synthetase; AltName: Full=Phosphoribosylglycinamide synthetase	-	91	97	91	152	186	152	1.83328	2.11659	1.87411	9.90258	10.998	9.72475
Cre12.g490650.v5.5	14.0776	14.0895	13.267	82.5681	57.2698	84.8199	-2.43604	5.43438e-13	2.33609e-12	Cre12.g490650	chromosome_12	1100780	1104782	-	999	-	- && -	-	26	24	24	46	35	48	0.726707	0.726565	0.685745	4.15777	2.87121	4.26063
Cre02.g103550.v5.5	1992.52	1891.52	1865.67	10380.2	9838.96	10883.5	-2.43512	0	0	Cre02.g103550	chromosome_2	4909283	4911328	-	426	-	- && P47813.2 RecName: Full=Eukaryotic translation initiation factor 1A, X-chromosomal; Short=eIF-1A X isoform; AltName: Full=Eukaryotic translation initiation factor 4C; Short=eIF-4C >Q5RA42.3 RecName: Full=Eukaryotic translation initiation factor 1A, X-	-	3680	3222	3375	5783	6013	6159	241.207	228.741	226.142	1225.78	1156.76	1282.03
Cre10.g456700.v5.5	48.1887	45.7909	25.9812	211.805	232.352	203.214	-2.43356	4.58564e-28	3.34749e-27	Cre10.g456700	chromosome_10	5175384	5180606	+	2163	-	- && -	-	89	78	47	118	142	115	1.14891	1.0906	0.620237	4.92599	5.38015	4.71454
Cre01.g040450.v5.5	15.7019	13.5025	23.2172	82.5681	96.5406	104.258	-2.43259	2.93251e-15	1.39202e-14	Cre01.g040450	chromosome_1	5676133	5679183	-	456	-	- && Q9ZNV9.1 RecName: Full=Histidine-containing phosphotransfer protein 1	-	29	23	42	46	59	59	1.77576	1.52543	2.62906	9.1088	10.6035	11.4732
Cre06.g280000.v5.5	12.4533	12.9154	4.97511	61.0286	44.1796	58.3137	-2.43013	5.42595e-09	1.84191e-08	Cre06.g280000	chromosome_6	4995458	4997799	+	429	-	- && -	-	23	22	9	34	27	33	1.497	1.55094	0.598828	7.15632	5.15785	6.82111
Cre17.g733250.v5.5	20.0335	16.4378	19.9005	96.9277	75.2689	132.531	-2.43012	1.17721e-15	5.68184e-15	Cre17.g733250	chromosome_17	4643960	4647573	-	687	-	- && Q9SR70.1 RecName: Full=Peptidyl-prolyl cis-trans isomerase FKBP16-4, chloroplastic; Short=PPIase FKBP16-4; AltName: Full=FK506-binding protein 16-4; Short=AtFKBP16-4; AltName: Full=Immunophilin FKBP16-4; AltName: Full=Rotamase; Flags: Precursor	-	37	28	36	54	46	75	1.50382	1.23262	1.49576	7.09749	5.48736	9.68061
Cre03.g205450.v5.5	2.16579	2.93532	3.86953	10.7697	17.9991	19.4379	-2.42922	0.000699543	0.00148792	Cre03.g205450	chromosome_3	7494270	7500257	+	2019	-	- && -	-	4	5	7	6	11	11	0.0553191	0.0748966	0.0989643	0.268338	0.446497	0.483119
Cre14.g633750.v5.5	124.533	115.064	130.459	640.8	665.966	687.394	-2.42919	6.28058e-99	1.3377e-97	Cre14.g633750	chromosome_14	4064716	4078080	+	3390	-	- && Q8BKC5.3 RecName: Full=Importin-5; Short=Imp5; AltName: Full=Importin subunit beta-3; AltName: Full=Karyopherin beta-3; AltName: Full=Ran-binding protein 5; Short=RanBP5	-	230	196	236	357	407	389	1.89443	1.74858	1.98714	9.50904	9.83914	10.1753
Cre10.g441200.v5.5	240.402	205.472	226.091	1057.23	1222.3	1341.21	-2.42913	1.41646e-128	3.74038e-127	Cre10.g441200	chromosome_10	3027729	3033925	-	3057	-	- && Q6PKG0.2 RecName: Full=La-related protein 1; AltName: Full=La ribonucleoprotein domain family member 1	-	444	350	409	589	747	759	4.05545	3.46259	3.81895	17.3975	20.0257	22.0163
Cre16.g694850.v5.5	3.79012	12.3283	12.1614	46.6689	60.5424	44.177	-2.42828	4.19708e-08	1.34284e-07	Cre16.g694850	chromosome_16	196636	203571	-	1395	-	- && Q10N79.1 RecName: Full=Arginine biosynthesis bifunctional protein ArgJ, chloroplastic; Includes: RecName: Full=Glutamate N-acetyltransferase; Short=GAT; AltName: Full=Ornithine acetyltransferase; Short=OATase; AltName: Full=Ornithine transacetylase;	-	7	21	22	26	37	25	0.140112	0.455275	0.450158	1.68293	2.17365	1.58915
Cre08.g366000.v5.5	92.0459	68.0993	98.9495	452.329	456.522	487.714	-2.42763	8.81681e-61	1.18424e-59	Cre08.g366000	chromosome_8	1724416	1725834	+	366	-	- && -	-	170	116	179	252	279	276	12.9694	9.5853	13.9601	62.1709	62.472	66.8692
Cre07.g350950.v5.5	18.4092	21.1343	17.6893	84.363	106.358	116.627	-2.42737	3.662e-17	1.88091e-16	Cre07.g350950	chromosome_7	5494469	5499380	+	933	-	- && -	-	34	36	32	47	65	66	1.01753	1.16694	0.979005	4.54867	5.70945	6.27279
Cre07.g353550.v5.5	68.2222	46.378	79.6018	341.042	374.708	330.444	-2.42714	2.36683e-42	2.31859e-41	Cre07.g353550	chromosome_7	5838390	5840101	+	573	-	- && Q54WG0.1 RecName: Full=Density-regulated protein homolog	-	126	79	144	190	229	187	6.13999	4.16966	7.17339	29.941	32.7524	28.9391
Cre04.g220750.v5.5	14.6191	10.5671	15.4781	70.0034	52.361	97.1894	-2.4269	1.01527e-11	4.085e-11	Cre04.g220750	chromosome_4	2329962	2334967	-	3483	-	- && -	-	27	18	28	39	32	55	0.216452	0.156296	0.229468	1.01107	0.752937	1.40026
Cre02.g142602.v5.5	2.16579	2.34825	0	5.38487	8.18141	10.6025	-2.42662	0.0214343	0.0362143	Cre02.g142602	chromosome_2	7756923	7773772	-	13530	-	- && -	-	4	4	0	3	5	6	0.00825494	0.0089411	0	0.0200213	0.0302855	0.0393235
Cre01.g041351.v5.5	25.9894	25.2437	13.267	120.262	111.267	114.86	-2.42576	2.54845e-17	1.31855e-16	Cre01.g041351	chromosome_1	5787448	5789492	+	819	-	- && Q56P03.4 RecName: Full=E2F-associated phosphoprotein; Short=EAPP	-	48	43	24	67	68	65	1.63647	1.58786	0.836458	7.38684	6.80436	7.03765
Cre09.g407250.v5.5	7.0388	7.63182	6.0807	43.079	26.1805	42.4099	-2.42535	3.39667e-07	1.0154e-06	Cre09.g407250	chromosome_9	6469569	6472457	+	450	-	- && -	-	13	13	11	24	16	24	0.806645	0.873694	0.697745	4.81578	2.91387	4.7293
Cre16.g677450.v5.5	131.03	79.8406	84.0242	574.387	479.43	533.658	-2.4252	4.07312e-51	4.69862e-50	Cre16.g677450	chromosome_16	5874635	5879599	+	996	-	- && P39173.2 RecName: Full=Putative glucose-6-phosphate 1-epimerase; AltName: Full=Putative D-hexose-6-phosphate mutarotase; AltName: Full=Unknown protein from 2D-page spots T26/PR37	-	242	136	152	320	293	302	6.78434	4.1296	4.35613	29.0107	24.1085	26.8872
Cre07.g318450.v5.5	44.3986	36.985	48.6456	222.575	229.079	247.391	-2.4245	2.40847e-36	2.09503e-35	Cre07.g318450	chromosome_7	828155	829770	-	279	-	- && P38389.1 RecName: Full=Protein transport protein Sec61 subunit beta	-	82	63	88	124	140	140	8.20656	6.82912	9.00316	40.1315	41.1231	44.4961
Cre16.g652550.v5.5	5996.52	5926.4	5874.51	31855.1	30652.5	33007.3	-2.42396	0	0	Cre16.g652550	chromosome_16	1450836	1452301	-	513	-	- && Q02764.1 RecName: Full=50S ribosomal protein L24, chloroplastic; AltName: Full=CL24; Flags: Precursor	-	11075	10095	10627	17747	18733	18679	602.806	595.138	591.303	3123.75	2992.62	3228.75
Cre09.g386737.v5.5	27.0723	29.3532	21.5588	131.032	148.902	137.832	-2.42387	8.19312e-23	5.17133e-22	Cre09.g386737	chromosome_9	170100	172402	-	1047	-	- && -	-	50	50	39	73	91	78	1.33344	1.44428	1.06325	6.2957	7.1229	6.60611
Cre06.g267100.v5.5	31.9453	33.4626	28.1923	197.445	168.537	136.065	-2.4237	1.57682e-25	1.07809e-24	Cre06.g267100	chromosome_6	2300152	2307151	-	2049	-	- && Q20822.2 RecName: Full=Probable signal recognition particle subunit SRP68; Short=SRP68; AltName: Full=Probable signal recognition particle 68 kDa protein	-	59	57	51	110	103	77	0.80401	0.841321	0.710469	4.84751	4.11962	3.33232
Cre13.g564250.v5.5	342.736	356.934	353.786	1676.49	2045.35	1924.35	-2.42321	1.71088e-196	6.32497e-195	Cre13.g564250	chromosome_13	318526	324130	+	3102	-	- && Q9LD55.1 RecName: Full=Eukaryotic translation initiation factor 3 subunit A; Short=eIF3a; AltName: Full=Eukaryotic translation initiation factor 3 large subunit; AltName: Full=Eukaryotic translation initiation factor 3 subunit 10; AltName: Full=eIF-3	-	633	608	640	934	1250	1089	5.69788	5.92776	5.88918	27.1877	33.0241	31.1304
Cre17.g726400.v5.5	11.3704	4.10944	10.503	48.4639	50.7247	40.6429	-2.42131	4.59799e-08	1.46598e-07	Cre17.g726400	chromosome_17	3637631	3640752	+	768	-	- && -	-	21	7	19	27	31	23	0.763501	0.275655	0.70617	3.17447	3.30798	2.65561
Cre01.g018950.v5.5	87.7143	92.1689	94.5272	525.923	494.157	448.839	-2.42055	8.12697e-73	1.28632e-71	Cre01.g018950	chromosome_1	3065757	3069075	-	1050	-	- && Q6RJS2.1 RecName: Full=Deoxyhypusine synthase	-	162	157	171	293	302	254	4.30802	4.52209	4.64861	25.1969	23.5711	21.4508
Cre10.g442050.v5.5	17.8677	28.7661	18.2421	104.108	140.72	100.724	-2.42014	3.63518e-17	1.86837e-16	Cre10.g442050	chromosome_10	3161016	3165571	+	3501	-	- && -	-	33	49	33	58	86	57	0.263192	0.423285	0.269053	1.4959	2.01311	1.44371
Cre09.g409150.v5.5	407.709	379.243	436.152	2197.03	2109.17	2240.66	-2.41924	2.00159e-255	9.33294e-254	Cre09.g409150	chromosome_9	6746915	6747904	+	180	-	- && -	-	753	646	789	1224	1289	1268	116.808	108.54	125.118	614.012	586.871	624.662
Cre03.g160750.v5.5	8.66314	8.21888	9.39744	50.2588	44.1796	45.9441	-2.41569	5.43306e-09	1.84392e-08	Cre03.g160750	chromosome_3	2615383	2620277	-	1422	-	- && O80632.1 RecName: Full=Metal tolerance protein 11; Short=AtMTP11	-	16	14	17	28	27	26	0.314175	0.297754	0.341245	1.77798	1.55606	1.62133
Cre12.g543300.v5.5	3.79012	3.52238	2.21116	28.7193	8.18141	14.1366	-2.41525	0.00089458	0.00187832	Cre12.g543300	chromosome_12	9033056	9043437	+	7284	-	- && -	-	7	6	4	16	5	8	0.0268336	0.0249121	0.015675	0.198344	0.0562552	0.0973909
Cre05.g238935.v5.5	4.33157	0.587063	2.21116	16.1546	8.18141	14.1366	-2.41477	0.00393128	0.00754058	Cre05.g238935	chromosome_5	3065766	3069927	+	2046	-	- && -	-	8	1	4	9	5	8	0.109178	0.0147817	0.0558047	0.397196	0.200275	0.346723
Cre10.g432800.v5.5	19868.4	19231	19593.7	105019	101561	105975	-2.4128	0	0	Cre10.g432800	chromosome_10	2032490	2036015	-	840	-	- && A8IB25.1 RecName: Full=40S ribosomal protein SA	-	36695	32758	35445	58508	62068	59972	1219.77	1179.42	1204.46	6289.32	6055.51	6330.93
Cre03.g150700.v5.5	8.1217	18.199	14.3726	78.9782	80.1778	56.5466	-2.41274	2.79603e-11	1.10048e-10	Cre03.g150700	chromosome_3	1326184	1333169	-	1869	-	- && Q3ZBZ8.1 RecName: Full=Stress-induced-phosphoprotein 1; Short=STI1; AltName: Full=Hsc70/Hsp90-organizing protein; Short=Hop	-	15	31	26	44	49	32	0.224096	0.501627	0.397082	2.12575	2.14857	1.51823
Cre13.g583287.v5.5	5.95591	4.69651	1.65837	17.9496	24.5442	22.972	-2.4125	0.000134815	0.000313834	Cre13.g583287	chromosome_13	2852194	2853705	+	315	-	- && -	-	11	8	3	10	15	13	0.975065	0.768083	0.271849	2.86654	3.9025	3.65958
Cre01.g030600.v5.5	4.87302	2.93532	2.21116	19.7445	21.2717	12.3696	-2.41207	0.000439572	0.0009586	Cre01.g030600	chromosome_1	4488853	4499253	+	4854	-	- && P25848.3 RecName: Full=Light-sensor Protein kinase; Includes: RecName: Full=Phytochrome; Includes: RecName: Full=Protein kinase	-	9	5	4	11	13	7	0.0517719	0.0311529	0.0235221	0.204626	0.219485	0.127878
Cre11.g467790.v5.5	1.08289	0.587063	2.21116	3.58992	6.54512	10.6025	-2.41188	0.028198	0.0463705	Cre11.g467790	chromosome_11	1745234	1745755	+	345	-	- && -	-	2	1	4	2	4	6	0.161869	0.0876616	0.330946	0.523454	0.950174	1.54216
Cre02.g117400.v5.5	2.16579	3.52238	0.552791	1.79496	6.54512	24.7391	-2.41108	0.0145014	0.0252908	Cre02.g117400	chromosome_2	6638855	6643146	+	3513	-	- && -	-	4	6	1	1	4	14	0.0317931	0.0516537	0.00812528	0.0257034	0.0933134	0.353385
Cre10.g425450.v5.5	13.5362	7.63182	3.86953	50.2588	47.4522	35.3416	-2.4069	2.89603e-07	8.72122e-07	Cre10.g425450	chromosome_10	1090220	1094195	-	1395	-	- && -	-	25	13	7	28	29	20	0.5004	0.281837	0.143232	1.81239	1.70367	1.27132
Cre04.g228625.v5.5	0.541446	2.93532	2.76395	1.79496	8.18141	22.972	-2.40679	0.0130842	0.0230026	Cre04.g228625	chromosome_4	3608057	3611174	+	216	-	- && -	-	1	5	5	1	5	13	0.12927	0.700075	0.660743	0.418037	1.89705	5.33688
Cre07.g314100.v5.5	153.771	118	160.309	743.113	755.962	795.186	-2.4065	7.07649e-92	1.39615e-90	Cre07.g314100	chromosome_7	280803	283238	-	861	-	- && Q9UT32.1 RecName: Full=Putative ribosome biogenesis protein C8F11.04; AltName: Full=U3 snoRNP-associated protein C8F11.04	-	284	201	290	414	462	450	9.21015	7.06027	9.61416	43.4175	43.9745	46.3455
Cre08.g384700.v5.5	15.1605	18.786	9.95023	87.9529	73.6327	70.6832	-2.4061	1.09136e-12	4.60604e-12	Cre08.g384700	chromosome_8	4856400	4859825	-	975	-	- && Q8K1A0.2 RecName: Full=Methyltransferase-like protein 5	-	28	32	18	49	45	40	0.801872	0.992599	0.526968	4.53795	3.78242	3.63792
Cre09.g389393.v5.5	21.6579	24.0696	22.1116	111.287	134.175	113.093	-2.40468	5.10238e-20	2.91375e-19	Cre09.g389393	chromosome_9	3456253	3458078	-	837	-	- && -	-	40	41	40	62	82	64	1.3344	1.48145	1.36412	6.68858	8.0288	6.78036
Cre17.g702200.v5.5	24.9065	21.7213	8.84465	96.9277	106.358	90.1211	-2.40445	3.14205e-13	1.3639e-12	Cre17.g702200	chromosome_17	832769	837160	+	873	-	- && -	-	46	37	16	54	65	51	1.47128	1.28179	0.523145	5.58531	6.10185	5.18029
Cre13.g579550.v5.5	76.3439	76.3182	61.9125	387.711	384.526	362.252	-2.40316	4.61279e-56	5.77603e-55	Cre13.g579550	chromosome_13	2388872	2392521	-	741	-	- && -	-	141	130	112	216	235	205	5.31315	5.30583	4.31436	26.3211	25.9903	24.5321
Cre07.g344260.v5.5	2.70723	1.17413	1.10558	19.7445	1.63628	5.30124	-2.40316	0.0216896	0.0366139	Cre07.g344260	chromosome_7	4628913	4633524	+	597	-	- && -	-	5	2	2	11	1	3	0.233855	0.101317	0.0956252	1.66374	0.137274	0.4456
Cre08.g358568.v5.5	10.8289	6.45769	0.552791	19.7445	40.907	33.5745	-2.40224	0.000113738	0.000267051	Cre08.g358568	chromosome_8	323454	330049	-	1875	-	- && -	-	20	11	1	11	25	19	0.297838	0.177427	0.0152235	0.529736	1.0927	0.898567
Cre01.g062537.v5.5	31.9453	32.2885	35.9314	188.471	188.172	151.969	-2.40022	7.35174e-28	5.34162e-27	Cre01.g062537	chromosome_1	7885355	7887040	-	507	-	- && -	-	59	55	65	105	115	86	3.24934	3.28083	3.6595	18.7003	18.5888	15.0414
Cre16.g689300.v5.5	2.70723	0.587063	3.86953	12.5647	13.0902	12.3696	-2.39847	0.00352885	0.00681584	Cre16.g689300	chromosome_16	3766580	3776252	+	4743	-	- && Q55EI8.1 RecName: Full=Probable serine/threonine-protein kinase DDB_G0268876	-	5	1	7	7	8	7	0.0294353	0.0063764	0.0421271	0.133264	0.138229	0.130871
Cre02.g107550.v5.5	34.1111	55.1839	29.2979	242.319	176.718	204.981	-2.39835	1.17513e-24	7.79753e-24	Cre02.g107550	chromosome_2	5432380	5436217	-	837	-	- && Q9LSF6.1 RecName: Full=Vacuolar iron transporter homolog 2.1; AltName: Full=Protein NODULIN-LIKE 21	-	63	94	53	135	108	116	2.10168	3.3965	1.80745	14.5639	10.5745	12.2894
Cre17.g698550.v5.5	7.58025	6.45769	2.76395	34.1042	24.5442	30.0404	-2.39825	9.75612e-06	2.56404e-05	Cre17.g698550	chromosome_17	349188	359073	-	5619	-	- && Q9TTK0.1 RecName: Full=Cyclin-dependent kinase-like 2; AltName: Full=Serine/threonine-protein kinase KKIAMRE	-	14	11	5	19	15	17	0.0695698	0.0592055	0.0253996	0.305325	0.218773	0.26828
Cre02.g091100.v5.5	30943.7	31029.8	29646.7	165177	153022	164665	-2.39786	0	0	Cre02.g091100	chromosome_2	2380145	2381650	+	699	-	- && O65082.1 RecName: Full=60S ribosomal protein L15-2	-	57150	52856	53631	92023	93518	93185	2282.92	2286.89	2190.06	11887.4	10964.3	11821.3
Cre17.g726900.v5.5	10.8289	12.3283	9.95023	78.9782	39.2707	56.5466	-2.39759	1.08391e-09	3.86983e-09	Cre17.g726900	chromosome_17	3686002	3688840	-	1341	-	- && -	-	20	21	18	44	24	32	0.41644	0.473608	0.383143	2.96273	1.46671	2.11602
Cre09.g417250.v5.5	25.448	35.2238	28.1923	193.855	132.539	141.366	-2.39678	1.91566e-22	1.19937e-21	Cre09.g417250	chromosome_9	7916474	7929250	+	2532	-	- && Q8S1X9.1 RecName: Full=Probable glucuronosyltransferase Os01g0926400; AltName: Full=OsGT47D	-	47	60	51	108	81	80	0.518305	0.716665	0.574941	3.85148	2.6217	2.80172
Cre12.g495500.v5.5	16.7848	15.2636	9.39744	82.5681	70.3601	65.382	-2.39678	4.31925e-12	1.76673e-11	Cre12.g495500	chromosome_12	760516	763131	-	1767	-	- && -	-	31	26	17	46	43	37	0.489865	0.445006	0.274618	2.35066	1.99432	1.85679
Cre16.g675637.v5.5	123.991	103.91	110.558	660.545	571.062	553.096	-2.39671	2.69883e-79	4.61506e-78	Cre16.g675637	chromosome_16	6844822	6846187	-	285	-	- && P55857.1 RecName: Full=Small ubiquitin-related modifier 1; Short=OsSUMO1; AltName: Full=Ubiquitin-like protein SMT3	-	229	177	200	368	349	313	22.4358	18.7827	20.031	116.593	100.356	97.3863
Cre17.g711550.v5.5	0.541446	3.52238	2.21116	5.38487	11.454	15.9037	-2.3966	0.00801171	0.0146024	Cre17.g711550	chromosome_17	2045316	2050715	+	1695	-	- && -	-	1	6	4	3	7	9	0.0164733	0.107056	0.0673608	0.159816	0.338447	0.470837
Cre17.g708850.v5.5	22.1993	14.0895	11.6086	96.9277	89.9955	65.382	-2.39465	8.9908e-13	3.8163e-12	Cre17.g708850	chromosome_17	1713695	1721596	+	5541	-	- && -	-	41	24	21	54	55	37	0.206608	0.130994	0.10818	0.879982	0.813461	0.592123
Cre16.g680678.v5.5	10.8289	8.80595	9.39744	62.8235	42.5433	47.7112	-2.39429	2.86163e-09	9.91797e-09	Cre16.g680678	chromosome_16	7133586	7143847	+	6915	-	- && Q8HY87.1 RecName: Full=Zinc phosphodiesterase ELAC protein 2; AltName: Full=ElaC homolog protein 2; AltName: Full=Ribonuclease Z 2; Short=RNase Z 2; AltName: Full=tRNA 3 endonuclease 2; AltName: Full=tRNase Z 2; Flags: Precursor	-	20	15	17	35	26	27	0.0807587	0.0656036	0.0701735	0.457029	0.308137	0.346234
Cre02.g117900.v5.5	70.9295	69.2735	62.4653	323.092	369.8	371.087	-2.39308	3.05033e-53	3.64607e-52	Cre02.g117900	chromosome_2	6694347	6703559	-	3393	-	- && Q9XIF2.1 RecName: Full=DExH-box ATP-dependent RNA helicase DExH9; AltName: Full=Protein MTR4 homolog; Short=AtMTR4	-	131	118	113	180	226	210	1.07805	1.05178	0.950629	4.79023	5.45867	5.48825
Cre01.g001600.v5.5	3.79012	5.28357	6.0807	32.3092	29.4531	17.6708	-2.39248	2.10196e-05	5.34071e-05	Cre01.g001600	chromosome_1	245102	248187	+	1830	-	- && Q5PQR3.1 RecName: Full=BTB/POZ domain-containing protein 9	-	7	9	11	18	18	10	0.106807	0.148737	0.171577	0.888156	0.80609	0.484559
Cre07.g348350.v5.5	1.62434	1.17413	1.10558	5.38487	11.454	3.53416	-2.38999	0.0286989	0.04712	Cre07.g348350	chromosome_7	5165449	5169374	-	1557	-	- && -	-	3	2	2	3	7	2	0.0538002	0.0388481	0.0366655	0.173981	0.368444	0.113904
Cre02.g081000.v5.5	7.58025	8.80595	9.95023	46.6689	53.9973	37.1087	-2.38989	1.60739e-08	5.2933e-08	Cre02.g081000	chromosome_2	1082632	1084005	-	774	-	- && -	-	14	15	18	26	33	21	0.505055	0.58611	0.663817	3.0332	3.4941	2.40589
Cre01.g026550.v5.5	69.8466	58.7063	49.1984	310.528	289.622	332.211	-2.3895	2.11825e-43	2.12468e-42	Cre01.g026550	chromosome_1	4060692	4065684	-	1704	-	- && Q9SF16.1 RecName: Full=T-complex protein 1 subunit eta; Short=TCP-1-eta; AltName: Full=CCT-eta; AltName: Full=Chaperonin CCT7	-	129	100	89	173	177	188	2.11384	1.77484	1.49086	9.16736	8.51267	9.78332
Cre09.g402775.v5.5	27.6138	41.6815	18.2421	161.546	148.902	146.668	-2.38887	1.93178e-19	1.07895e-18	Cre09.g402775	chromosome_9	5945542	5956937	-	2337	-	- && P78810.2 RecName: Full=Vacuolar transporter chaperone 4	-	51	71	33	90	91	83	0.609345	0.918815	0.403062	3.47738	3.19113	3.14933
Cre16.g680230.v5.5	36.2769	45.2039	41.4593	231.55	201.263	210.283	-2.38799	2.61035e-33	2.13545e-32	Cre16.g680230	chromosome_16	7116456	7117797	+	207	-	- && P38385.1 RecName: Full=Protein transport protein Sec61 subunit gamma	-	67	77	75	129	123	119	9.03766	11.2499	10.3421	56.2714	48.6964	50.9771
Cre10.g418100.v5.5	115.328	92.1689	132.67	592.336	598.879	588.438	-2.38534	6.68498e-73	1.06133e-71	Cre10.g418100	chromosome_10	77648	80876	-	762	-	- && P52427.1 RecName: Full=Proteasome subunit alpha type-4; AltName: Full=20S proteasome alpha subunit C; AltName: Full=20S proteasome subunit alpha-3; AltName: Full=Proteasome 27 kDa subunit	-	213	157	240	330	366	333	7.80506	6.23122	8.99027	39.1045	39.363	38.7514
Cre06.g264100.v5.5	3.24868	2.34825	7.73907	21.5395	11.454	37.1087	-2.38517	0.000255662	0.000575397	Cre06.g264100	chromosome_6	1991606	1997471	-	2295	-	- && -	-	6	4	14	12	7	21	0.0729995	0.0527116	0.174125	0.472135	0.249964	0.8114
Cre16.g675200.v5.5	8.66314	14.6766	7.73907	53.8487	39.2707	68.9161	-2.38501	7.34054e-09	2.47184e-08	Cre16.g675200	chromosome_16	6191780	6198975	-	2646	-	- && -	-	16	25	14	30	24	39	0.168842	0.285745	0.151027	1.02376	0.743333	1.30699
Cre08.g368500.v5.5	72.5538	78.6665	96.1856	384.121	485.976	420.565	-2.38455	9.99763e-55	1.22231e-53	Cre08.g368500	chromosome_8	2050483	2051935	-	546	-	- && Q6GL69.1 RecName: Full=MKI67 FHA domain-interacting nucleolar phosphoprotein-like	-	134	134	174	214	297	238	6.85273	7.42234	9.09648	35.3907	44.5786	38.6529
Cre06.g278169.v5.5	41.1499	42.2685	38.1425	231.55	222.534	178.475	-2.38038	6.36027e-32	5.04887e-31	Cre06.g278169	chromosome_6	3818792	3822783	+	1518	-	- && -	-	76	72	69	129	136	101	1.39796	1.43446	1.29746	7.67337	7.34225	5.89994
Cre09.g406050.v5.5	129.947	123.283	149.806	728.753	647.967	722.736	-2.37939	3.36063e-92	6.65568e-91	Cre09.g406050	chromosome_9	6204115	6212666	+	1788	-	- && Q54V77.1 RecName: Full=CTP synthase; AltName: Full=CTP synthetase; AltName: Full=UTP--ammonia ligase	-	240	210	271	406	396	409	3.74796	3.55206	4.32632	20.5034	18.1506	20.284
Cre04.g222650.v5.5	2.70723	0.587063	6.0807	25.1294	8.18141	15.9037	-2.37804	0.0023892	0.00473056	Cre04.g222650	chromosome_4	2590523	2608844	+	11886	-	- && -	-	5	1	11	14	5	9	0.0117459	0.00254444	0.0264164	0.106356	0.0344744	0.0671437
Cre16.g688050.v5.5	227.949	206.646	183.526	1028.51	1122.49	1058.48	-2.37656	2.24009e-129	5.9558e-128	Cre16.g688050	chromosome_16	4572614	4577309	-	1512	-	- && -	-	421	352	332	573	686	599	7.77467	7.04076	6.26762	34.2193	37.1822	35.1296
Cre16.g690767.v5.5	70.9295	88.0595	72.4156	430.79	395.98	372.854	-2.37583	2.63457e-56	3.3123e-55	Cre16.g690767	chromosome_16	7693290	7697635	-	1203	-	- && -	-	131	150	131	240	242	211	3.04059	3.77098	3.1083	18.0141	16.4859	15.553
Cre09.g396850.v5.5	33.0282	20.5472	29.2979	120.262	165.264	144.901	-2.37498	9.83326e-21	5.78118e-20	Cre09.g396850	chromosome_9	1704689	1708020	+	744	-	- && O26865.1 RecName: Full=UPF0047 protein MTH_771	-	61	35	53	67	101	82	2.28933	1.42273	2.03338	8.13149	11.1253	9.77325
Cre03.g156600.v5.5	68.7637	67.5123	65.2293	303.348	338.71	402.894	-2.3745	1.48084e-48	1.63418e-47	Cre03.g156600	chromosome_3	2064980	2067824	+	897	-	- && -	-	127	115	118	169	207	228	3.95333	3.87734	3.75497	17.0123	18.9121	22.5393
Cre08.g360650.v5.5	36.8184	39.3332	41.4593	184.881	219.262	204.981	-2.37418	6.89246e-32	5.46854e-31	Cre08.g360650	chromosome_8	782334	783939	-	363	-	- && -	-	68	67	75	103	134	116	5.23063	5.58209	5.89755	25.6211	30.2524	28.3367
Cre12.g523300.v5.5	27.6138	17.6119	21.5588	122.057	129.266	95.4224	-2.37397	1.3381e-17	7.00497e-17	Cre12.g523300	chromosome_12	4679775	4686176	+	1806	-	- && Q9SFX3.1 RecName: Full=Dolichyl-diphosphooligosaccharide--protein glycosyltransferase subunit 1A; AltName: Full=Ribophorin IA; Short=RPN-IA; AltName: Full=Ribophorin-1A; Flags: Precursor	-	51	30	39	68	79	54	0.788504	0.50238	0.616401	3.39985	3.58485	2.65139
Cre09.g396735.v5.5	71.4709	98.0396	86.2353	428.995	472.885	420.565	-2.37353	1.79885e-58	2.34712e-57	Cre09.g396735	chromosome_9	4661674	4666139	-	1083	-	- && B7LHW6.1 RecName: Full=Ribosomal protein L11 methyltransferase; Short=L11 Mtase	-	132	167	156	239	289	238	3.40327	4.66355	4.11162	19.9268	21.8691	19.4871
Cre14.g612100.v5.5	1.62434	4.69651	2.76395	14.3597	14.7265	17.6708	-2.37238	0.00109849	0.00228086	Cre14.g612100	chromosome_14	614015	624576	+	5151	-	- && -	-	3	8	5	8	9	10	0.0162623	0.0469707	0.0277074	0.140238	0.14319	0.17215
Cre16.g656800.v5.5	73.0953	76.3182	91.7632	430.79	395.98	422.332	-2.37188	3.55582e-59	4.67496e-58	Cre16.g656800	chromosome_16	2003980	2009343	-	2940	-	- && -	-	135	130	166	240	242	239	1.28215	1.33729	1.61167	7.37109	6.74575	7.20856
Cre02.g078507.v5.5	17.8677	29.3532	22.6644	145.392	111.267	104.258	-2.37132	1.11859e-17	5.87563e-17	Cre02.g078507	chromosome_2	743966	747032	-	684	-	- && -	-	33	50	41	81	68	59	1.34713	2.21076	1.71098	10.6929	8.14733	7.64881
Cre13.g574950.v5.5	44.3986	43.4427	44.2232	220.78	209.444	252.693	-2.3694	3.14534e-35	2.68634e-34	Cre13.g574950	chromosome_13	1793885	1795126	-	858	-	- && -	-	82	74	80	123	128	143	2.66857	2.60839	2.66146	12.9445	12.226	14.7791
Cre07.g332350.v5.5	7.58025	12.3283	14.3726	87.9529	57.2698	31.8075	-2.36931	2.06892e-08	6.77152e-08	Cre07.g332350	chromosome_7	2882098	2885129	+	1167	-	- && -	-	14	21	26	49	35	18	0.334972	0.544223	0.635944	3.79134	2.45787	1.36773
Cre13.g567950.v5.5	62.8078	59.8804	64.6765	319.503	341.983	305.705	-2.36814	1.86529e-49	2.10024e-48	Cre13.g567950	chromosome_13	917627	924349	+	1539	-	- && P55229.3 RecName: Full=Glucose-1-phosphate adenylyltransferase large subunit 1, chloroplastic; AltName: Full=ADP-glucose pyrophosphorylase; AltName: Full=ADP-glucose synthase; AltName: Full=AGPase S; AltName: Full=Alpha-D-glucose-1-phosphate adenyl t	-	116	102	117	178	209	173	2.10461	2.00443	2.17002	10.4436	11.1294	9.96795
Cre08.g382575.v5.5	8.1217	5.28357	6.63349	32.3092	35.9982	35.3416	-2.3678	8.89118e-07	2.56557e-06	Cre08.g382575	chromosome_8	4501317	4504448	+	888	-	- && -	-	15	9	12	18	22	20	0.471661	0.30652	0.385731	1.83032	2.03035	1.99717
Cre14.g626200.v5.5	14.0776	19.3731	22.6644	109.492	91.6317	88.354	-2.3676	2.48362e-15	1.18292e-14	Cre14.g626200	chromosome_14	2638240	2643178	+	834	-	- && Q9LN20.1 RecName: Full=Probable prolyl 4-hydroxylase 3; Short=AtP4H3	-	26	33	41	61	56	50	0.87048	1.19668	1.40325	6.60438	5.50281	5.31621
Cre02.g073350.v5.5	20.575	7.04476	14.9253	84.363	37.6345	98.9565	-2.36694	8.20811e-09	2.75621e-08	Cre02.g073350	chromosome_2	44436	47429	+	1167	-	- && -	-	38	12	27	47	23	56	0.90921	0.310985	0.660404	3.6366	1.61517	4.25515
Cre06.g278086.v5.5	7.58025	4.10944	4.97511	23.3345	34.3619	28.2733	-2.36491	1.06855e-05	2.79457e-05	Cre06.g278086	chromosome_6	3399268	3402063	-	354	-	- && P71394.1 RecName: Full=RutC family protein HI_1627	-	14	7	9	13	21	16	1.10427	0.598031	0.725698	3.31595	4.86159	4.00788
Cre09.g386733.v5.5	16.7848	17.0248	25.4284	120.262	89.9955	95.4224	-2.3647	1.12248e-15	5.42277e-15	Cre09.g386733	chromosome_9	147346	151963	+	1755	-	- && -	-	31	29	46	67	55	54	0.493215	0.499746	0.748165	3.44719	2.56831	2.72844
Cre09.g392729.v5.5	11.9118	8.80595	12.1614	62.8235	55.6336	51.2453	-2.36435	4.3883e-10	1.60966e-09	Cre09.g392729	chromosome_9	3983561	3988182	+	1842	-	- && Q3J6T9.1 RecName: Full=Methionyl-tRNA formyltransferase	-	22	15	22	35	34	29	0.333491	0.246281	0.340918	1.71572	1.5127	1.39607
Cre01.g020800.v5.5	20.0335	13.5025	13.267	105.903	68.7238	67.1491	-2.36406	2.45693e-12	1.01948e-11	Cre01.g020800	chromosome_1	3290701	3293226	-	1038	-	- && -	-	37	23	24	59	42	38	0.995304	0.67013	0.65998	5.13243	3.316	3.24627
Cre07.g325101.v5.5	4.87302	2.34825	0.552791	17.9496	8.18141	14.1366	-2.36344	0.00432078	0.00823277	Cre07.g325101	chromosome_7	1621548	1623853	-	513	-	- && -	-	9	4	1	10	5	8	0.489865	0.235815	0.0556416	1.76015	0.798757	1.38284
Cre03.g169250.v5.5	2.16579	4.10944	4.42232	16.1546	26.1805	12.3696	-2.36328	0.000502989	0.0010894	Cre03.g169250	chromosome_3	3686637	3692750	-	2802	-	- && -	-	4	7	8	9	16	7	0.0398606	0.0755542	0.0814964	0.29003	0.467966	0.221528
Cre02.g079400.v5.5	102.333	99.8007	106.689	497.203	520.337	569	-2.36064	2.31652e-76	3.81833e-75	Cre02.g079400	chromosome_2	897929	899874	+	441	-	- && Q5RDA3.1 RecName: Full=Cleavage stimulation factor subunit 2; AltName: Full=CF-1 64 kDa subunit; AltName: Full=Cleavage stimulation factor 64 kDa subunit; Short=CSTF 64 kDa subunit; Short=CstF-64	-	189	170	193	277	318	322	11.9667	11.6584	12.4921	56.7165	59.095	64.7464
Cre12.g503650.v5.5	63.3492	75.7312	64.1237	299.758	358.346	383.457	-2.36	1.35416e-47	1.46625e-46	Cre12.g503650	chromosome_12	2710647	2714008	+	927	-	- && -	-	117	129	116	167	219	217	3.52418	4.20861	3.57186	16.2669	19.3609	20.7577
Cre12.g541777.v5.5	193.838	193.144	198.452	962.097	986.678	1056.71	-2.35985	1.07075e-138	3.01186e-137	Cre12.g541777	chromosome_12	9506231	9509532	+	1566	-	- && -	-	358	329	359	536	603	598	6.38326	6.35379	6.54364	30.9059	31.5564	33.8616
Cre07.g339200.v5.5	20.575	36.3979	34.273	143.597	181.627	141.366	-2.35946	6.18232e-21	3.67648e-20	Cre07.g339200	chromosome_7	3929312	3932298	-	588	-	- && -	-	38	62	62	80	111	80	1.8045	3.18892	3.00975	12.2852	15.4706	12.0645
Cre09.g386743.v5.5	35.194	36.3979	28.1923	177.701	147.265	187.311	-2.35931	1.02474e-25	7.0466e-25	Cre09.g386743	chromosome_9	197343	199865	+	561	-	- && Q9AJU2.1 RecName: Full=8-demethyl-8-alpha-L-rhamnosyl tetracenomycin-C 2'-O-methyltransferase; AltName: Full=O-methyltransferase I	-	65	62	51	99	90	106	3.23521	3.34239	2.59492	15.9346	13.1475	16.7549
Cre09.g416500.v5.5	139.152	176.706	192.371	895.684	865.593	842.898	-2.3582	2.12543e-95	4.34802e-94	Cre09.g416500	chromosome_9	7813949	7815694	-	306	-	- && -	-	257	301	348	499	529	477	23.4511	29.7491	32.4619	147.247	141.676	138.228
Cre07.g325736.v5.5	16.2434	22.3084	26.5339	95.1328	86.7229	151.969	-2.35809	5.84051e-15	2.73479e-14	Cre07.g325736	chromosome_7	1854632	1862173	+	1593	-	- && Q941D3.1 RecName: Full=Probable plastid-lipid-associated protein 8, chloroplastic; AltName: Full=Fibrillin-6; Flags: Precursor	-	30	38	48	53	53	86	0.525844	0.721434	0.860086	3.00419	2.72661	4.78719
Cre02.g142206.v5.5	128.323	110.368	109.453	542.077	615.242	625.547	-2.35602	1.95425e-79	3.3455e-78	Cre02.g142206	chromosome_2	8698720	8701758	-	909	-	- && -	-	237	188	198	302	376	354	7.28008	6.25493	6.21753	29.9993	33.8989	34.5333
Cre07.g328075.v5.5	9.74603	27.0049	17.6893	84.363	112.903	79.5186	-2.35464	5.11284e-12	2.08201e-11	Cre07.g328075	chromosome_7	2338625	2341103	+	702	-	- && -	-	18	46	32	47	69	45	0.715957	1.98175	1.30116	6.04545	8.05516	5.68426
Cre14.g624850.v5.5	83.9242	119.761	123.272	498.998	595.606	574.301	-2.35413	1.05088e-59	1.39105e-58	Cre14.g624850	chromosome_14	2442558	2445672	-	768	-	- && -	-	155	204	223	278	364	325	5.63536	8.03337	8.2882	32.6852	38.8421	37.525
Cre10.g417600.v5.5	2.70723	1.17413	2.76395	10.7697	19.6354	3.53416	-2.35412	0.00795769	0.0145159	Cre10.g417600	chromosome_10	22247	27905	-	2142	-	- && -	-	5	2	5	6	12	2	0.0651782	0.0282383	0.0666296	0.25293	0.459118	0.0827959
Cre05.g232004.v5.5	4.33157	0.587063	0.552791	10.7697	1.63628	15.9037	-2.35167	0.0254833	0.0423187	Cre05.g232004	chromosome_5	631423	637038	-	1557	-	- && -	-	8	1	1	6	1	9	0.143467	0.0194241	0.0183328	0.347961	0.0526349	0.512569
Cre17.g724850.v5.5	203.584	223.671	215.588	1143.39	1083.22	1051.41	-2.3508	2.25926e-146	6.65645e-145	Cre17.g724850	chromosome_17	3460372	3464042	+	1488	-	- && Q54ED4.1 RecName: Full=Glutamate-rich WD repeat-containing protein 1	-	376	381	390	637	662	595	7.05564	7.74374	7.48132	38.6549	36.4601	35.4578
Cre02.g090700.v5.5	3.24868	3.52238	1.10558	21.5395	9.81769	8.8354	-2.35004	0.00348462	0.00673711	Cre02.g090700	chromosome_2	2322421	2334836	-	7920	-	- && A7J1T0.1 RecName: Full=Mitogen-activated protein kinase kinase kinase 13-B	-	6	6	2	12	6	5	0.0211533	0.0229116	0.00720811	0.136812	0.0620852	0.0559813
Cre10.g433866.v5.5	13.5362	14.0895	19.3477	80.7731	65.4512	93.6553	-2.34965	6.84516e-13	2.92715e-12	Cre10.g433866	chromosome_10	2201873	2204247	+	480	-	- && -	-	25	24	35	45	40	53	1.45429	1.51216	2.08134	8.46524	6.82938	9.79113
Cre16.g684850.v5.5	72.0124	73.97	80.7074	393.096	394.344	367.553	-2.34926	1.36273e-57	1.76032e-56	Cre16.g684850	chromosome_16	5007300	5009907	-	948	-	- && Q8DHH6.1 RecName: Full=tRNA (guanine-N(7)-)-methyltransferase; AltName: Full=tRNA (guanine(46)-N(7))-methyltransferase; AltName: Full=tRNA(m7G46)-methyltransferase	-	133	126	146	219	241	208	3.91737	4.01967	4.39604	20.8595	20.8339	19.456
Cre12.g518900.v5.5	41.1499	32.8755	25.4284	156.161	163.628	187.311	-2.34895	5.51426e-24	3.59446e-23	Cre12.g518900	chromosome_12	4224721	4229146	+	1140	-	- && Q3L181.1 RecName: Full=Perakine reductase	-	76	56	46	87	100	106	1.86149	1.48563	1.15178	6.891	7.18882	8.24516
Cre07.g356150.v5.5	4.87302	3.52238	4.42232	14.3597	26.1805	24.7391	-2.34888	0.000121453	0.000284306	Cre07.g356150	chromosome_7	6167892	6173205	-	1389	-	- && Q8RX88.1 RecName: Full=CAAX prenyl protease 1 homolog; AltName: Full=Farnesylated proteins-converting enzyme 1; Short=AtFACE-1; Short=FACE-1; AltName: Full=Prenyl protein-specific endoprotease 1; AltName: Full=Zinc metalloproteinase Ste24 homolog; Sh	-	9	6	8	8	16	14	0.180922	0.13064	0.164401	0.520063	0.944017	0.893766
Cre02.g142900.v5.5	21.1164	11.7413	16.0309	105.903	75.2689	68.9161	-2.34888	1.59303e-12	6.66712e-12	Cre02.g142900	chromosome_2	7704593	7710144	+	3858	-	- && -	-	39	20	29	59	46	39	0.282263	0.156782	0.214562	1.38089	0.977142	0.896397
Cre10.g454100.v5.5	59.0177	61.0546	53.6207	330.272	294.531	259.761	-2.34872	2.35912e-42	2.3125e-41	Cre10.g454100	chromosome_10	4832442	4837127	+	1071	-	- && Q0VD01.1 RecName: Full=U3 small nucleolar ribonucleoprotein protein IMP4; Short=U3 snoRNP protein IMP4	-	109	104	97	184	180	147	2.84177	2.93679	2.58523	15.513	13.7735	12.171
Cre14.g612200.v5.5	7.58025	1.17413	3.86953	21.5395	11.454	31.8075	-2.34482	0.000580031	0.00124583	Cre14.g612200	chromosome_14	634095	656065	+	9948	-	- && Q8INF0.3 RecName: Full=Soluble guanylate cyclase 88E	-	14	2	7	12	7	18	0.0392956	0.00608027	0.0200853	0.108921	0.0576666	0.160448
Cre07.g343101.v5.5	455.356	405.661	388.059	2188.05	2122.26	2035.68	-2.34441	1.3986e-222	5.69974e-221	Cre07.g343101	chromosome_7	4425559	4427264	-	276	-	- && -	-	841	691	702	1219	1297	1152	85.0821	75.7177	72.6013	398.807	385.117	370.119
Cre02.g087450.v5.5	54.6861	41.0944	41.4593	242.319	224.171	231.488	-2.34393	6.35224e-34	5.25753e-33	Cre02.g087450	chromosome_2	1861831	1866442	-	1092	-	- && P43620.1 RecName: Full=Sporulation protein RMD8; AltName: Full=Required for meiotic nuclear division protein 8	-	101	70	75	135	137	131	2.58256	1.93867	1.96045	11.163	10.2816	10.6377
Cre04.g222350.v5.5	3.24868	1.76119	0.552791	12.5647	0	15.9037	-2.34283	0.027088	0.0447157	Cre04.g222350	chromosome_4	2543420	2547912	-	534	-	- && -	-	6	3	1	7	0	9	0.313734	0.169906	0.0534534	1.18365	0	1.49451
Cre16.g690431.v5.5	157.561	133.85	130.459	725.163	667.603	747.475	-2.34122	9.88541e-92	1.94785e-90	Cre16.g690431	chromosome_16	7680429	7683315	-	1485	-	- && Q9U641.1 RecName: Full=Conditioned medium factor receptor 1	-	291	228	236	404	408	423	5.47165	4.64341	4.5363	24.5653	22.5162	25.2588
Cre16.g651550.v5.5	165.683	147.353	161.415	734.138	747.781	924.183	-2.34108	1.94166e-91	3.80179e-90	Cre16.g651550	chromosome_16	1304612	1307343	+	705	-	- && -	-	306	251	292	409	457	523	12.1195	10.7675	11.8225	52.3844	53.1238	65.7826
Cre06.g263300.v5.5	531.159	517.79	479.269	2484.22	2639.32	2617.05	-2.34088	1.08118e-285	5.52218e-284	Cre06.g263300	chromosome_6	1901709	1904791	-	705	-	- && -	-	981	882	867	1384	1613	1481	38.8536	37.8362	35.1032	177.262	187.503	186.279
Cre21.g752347.v5.5	2.16579	0	7.73907	12.5647	13.0902	24.7391	-2.33735	0.00451421	0.00858552	Cre21.g752347	scaffold_21	55466	57019	+	198	-	- && -	-	4	0	14	7	8	14	0.564087	0	2.01827	3.19228	3.31121	6.26991
Cre12.g491950.v5.5	2.16579	8.80595	5.52791	26.9244	31.0893	24.7391	-2.33729	4.11898e-05	0.000101581	Cre12.g491950	chromosome_12	968859	970765	-	216	-	- && -	-	4	15	10	15	19	14	0.51708	2.10023	1.32149	6.27055	7.20879	5.74741
Cre02.g090350.v5.5	0	4.10944	1.10558	10.7697	8.18141	7.06832	-2.33702	0.0248361	0.04139	Cre02.g090350	chromosome_2	2268877	2273966	-	3486	-	- && Q0P4I1.1 RecName: Full=Centrosomal protein of 44 kDa; Short=Cep44	-	0	7	2	6	5	4	0	0.0607294	0.0163764	0.155415	0.117545	0.101749
Cre17.g718650.v5.5	45.4815	48.1392	36.4842	229.755	233.988	190.845	-2.3327	2.51612e-31	1.97312e-30	Cre17.g718650	chromosome_17	2777952	2782393	+	1389	-	- && Q54FW9.1 RecName: Full=WD repeat-containing protein DDB_G0290555	-	84	82	66	128	143	108	1.68861	1.78542	1.35631	8.321	8.43716	6.89477
Cre14.g614300.v5.5	144.566	135.025	123.825	592.336	644.695	795.186	-2.33232	1.84007e-74	2.9607e-73	Cre14.g614300	chromosome_14	1008830	1014185	-	1524	-	- && Q54QQ0.1 RecName: Full=Inosine-5'-monophosphate dehydrogenase; Short=IMP dehydrogenase; Short=IMPD; Short=IMPDH	-	267	230	224	330	394	450	4.8919	4.56427	4.19546	19.5523	21.1872	26.1834
Cre16.g673729.v5.5	270.723	298.815	295.19	1367.76	1498.83	1482.58	-2.33149	9.12172e-178	3.10598e-176	Cre16.g673729	chromosome_16	6765311	6767374	+	387	-	- && A7HQQ1.1 RecName: Full=10 kDa chaperonin; AltName: Full=GroES protein; AltName: Full=Protein Cpn10	-	500	509	534	762	916	839	36.0754	39.7773	39.3865	177.792	193.975	192.242
Cre01.g000150.v5.5	5.41446	7.63182	15.4781	34.1042	47.4522	61.8478	-2.32978	3.04861e-07	9.1541e-07	Cre01.g000150	chromosome_1	41896	46547	+	2502	-	- && A3BI11.1 RecName: Full=Zinc transporter 8; AltName: Full=ZRT/IRT-like protein 8; Short=OsZIP8; Flags: Precursor	-	10	13	28	19	29	35	0.1116	0.157139	0.319439	0.6857	0.949889	1.24045
Cre03.g159581.v5.5	5.95591	1.17413	2.76395	7.17983	16.3628	26.5062	-2.32968	0.00215152	0.0042851	Cre03.g159581	chromosome_3	2479841	2481660	+	641	-	- && -	-	11	2	5	4	10	15	0.479166	0.0943627	0.222653	0.563469	1.27851	2.07506
Cre06.g252850.v5.5	52.5203	49.9004	49.7511	274.629	219.262	272.13	-2.32956	4.29541e-37	3.78948e-36	Cre06.g252850	chromosome_6	529726	534447	+	1254	-	- && -	-	97	85	90	153	134	154	2.15986	2.04998	2.04862	11.017	8.75729	10.8898
Cre09.g394399.v5.5	94.7531	99.2137	121.614	561.822	535.064	489.481	-2.32938	2.38468e-67	3.51299e-66	Cre09.g394399	chromosome_9	4228584	4235580	-	2379	-	- && Q28IV8.1 RecName: Full=Neuroguidin; AltName: Full=EIF4E-binding protein	-	175	169	220	313	327	277	2.05397	2.14843	2.63964	11.88	11.2646	10.3248
Cre12.g496200.v5.5	35.7355	38.1591	42.5649	184.881	183.263	217.351	-2.32937	1.72784e-29	1.30045e-28	Cre12.g496200	chromosome_12	3471790	3480122	+	3603	-	- && Q7PC79.1 RecName: Full=Exportin-T; AltName: Full=Exportin(tRNA); AltName: Full=Protein PAUSED; AltName: Full=tRNA exportin	-	66	65	77	103	112	123	0.511483	0.545604	0.610019	2.58131	2.54751	3.02719
Cre06.g300800.v5.5	2193.4	2090.53	2215.03	10997.7	10454.2	11187.4	-2.32791	0	0	Cre06.g300800	chromosome_6	7555213	7557056	+	486	-	- && A9FG63.1 RecName: Full=50S ribosomal protein L27	-	4051	3561	4007	6127	6389	6331	232.743	221.597	235.342	1138.36	1077.36	1155.14
Cre03.g203009.v5.5	28.6967	23.4825	24.8756	95.1328	132.539	159.037	-2.32672	2.65211e-18	1.42243e-17	Cre03.g203009	chromosome_3	8599463	8602748	-	2604	-	- && -	-	53	40	45	53	81	90	0.568311	0.464566	0.493274	1.83782	2.54921	3.06478
Cre12.g515150.v5.5	7.58025	11.1542	9.95023	52.0538	49.0884	42.4099	-2.32638	1.36667e-08	4.52072e-08	Cre12.g515150	chromosome_12	3769222	3770884	+	252	-	- && -	-	14	19	18	29	30	24	1.55124	2.28025	2.03887	10.3912	9.75625	8.44518
Cre01.g018184.v5.5	0.541446	4.69651	1.10558	21.5395	8.18141	1.76708	-2.3222	0.0215125	0.0363346	Cre01.g018184	chromosome_1	2967171	2968146	-	228	-	- && -	-	1	8	2	12	5	1	0.122466	1.06117	0.250387	4.75242	1.7972	0.388923
Cre06.g266150.v5.5	11.9118	19.9601	25.4284	93.3378	88.3592	104.258	-2.32042	1.01457e-13	4.50865e-13	Cre06.g266150	chromosome_6	2208375	2211351	-	1302	-	- && -	-	22	34	46	52	54	59	0.471806	0.789763	1.00847	3.60629	3.39895	4.01827
Cre09.g397697.v5.5	15650	15410.4	15618.5	78520.4	75008.8	79601.7	-2.32024	0	0	Cre09.g397697	chromosome_9	4867855	4872029	-	1233	-	- && Q9XF97.1 RecName: Full=60S ribosomal protein L4; AltName: Full=L1	-	28904	26250	28254	43745	45841	45047	654.555	643.865	654.084	3203.56	3046.87	3239.67
Cre09.g386200.v5.5	99.6261	76.3182	114.98	466.689	520.337	466.509	-2.31936	1.4121e-55	1.74706e-54	Cre09.g386200	chromosome_9	66966	72537	+	2070	-	- && -	-	184	130	208	260	318	264	2.48198	1.89934	2.8682	11.3415	12.5898	11.3092
Cre06.g278152.v5.5	15.7019	15.8507	21.5588	84.363	80.1778	100.724	-2.31854	3.80727e-14	1.72198e-13	Cre06.g278152	chromosome_6	3736492	3743409	+	3111	-	- && -	-	29	27	39	47	49	57	0.260285	0.262478	0.357834	1.36416	1.2908	1.6247
Cre12.g541600.v5.5	5.95591	8.21888	1.65837	32.3092	14.7265	31.8075	-2.31679	0.000144499	0.000335071	Cre12.g541600	chromosome_12	9236863	9240643	-	768	-	- && -	-	11	14	3	18	9	18	0.399929	0.551309	0.1115	2.11631	0.960381	2.07831
Cre17.g727950.v5.5	54.6861	61.6416	44.776	272.834	260.169	268.596	-2.31625	5.56309e-38	4.98144e-37	Cre17.g727950	chromosome_17	3830480	3840673	+	3105	-	- && O48844.1 RecName: Full=26S proteasome non-ATPase regulatory subunit 1 homolog A; AltName: Full=26S proteasome regulatory subunit RPN2a; Short=AtRPN2a; AltName: Full=26S proteasome regulatory subunit S1 homolog A	-	101	105	81	152	159	152	0.908262	1.02272	0.744629	4.42028	4.1966	4.3409
Cre17.g699900.v5.5	2.70723	7.04476	8.29186	34.1042	37.6345	17.6708	-2.31537	3.19982e-05	7.97234e-05	Cre17.g699900	chromosome_17	575244	579876	-	1104	-	- && P0A9T4.1 RecName: Full=Protein tas >P0A9T5.1 RecName: Full=Protein tas	-	5	12	15	19	23	10	0.12646	0.328731	0.387828	1.55401	1.70734	0.80321
Cre16.g652000.v5.5	371.432	338.148	364.842	1812.91	1760.64	1775.92	-2.31492	1.88676e-221	7.58955e-220	Cre16.g652000	chromosome_16	1377012	1380376	+	795	-	- && -	-	686	576	660	1010	1076	1005	24.094	21.9121	23.697	114.716	110.919	112.098
Cre12.g534250.v5.5	28.6967	26.4178	30.4035	127.442	137.448	160.804	-2.31445	5.9581e-22	3.66672e-21	Cre12.g534250	chromosome_12	5924622	5927526	+	642	-	- && -	-	53	45	55	71	84	91	2.30511	2.11985	2.44537	9.98599	10.7228	12.5691
Cre13.g588800.v5.5	18.9506	36.3979	40.9065	140.007	178.355	159.037	-2.3142	6.43244e-19	3.5367e-18	Cre13.g588800	chromosome_13	3660393	3663439	-	1152	-	- && -	-	35	62	74	78	109	90	0.848334	1.62768	1.83356	6.11378	7.75419	6.92769
Cre12.g519350.v5.5	143.483	136.199	142.62	691.059	737.963	666.189	-2.31094	5.93522e-97	1.23368e-95	Cre12.g519350	chromosome_12	4260295	4263730	-	849	-	- && O04331.1 RecName: Full=Prohibitin-3, mitochondrial; Short=Atphb3; AltName: Full=Protein ENHANCED ETHYLENE RESPONSE 3	-	265	232	258	385	451	377	8.71545	8.26435	8.67418	40.9469	43.5343	39.376
Cre09.g402950.v5.5	76.8854	66.9252	63.5709	366.171	346.892	316.307	-2.31053	2.60976e-48	2.8617e-47	Cre09.g402950	chromosome_9	679031	684353	-	1338	-	- && -	-	142	114	115	204	212	179	2.96336	2.57678	2.45334	13.7671	12.985	11.863
Cre07.g345500.v5.5	16.2434	18.199	17.1365	95.1328	63.815	97.1894	-2.30985	2.15621e-13	9.42551e-13	Cre07.g345500	chromosome_7	4768250	4771835	-	828	-	- && -	-	30	31	31	53	39	55	1.01168	1.1323	1.06868	5.77981	3.86008	5.89021
Cre07.g328900.v5.5	77.9683	76.9053	79.049	358.992	399.253	401.127	-2.30963	1.68576e-56	2.12976e-55	Cre07.g328900	chromosome_7	2426734	2431805	+	1455	-	- && A2ZVI7.1 RecName: Full=Calcium-dependent protein kinase 1; Short=OsCDPK1; Short=OsCPK1	-	144	131	143	200	244	227	2.76345	2.72293	2.80537	12.4118	13.7432	13.8344
Cre16.g657150.v5.5	28.1552	24.6567	14.3726	114.877	99.8132	118.394	-2.30872	1.21589e-15	5.85945e-15	Cre16.g657150	chromosome_16	2050956	2053457	+	837	-	- && -	-	52	42	26	64	61	67	1.73472	1.51758	0.886675	6.90435	5.97264	7.09819
Cre02.g141500.v5.5	162.434	145.005	168.601	743.113	842.685	772.214	-2.30822	2.02399e-100	4.39531e-99	Cre02.g141500	chromosome_2	7891577	7893426	-	285	-	- && -	-	300	247	305	414	515	437	29.3919	26.2108	30.5472	131.167	148.09	135.967
Cre08.g383850.v5.5	651.901	678.058	653.398	3229.13	3297.11	3293.84	-2.3082	0	0	Cre08.g383850	chromosome_8	4692585	4694762	+	1224	-	- && -	-	1204	1155	1182	1799	2015	1864	27.4661	28.5384	27.5647	132.714	134.914	135.04
Cre05.g241300.v5.5	97.4603	102.149	119.403	516.948	546.518	515.988	-2.30807	3.72626e-71	5.75125e-70	Cre05.g241300	chromosome_5	3430639	3431469	-	258	-	- && Q9SUM2.1 RecName: Full=Probable small nuclear ribonucleoprotein F; Short=snRNP-F; AltName: Full=Sm protein F; Short=Sm-F; Short=SmF	-	180	174	216	288	334	292	19.4807	20.3966	23.8974	100.795	106.094	100.36
Cre17.g723550.v5.5	54.1446	54.0098	60.2542	281.808	281.44	270.363	-2.3072	8.0649e-42	7.81183e-41	Cre17.g723550	chromosome_17	3359286	3362211	-	933	-	- && Q6NPM8.1 RecName: Full=Bifunctional phosphatase IMPL2, chloroplastic; AltName: Full=Histidinol-phosphatase; AltName: Full=Histidinol-phosphate phosphatase; Short=HPP; AltName: Full=Inositol-phosphate phosphatase; AltName: Full=L-galactose 1-phosphate	-	100	92	109	157	172	153	2.99275	2.98219	3.33474	15.1945	15.1081	14.5415
Cre06.g300550.v5.5	151.605	149.701	147.042	737.728	723.236	756.311	-2.30581	5.4503e-105	1.23543e-103	Cre06.g300550	chromosome_6	7513707	7523397	-	2868	-	- && -	-	280	255	266	411	442	428	2.72603	2.68899	2.6474	12.9399	12.6301	13.2331
Cre04.g217933.v5.5	61.1834	48.1392	75.1795	314.118	284.713	314.54	-2.30454	2.42268e-38	2.18322e-37	Cre04.g217933	chromosome_4	503732	508493	+	1074	-	- && -	-	113	82	136	175	174	178	2.93782	2.30908	3.61453	14.713	13.2772	14.6965
Cre13.g575000.v5.5	54.1446	45.2039	43.6705	226.165	245.442	235.022	-2.30412	9.88997e-35	8.33668e-34	Cre13.g575000	chromosome_13	1795403	1799964	-	1842	-	- && Q8GTZ9.2 RecName: Full=Cytochrome c biogenesis protein CCS1, chloroplastic; AltName: Full=C-type cytochrome synthesis protein 1; Flags: Precursor	-	100	77	79	126	150	133	1.51587	1.26424	1.2242	6.17659	6.67366	6.40266
Cre03.g151100.v5.5	19.4921	23.4825	27.0867	107.697	125.994	111.326	-2.30203	7.35588e-18	3.8875e-17	Cre03.g151100	chromosome_3	1411761	1419253	-	1863	-	- && -	-	36	40	49	60	77	63	0.539562	0.649345	0.750758	2.90808	3.38719	2.99865
Cre01.g034300.v5.5	16.2434	21.1343	23.2172	104.108	114.54	79.5186	-2.30179	4.97494e-15	2.33654e-14	Cre01.g034300	chromosome_1	4959809	4964160	+	2838	-	- && -	-	30	36	42	58	70	45	0.295162	0.383635	0.422429	1.84537	2.02138	1.40604
Cre12.g558050.v5.5	9.20459	4.10944	1.65837	12.5647	29.4531	31.8075	-2.29985	0.000342188	0.000757184	Cre12.g558050	chromosome_12	7262055	7263443	+	228	-	- && -	-	17	7	3	7	18	18	2.08193	0.928521	0.375581	2.77224	6.46993	7.00061
Cre11.g479750.v5.5	60.1005	85.1242	65.2293	314.118	338.71	379.922	-2.29775	8.3859e-43	8.32531e-42	Cre11.g479750	chromosome_11	3242746	3252317	+	1650	-	- && P74214.1 RecName: Full=Signal recognition particle protein; AltName: Full=Fifty-four homolog	-	111	145	118	175	207	215	1.87841	2.65774	2.04134	9.57684	10.2813	11.5545
Cre12.g498150.v5.5	19.4921	27.0049	28.1923	132.827	124.357	109.559	-2.29772	2.10777e-18	1.13597e-17	Cre12.g498150	chromosome_12	3271294	3279858	-	6228	-	- && -	-	36	46	51	74	76	62	0.161401	0.223377	0.233743	1.07288	1.00006	0.882757
Cre08.g377150.v5.5	22.7407	36.3979	16.0309	120.262	127.63	120.161	-2.29713	9.4422e-16	4.58296e-15	Cre08.g377150	chromosome_8	3732613	3740264	+	1374	-	- && A9WGE3.1 RecName: Full=Succinyl-CoA--D-citramalate CoA-transferase	-	42	62	29	67	78	68	0.853521	1.36469	0.60246	4.40307	4.65233	4.38854
Cre17.g724350.v5.5	98.5432	108.02	106.136	479.254	528.519	526.59	-2.296	8.51933e-72	1.32944e-70	Cre17.g724350	chromosome_17	3421306	3423991	-	726	-	- && Q9M4T8.1 RecName: Full=Proteasome subunit alpha type-5; AltName: Full=20S proteasome alpha subunit E; AltName: Full=20S proteasome subunit alpha-5	-	182	184	192	267	323	298	6.99981	7.66496	7.54886	33.208	36.461	36.398
Cre11.g474950.v5.5	47.1058	37.572	42.0121	172.316	235.624	213.817	-2.29517	1.14668e-28	8.47429e-28	Cre11.g474950	chromosome_11	2403033	2408261	+	1413	-	- && -	-	87	64	76	96	144	121	1.71921	1.36983	1.53528	6.13475	8.35185	7.59349
Cre09.g393210.v5.5	20.575	18.786	11.6086	80.7731	96.5406	72.4503	-2.29507	1.38014e-12	5.79017e-12	Cre09.g393210	chromosome_9	4041850	4043445	-	264	-	- && -	-	38	32	21	45	59	41	4.01912	3.66585	2.27055	15.3913	18.3151	13.7714
Cre14.g619166.v5.5	145.649	143.83	117.192	766.447	647.967	581.37	-2.29487	3.65946e-70	5.58157e-69	Cre14.g619166	chromosome_14	1664323	1673038	+	969	-	- && Q9AR27.1 RecName: Full=Casein kinase II subunit alpha-2; Short=OsCKA2; AltName: Full=Protein HEADING DATE 6 >B6F107.1 RecName: Full=Casein kinase II subunit alpha-2; Short=OsCKA2; AltName: Full=Protein HEADING DATE 6	-	269	245	212	427	396	329	7.7514	7.64664	6.24495	39.7898	33.4914	30.1072
Cre06.g283034.v5.5	49.8131	52.8357	59.7014	342.837	256.896	196.146	-2.29269	3.37644e-29	2.52291e-28	Cre06.g283034	chromosome_6	5309046	5311407	+	933	-	- && -	-	92	90	108	191	157	111	2.75333	2.91736	3.30414	18.485	13.7905	10.5497
Cre07.g334800.v5.5	176.512	169.661	186.843	836.45	860.684	915.348	-2.29263	1.68957e-115	4.15753e-114	Cre07.g334800	chromosome_7	3332118	3334805	-	396	-	- && P08451.2 RecName: Full=Ferredoxin-2; AltName: Full=Ferredoxin II	-	326	289	338	466	526	518	22.9866	22.0715	24.3634	106.257	108.856	115.993
Cre12.g531550.v5.5	621.039	605.262	648.976	3008.35	3017.3	3154.24	-2.29099	0	0	Cre12.g531550	chromosome_12	5563679	5566482	+	831	-	- && O24473.1 RecName: Full=Eukaryotic translation initiation factor 2 subunit beta; Short=eIF-2-beta; AltName: Full=P38	-	1147	1031	1174	1676	1844	1785	38.5402	37.522	40.3259	182.113	181.854	190.474
Cre10.g421750.v5.5	59.5591	73.97	63.5709	283.603	315.802	362.252	-2.28848	2.19563e-42	2.15361e-41	Cre10.g421750	chromosome_10	595236	597221	-	600	-	- && -	-	110	126	115	158	193	205	5.11909	6.35108	5.47096	23.7779	26.3614	30.2971
Cre16.g663750.v5.5	2.70723	5.28357	5.52791	26.9244	21.2717	17.6708	-2.28754	0.000165935	0.000381701	Cre16.g663750	chromosome_16	2893268	2900462	+	3072	-	- && -	-	5	9	10	15	13	10	0.0454465	0.0886033	0.0929171	0.440898	0.346804	0.288654
Cre01.g004450.v5.5	478.639	416.228	481.481	2254.47	2272.79	2189.41	-2.28602	7.13398e-231	3.01824e-229	Cre01.g004450	chromosome_1	853943	857330	-	813	-	- && -	-	884	709	871	1256	1389	1239	30.3608	26.3745	30.5805	139.498	140.015	135.138
Cre07.g319950.v5.5	88.2558	105.671	132.117	545.667	481.067	561.932	-2.28419	4.55764e-56	5.71158e-55	Cre07.g319950	chromosome_7	1094066	1096081	+	756	-	- && -	-	163	180	239	304	294	318	6.02029	7.20078	9.02387	36.3095	31.8704	37.2995
Cre02.g114450.v5.5	73.6367	89.8207	95.6328	418.225	407.434	434.702	-2.28304	8.20112e-56	1.02034e-54	Cre02.g114450	chromosome_2	6272163	6274909	+	546	-	- && -	-	136	153	173	233	249	246	6.95501	8.47476	9.0442	38.5329	37.3739	39.9522
Cre16.g648050.v5.5	22.7407	11.7413	11.0558	68.2084	89.9955	63.6149	-2.28231	1.87307e-10	7.03172e-10	Cre16.g648050	chromosome_16	870344	872525	+	402	-	- && -	-	42	20	20	38	55	36	2.91726	1.50464	1.42011	8.53543	11.2124	7.94099
Cre13.g606000.v5.5	25.448	9.98007	29.8507	98.7227	125.994	93.6553	-2.28223	2.95527e-12	1.21844e-11	Cre13.g606000	chromosome_13	4914921	4921105	-	2181	-	- && O25225.1 RecName: Full=GTP-binding protein TypA/BipA homolog	-	47	17	54	55	77	53	0.601719	0.235734	0.706732	2.27706	2.89333	2.15486
Cre02.g085300.v5.5	74.7196	63.4028	74.0739	346.427	310.893	376.388	-2.28182	6.06003e-47	6.5027e-46	Cre02.g085300	chromosome_2	1634169	1635796	+	339	-	- && -	-	138	108	134	193	190	213	11.3666	9.63502	11.2829	51.4074	45.9321	55.7158
Cre13.g573050.v5.5	94.7531	72.2088	77.3907	378.736	402.525	408.196	-2.2816	2.3627e-52	2.78555e-51	Cre13.g573050	chromosome_13	1557610	1560876	+	873	-	- && Q8S1Z1.2 RecName: Full=Probable U3 small nucleolar RNA-associated protein 11; Short=U3 snoRNA-associated protein 11	-	175	123	140	211	246	231	5.59726	4.26108	4.57752	21.8241	23.0931	23.4637
Cre03.g181800.v5.5	11.3704	7.04476	7.18628	48.4639	39.2707	37.1087	-2.28118	2.52602e-07	7.65e-07	Cre03.g181800	chromosome_3	5126724	5128875	-	309	-	- && -	-	21	12	13	27	24	21	1.89763	1.1745	1.20089	7.88993	6.36524	6.02641
Cre01.g040476.v5.5	33.0282	36.985	34.8258	159.751	191.445	157.27	-2.2806	2.3935e-25	1.62572e-24	Cre01.g040476	chromosome_1	5680947	5682083	-	168	-	- && -	-	61	63	63	89	117	89	10.1385	11.3412	10.704	47.8353	57.0741	46.9763
Cre08.g359650.v5.5	3.79012	3.52238	8.29186	23.3345	27.8168	24.7391	-2.28051	7.03886e-05	0.00016927	Cre08.g359650	chromosome_8	599241	604902	-	1653	-	- && -	-	7	6	15	13	17	14	0.118243	0.109776	0.259021	0.710131	0.842827	0.751023
Cre12.g520500.v5.5	25727.9	24597.9	24924.2	122912	119704	122976	-2.28042	0	0	Cre12.g520500	chromosome_12	4384393	4386511	+	963	-	- && O24573.3 RecName: Full=60S acidic ribosomal protein P0	-	47517	41900	45088	68476	73156	69593	1377.76	1315.88	1336.45	6420.67	6225.67	6408.22
Cre03.g169601.v5.5	1.08289	5.87063	1.65837	14.3597	16.3628	10.6025	-2.27905	0.00445505	0.00848027	Cre03.g169601	chromosome_3	3726730	3728466	-	207	-	- && -	-	2	10	3	8	10	6	0.269781	1.46103	0.413683	3.4897	3.95906	2.57027
Cre09.g392300.v5.5	15.7019	4.69651	6.0807	35.8992	53.9973	38.8758	-2.27716	2.3876e-06	6.63903e-06	Cre09.g392300	chromosome_9	2299208	2303100	-	1458	-	- && -	-	29	8	11	20	33	22	0.555382	0.165944	0.215353	1.23863	1.85489	1.33802
Cre17.g719550.v5.5	159.185	181.403	128.8	771.832	739.599	761.612	-2.277	2.20912e-81	3.87144e-80	Cre17.g719550	chromosome_17	2891296	2893101	-	573	-	- && -	-	294	309	233	430	452	431	14.3266	16.3092	11.6069	67.7613	64.6467	66.6992
Cre02.g118300.v5.5	69.3051	62.2287	54.1735	297.963	268.35	333.978	-2.27583	5.93874e-40	5.53819e-39	Cre02.g118300	chromosome_2	6731867	6736494	+	2214	-	- && Q650T9.1 RecName: Full=DEAD-box ATP-dependent RNA helicase 7	-	128	106	98	166	164	189	1.6143	1.44796	1.26347	6.77015	6.07056	7.56976
Cre07.g335300.v5.5	28.1552	32.8755	31.5091	118.467	179.991	148.435	-2.27561	6.74351e-21	4.00714e-20	Cre07.g335300	chromosome_7	3431377	3438184	+	1380	-	- && Q9C9P4.1 RecName: Full=3-oxoacyl-[acyl-carrier-protein] synthase II, chloroplastic; AltName: Full=Beta-ketoacyl-acyl-carrier-protein synthase II; Short=AtKAS2; Short=Beta-ketoacyl-ACP synthetase 2; AltName: Full=Protein FATTY ACID BIOSYNTHESIS 1; Fla	-	52	56	57	66	110	84	1.05215	1.22726	1.179	4.3185	6.53245	5.39757
Cre06.g291300.v5.5	14.6191	14.0895	12.7142	78.9782	44.1796	77.7516	-2.27387	2.68259e-10	9.98623e-10	Cre06.g291300	chromosome_6	6275142	6276703	+	339	-	- && -	-	27	24	23	44	27	44	2.2239	2.14112	1.93662	11.7198	6.52719	11.5094
Cre08.g384100.v5.5	10.8289	8.21888	12.7142	59.2336	55.6336	38.8758	-2.27295	1.51113e-08	4.98582e-08	Cre08.g384100	chromosome_8	4719481	4723726	-	1977	-	- && -	-	20	14	23	33	34	22	0.282472	0.214166	0.332076	1.50722	1.4094	0.986766
Cre03.g175650.v5.5	51.9788	48.1392	46.9872	226.165	250.351	233.255	-2.27083	4.26769e-35	3.62695e-34	Cre03.g175650	chromosome_3	4419011	4432209	-	9645	-	- && -	-	96	82	85	126	153	132	0.27792	0.257123	0.251555	1.1796	1.30002	1.21358
Cre02.g074850.v5.5	1.08289	1.76119	7.18628	12.5647	14.7265	21.205	-2.27047	0.00303038	0.00591367	Cre02.g074850	chromosome_2	250404	256329	-	1671	-	- && O59790.2 RecName: Full=Serine/threonine-protein kinase ark1; AltName: Full=Aurora-related kinase 1	-	2	3	13	7	9	12	0.0334199	0.0542967	0.222067	0.378259	0.441396	0.6368
Cre16.g654500.v5.5	207.915	221.323	207.296	1012.36	1004.68	1051.41	-2.26961	1.23929e-135	3.43002e-134	Cre16.g654500	chromosome_16	1647861	1651335	-	876	-	- && O04202.1 RecName: Full=Eukaryotic translation initiation factor 3 subunit F; Short=eIF3f; AltName: Full=eIF-3-epsilon; AltName: Full=eIF3 p32 subunit	-	384	377	375	564	614	595	12.2399	13.0156	12.2192	58.1357	57.4416	60.2297
Cre02.g110500.v5.5	48.7302	45.2039	54.7263	254.884	253.624	208.516	-2.26956	1.86171e-33	1.52784e-32	Cre02.g110500	chromosome_2	5751608	5755985	+	1401	-	- && -	-	90	77	99	142	155	118	1.79373	1.66219	2.01704	9.15205	9.06684	7.46865
Cre09.g409951.v5.5	10.2875	11.1542	10.503	53.8487	52.361	47.7112	-2.26944	4.90195e-09	1.6684e-08	Cre09.g409951	chromosome_9	6852825	6855906	+	1014	-	- && -	-	19	19	19	30	32	27	0.523199	0.566688	0.53485	2.67148	2.58627	2.36115
Cre01.g027500.v5.5	26.5309	12.3283	29.2979	138.212	101.449	90.1211	-2.26853	3.92856e-13	1.70008e-12	Cre01.g027500	chromosome_1	4165556	4167287	+	477	-	- && -	-	49	21	53	77	62	51	2.86833	1.33146	3.17157	14.5761	10.6521	9.48091
Cre01.g012350.v5.5	88.7972	94.5172	63.5709	428.995	384.526	372.854	-2.26545	1.27445e-45	1.33886e-44	Cre01.g012350	chromosome_1	2249578	2257529	+	4542	-	- && -	-	164	161	115	239	235	211	1.0082	1.07203	0.722715	4.75137	4.24017	4.1194
Cre02.g084000.v5.5	2222.64	2190.33	2193.47	10403.6	10418.2	10908.2	-2.26378	0	0	Cre02.g084000	chromosome_2	1486101	1487066	+	363	-	- && -	-	4105	3731	3968	5796	6367	6173	315.761	310.847	312.019	1441.75	1437.44	1507.95
Cre02.g076750.v5.5	40.067	48.1392	25.4284	152.571	207.808	183.776	-2.26371	2.82747e-21	1.69834e-20	Cre02.g076750	chromosome_2	484037	486419	-	834	-	- && -	-	74	82	46	85	127	104	2.47752	2.97356	1.57438	9.20282	12.4796	11.0577
Cre13.g588100.v5.5	41.6914	50.4874	35.3786	242.319	181.627	187.311	-2.26124	2.17124e-26	1.51928e-25	Cre13.g588100	chromosome_13	3546650	3552479	+	843	-	- && P30404.3 RecName: Full=Peptidyl-prolyl cis-trans isomerase F, mitochondrial; Short=PPIase F; AltName: Full=Cyclophilin D; Short=CyP-D; Short=CypD; AltName: Full=Cyclophilin F; AltName: Full=Rotamase F; Flags: Precursor	-	77	86	64	135	111	106	2.55044	3.08531	2.16705	14.4602	10.7909	11.15
Cre05.g248250.v5.5	4.87302	5.87063	6.63349	32.3092	24.5442	26.5062	-2.26116	1.92647e-05	4.90527e-05	Cre05.g248250	chromosome_5	789163	796218	+	1563	-	- && A0B6K6.2 RecName: Full=3-dehydroquinate synthase; Short=DHQ synthase; AltName: Full=3-dehydroquinate synthase II	-	9	10	12	18	15	15	0.160781	0.193495	0.219149	1.03988	0.786492	0.851002
Cre01.g009950.v5.5	132.113	110.368	97.2911	527.718	508.883	591.972	-2.2596	2.79177e-62	3.83609e-61	Cre01.g009950	chromosome_1	1835572	1837944	-	693	-	- && O35130.1 RecName: Full=Ribosomal RNA small subunit methyltransferase NEP1; AltName: Full=18S rRNA (pseudouridine(1248)-N1)-methyltransferase; AltName: Full=18S rRNA Psi1248 methyltransferase; AltName: Full=Nucleolar protein EMG1 homolog; AltName: Ful	-	244	188	176	294	311	335	9.83124	8.20452	7.2493	38.3073	36.7781	42.8657
Cre01.g052250.v5.5	48.7302	55.1839	49.7511	283.603	224.171	227.953	-2.25916	9.49371e-34	7.84089e-33	Cre01.g052250	chromosome_1	7247281	7249117	+	438	-	- && Q7XKD0.1 RecName: Full=Thioredoxin X, chloroplastic; Short=OsTrxx; AltName: Full=OsTrx16; Flags: Precursor	-	90	94	90	158	137	129	5.73746	6.49056	5.86523	32.5725	25.6335	26.1164
Cre14.g627050.v5.5	1.62434	2.93532	4.42232	5.38487	17.9991	19.4379	-2.25909	0.00376053	0.00723272	Cre14.g627050	chromosome_14	2746129	2750490	+	582	-	- && -	-	3	5	8	3	11	11	0.143929	0.259822	0.392359	0.465443	1.54893	1.67598
Cre01.g045550.v5.5	70.9295	82.1888	102.266	405.661	343.619	473.578	-2.2584	1.07996e-42	1.0667e-41	Cre01.g045550	chromosome_1	6385833	6390918	+	1221	-	- && Q9FTT3.1 RecName: Full=Triose phosphate/phosphate translocator TPT, chloroplastic; Flags: Precursor	-	131	140	185	226	210	268	2.99576	3.4677	4.32487	16.7132	14.095	19.4633
Cre09.g393200.v5.5	103.416	80.4277	101.161	488.229	395.98	482.413	-2.25824	1.14819e-53	1.38201e-52	Cre09.g393200	chromosome_9	2164134	2173135	-	1992	-	- && Q01899.1 RecName: Full=Heat shock 70 kDa protein, mitochondrial; Flags: Precursor	-	191	137	183	272	242	273	2.67729	2.07998	2.62228	12.3296	9.95608	12.1527
Cre13.g575600.v5.5	10.8289	18.199	12.1614	82.5681	52.361	61.8478	-2.25801	5.77171e-10	2.09778e-09	Cre13.g575600	chromosome_13	1872428	1876728	+	3498	-	- && -	-	20	31	22	46	32	35	0.159647	0.268022	0.179523	1.18742	0.749708	0.887251
Cre08.g358546.v5.5	11.9118	24.6567	25.4284	91.5429	125.994	77.7516	-2.25788	2.82719e-12	1.16874e-11	Cre08.g358546	chromosome_8	203943	207129	-	684	-	- && -	-	22	42	46	51	77	44	0.898086	1.85704	1.91963	6.73259	9.22565	5.7042
Cre07.g342352.v5.5	91.5044	66.9252	68.546	341.042	359.982	385.224	-2.25679	7.28938e-45	7.54046e-44	Cre07.g342352	chromosome_7	4192022	4193320	-	177	-	- && Q9FLM8.1 RecName: Full=DNA-directed RNA polymerases II, IV and V subunit 12; AltName: Full=DNA-directed RNA Polymerase II subunit K	-	169	114	124	190	220	218	26.6603	19.4787	19.997	96.9278	101.862	109.215
Cre10.g428550.v5.5	16.2434	19.9601	22.1116	57.4387	86.7229	134.298	-2.25647	1.09062e-11	4.3814e-11	Cre10.g428550	chromosome_10	1443565	1447780	-	1959	-	- && O04862.1 RecName: Full=Folate synthesis bifunctional protein, mitochondrial; Includes: RecName: Full=6-hydroxymethyl-7,8-dihydropterin pyrophosphokinase; Short=HPPK; AltName: Full=2-amino-4-hydroxy-6-hydroxymethyldihydropteridine diphosphokinase; Alt	-	30	34	40	32	53	76	0.427601	0.524896	0.58283	1.47497	2.21719	3.44015
Cre07.g353700.v5.5	28.1552	48.1392	61.9125	229.755	230.716	197.913	-2.25396	2.26061e-22	1.4125e-21	Cre07.g353700	chromosome_7	5866690	5873248	+	1755	-	- && -	-	52	82	112	128	141	112	0.827328	1.41308	1.82162	6.58568	6.58422	5.65899
Cre12.g519500.v5.5	66.5979	62.2287	85.1297	344.632	335.438	341.047	-2.25339	3.48631e-44	3.55663e-43	Cre12.g519500	chromosome_12	4274159	4279660	-	1344	-	- && Q99385.1 RecName: Full=Vacuolar calcium ion transporter; AltName: Full=High copy number undoes manganese protein 1; AltName: Full=Manganese resistance 1 protein; AltName: Full=Vacuolar Ca(2+)/H(+) exchanger	-	123	106	154	192	205	193	2.55539	2.38526	3.27068	12.8994	12.5002	12.7337
Cre12.g548050.v5.5	10.2875	15.8507	17.1365	43.079	62.1787	100.724	-2.25276	3.17011e-09	1.09383e-08	Cre12.g548050	chromosome_12	8474253	8490143	-	11232	-	- && Q6VVW5.2 RecName: Full=Atrial natriuretic peptide receptor 2; AltName: Full=Atrial natriuretic peptide receptor type B; Short=ANP-B; Short=ANPR-B; Short=NPR-B; AltName: Full=Guanylate cyclase B; Short=GC-B; Flags: Precursor	-	19	27	31	24	38	57	0.0472333	0.0727001	0.078781	0.19294	0.277261	0.450004
Cre09.g409500.v5.5	20.575	5.87063	8.84465	55.6437	65.4512	47.7112	-2.25221	1.75017e-07	5.35572e-07	Cre09.g409500	chromosome_9	6789719	6794324	-	999	-	- && Q99JH1.1 RecName: Full=Ribonuclease P protein subunit p25-like protein; Short=RNase P protein subunit-like p25; AltName: Full=Rpp25-like protein	-	38	10	16	31	40	27	1.06211	0.302735	0.457163	2.80197	3.28138	2.39661
Cre06.g270650.v5.5	33.0282	27.0049	31.5091	159.751	168.537	107.792	-2.25196	1.4869e-19	8.3317e-19	Cre06.g270650	chromosome_6	2726672	2728243	-	405	-	- && -	-	61	46	57	89	103	61	4.20558	3.43504	4.01732	19.8428	20.8422	13.3559
Cre12.g530600.v5.5	64.4321	66.9252	59.7014	364.376	268.35	277.432	-2.25099	3.50877e-38	3.151e-37	Cre12.g530600	chromosome_12	5458758	5461595	-	1140	-	- && Q42689.1 RecName: Full=Glutamine synthetase, chloroplastic; AltName: Full=GS2; AltName: Full=Glutamate--ammonia ligase; Flags: Precursor	-	119	114	108	203	164	157	2.9147	3.02433	2.70418	16.079	11.7897	12.2122
Cre04.g213761.v5.5	12.4533	22.8955	12.1614	75.3882	75.2689	74.2174	-2.24878	4.61873e-11	1.79827e-10	Cre04.g213761	chromosome_4	11896	16495	+	754	-	- && F4HX80.1 RecName: Full=Acyl-acyl carrier protein thioesterase ATL4, chloroplastic; AltName: Full=Acyl-ACP thioesterase ATL4; AltName: Full=Acyl-lipid thioesterase 4; Flags: Precursor	-	23	39	22	42	46	42	0.851742	1.56431	0.832852	5.02974	4.99976	4.93942
Cre12.g510450.v5.5	17952.7	17925.4	16699.8	78073.5	82372	89315.3	-2.24803	0	0	Cre12.g510450	chromosome_12	1953311	1955392	+	168	-	- && P46302.1 RecName: Full=40S ribosomal protein S28	-	33157	30534	30210	43496	50341	50544	5510.84	5496.71	5132.84	23378	24557	26678.3
Cre04.g213100.v5.5	7.58025	9.98007	9.39744	41.284	47.4522	38.8758	-2.24658	1.47272e-07	4.53978e-07	Cre04.g213100	chromosome_4	1647562	1651370	-	1005	-	- && -	-	14	17	17	23	29	22	0.388968	0.511578	0.482836	2.06647	2.3648	1.94113
Cre02.g145231.v5.5	69.3051	64.5769	78.4963	342.837	310.893	355.183	-2.24624	9.39568e-46	9.89734e-45	Cre02.g145231	chromosome_2	7320319	7323990	+	1092	-	- && Q66L33.1 RecName: Full=Protein MAK16 homolog A; AltName: Full=MAK16-like protein A [Xenopus laevis]	-	128	110	142	191	190	201	3.27295	3.04648	3.71178	15.7935	14.2591	16.3219
Cre03.g201776.v5.5	13.5362	11.1542	11.0558	61.0286	53.9973	54.7795	-2.24584	1.31485e-09	4.66218e-09	Cre03.g201776	chromosome_3	8540769	8544802	+	801	-	- && Q99ND9.1 RecName: Full=RWD domain-containing protein 1; AltName: Full=Small androgen receptor-interacting protein	-	25	19	20	34	33	31	0.871483	0.717381	0.712712	3.83278	3.37632	3.43184
Cre17.g734150.v5.5	33.5697	39.3332	43.1177	192.061	194.717	162.571	-2.2447	4.95589e-26	3.43835e-25	Cre17.g734150	chromosome_17	4851667	4855402	-	1287	-	- && Q6IRA8.1 RecName: Full=TIP41-like protein [Xenopus laevis]	-	62	67	78	107	119	92	1.34513	1.57444	1.72995	7.50712	7.57758	6.33881
Cre01.g038650.v5.5	157.019	139.134	149.806	647.98	783.779	680.326	-2.2441	5.82566e-84	1.05425e-82	Cre01.g038650	chromosome_1	5484266	5486902	-	816	-	- && Q9LHP2.1 RecName: Full=Serine/arginine-rich SC35-like splicing factor SCL30A; Short=At-SCL30A; Short=AtSCL30A; AltName: Full=SC35-like splicing factor 30A; AltName: Full=Serine/arginine-rich splicing factor 30A	-	290	237	271	361	479	385	9.92337	8.78389	9.47973	39.9471	48.1069	41.8378
Cre03.g163700.v5.5	73.6367	55.771	44.2232	251.294	346.892	222.652	-2.24218	1.37974e-26	9.72457e-26	Cre03.g163700	chromosome_3	2989616	2993815	-	2643	-	- && -	-	136	95	80	140	212	126	1.43679	1.08706	0.863991	4.78298	6.57356	4.22738
Cre06.g257950.v5.5	24.9065	45.7909	45.3288	188.471	166.901	192.612	-2.24187	1.25891e-21	7.64454e-21	Cre06.g257950	chromosome_6	1247373	1253425	+	1314	-	- && P46643.1 RecName: Full=Aspartate aminotransferase, mitochondrial; AltName: Full=Transaminase A; Flags: Precursor	-	46	78	82	105	102	109	0.977494	1.79526	1.78129	7.21543	6.36161	7.35579
Cre02.g142800.v5.5	167.307	136.199	146.489	726.958	659.421	742.174	-2.23973	1.30743e-84	2.39109e-83	Cre02.g142800	chromosome_2	7714343	7717050	+	552	-	- && M1A3D5.1 RecName: Full=Thioredoxin-like protein CITRX, chloroplastic; AltName: Full=Cf-9-interacting thioredoxin; Short=StCiTrx; Flags: Precursor	-	309	232	265	405	403	420	15.6304	12.7109	13.7032	66.2497	59.8313	67.4696
Cre07.g357900.v5.5	4.33157	9.98007	6.63349	25.1294	34.3619	38.8758	-2.23928	9.40222e-06	2.47312e-05	Cre07.g357900	chromosome_7	6394765	6400419	+	1797	-	- && P29402.1 RecName: Full=Calnexin homolog 1; Flags: Precursor	-	8	17	12	14	21	22	0.124306	0.286108	0.190612	0.703474	0.957709	1.08561
Cre07.g320350.v5.5	43.3157	33.4626	19.3477	140.007	193.081	120.161	-2.23898	8.97235e-16	4.36173e-15	Cre07.g320350	chromosome_7	1128576	1132201	+	960	-	- && Q6YPM2.1 RecName: Full=Chaperone protein DnaJ	-	80	57	35	78	118	68	2.32686	1.79569	1.04067	7.33654	10.0733	6.2811
Cre16.g683750.v5.5	128.323	141.482	130.459	673.109	610.333	604.342	-2.23803	2.27947e-82	4.05422e-81	Cre16.g683750	chromosome_16	5131766	5133717	+	741	-	- && Q68F62.1 RecName: Full=Mpv17-like protein [Xenopus laevis]	-	237	241	236	375	373	342	8.93062	9.8362	9.09097	45.6963	41.2527	40.9266
Cre04.g213350.v5.5	51.9788	28.7661	28.1923	161.546	148.902	204.981	-2.238	9.27684e-19	5.06297e-18	Cre04.g213350	chromosome_4	1573506	1587790	-	10638	-	- && -	-	96	49	51	90	91	116	0.251978	0.139304	0.136844	0.763925	0.701041	0.966933
Cre03.g170750.v5.5	48.7302	59.8804	46.4344	276.424	206.171	247.391	-2.23524	3.13206e-31	2.44995e-30	Cre03.g170750	chromosome_3	3846309	3848069	-	549	-	- && Q921Y2.1 RecName: Full=U3 small nucleolar ribonucleoprotein protein IMP3; Short=U3 snoRNP protein IMP3	-	90	102	84	154	126	140	4.57743	5.61897	4.36741	25.3289	18.8088	22.6128
Cre14.g612450.v5.5	3079.75	2920.05	3033.71	14025.8	13978.8	14507.7	-2.23427	0	0	Cre14.g612450	chromosome_14	681156	683685	+	741	-	- && P31165.1 RecName: Full=50S ribosomal protein L15, chloroplastic; AltName: Full=CL15; Flags: Precursor	-	5688	4974	5488	7814	8543	8210	214.335	203.009	211.404	952.189	944.832	982.479
Cre07.g342950.v5.5	7.58025	0.587063	3.86953	19.7445	19.6354	17.6708	-2.23291	0.00154987	0.00315275	Cre07.g342950	chromosome_7	4102866	4108081	+	2499	-	- && -	-	14	1	7	11	12	10	0.156428	0.0121021	0.0799555	0.397461	0.393529	0.354839
Cre17.g722800.v5.5	40.067	44.6168	32.6146	175.906	175.082	199.68	-2.23214	1.03388e-25	7.10309e-25	Cre17.g722800	chromosome_17	3250966	3255834	+	1524	-	- && P29677.1 RecName: Full=Mitochondrial-processing peptidase subunit alpha; AltName: Full=Alpha-MPP; AltName: Full=Ubiquinol-cytochrome-c reductase subunit II; Flags: Precursor	-	74	76	59	98	107	113	1.35581	1.50819	1.10505	5.80643	5.75388	6.57494
Cre09.g397702.v5.5	15.1605	17.6119	14.9253	89.7479	71.9964	61.8478	-2.22948	1.17908e-11	4.72453e-11	Cre09.g397702	chromosome_9	1564946	1576601	-	8739	-	- && -	-	28	30	27	50	44	35	0.0894639	0.103822	0.0881899	0.516626	0.412623	0.355144
Cre04.g217450.v5.5	10.2875	11.1542	7.73907	30.5143	42.5433	63.6149	-2.22912	2.91002e-07	8.76166e-07	Cre04.g217450	chromosome_4	237261	240210	+	1005	-	- && -	-	19	19	14	17	26	36	0.527885	0.571763	0.39763	1.52739	2.12016	3.1764
Cre03.g199250.v5.5	3.24868	1.17413	2.21116	5.38487	8.18141	17.6708	-2.22655	0.0125866	0.0221981	Cre03.g199250	chromosome_3	8274808	8286903	-	8523	-	- && P22717.1 RecName: Full=Guanylate cyclase soluble subunit beta-2; Short=GCS-beta-2	-	6	2	4	3	5	10	0.0196567	0.00709686	0.0133963	0.0317831	0.0480773	0.104041
Cre16.g657250.v5.5	8.1217	7.04476	6.63349	28.7193	32.7256	40.6429	-2.22645	3.12311e-06	8.60253e-06	Cre16.g657250	chromosome_16	2058820	2063195	-	1689	-	- && Q9FYG4.1 RecName: Full=Aldehyde oxidase GLOX1; AltName: Full=Glyoxal oxidase 1; Flags: Precursor	-	15	12	12	16	20	23	0.247978	0.214872	0.2028	0.855379	0.970426	1.20753
Cre17.g705400.v5.5	130.489	143.83	159.204	710.803	697.056	618.478	-2.22521	6.13726e-80	1.05881e-78	Cre17.g705400	chromosome_17	1267699	1270315	+	750	-	- && O81146.2 RecName: Full=Proteasome subunit alpha type-6-A; AltName: Full=20S proteasome subunit alpha A-1; AltName: Full=Proteasome component 1; AltName: Full=Proteasome subunit alpha type-1	-	241	245	288	396	426	350	8.97237	9.87946	10.9609	47.6762	46.549	41.3814
Cre05.g235550.v5.5	91.5044	74.557	102.819	418.225	466.34	372.854	-2.22474	6.84042e-48	7.45866e-47	Cre05.g235550	chromosome_5	2469034	2481015	+	9105	-	- && -	-	169	127	186	233	285	211	0.518273	0.421844	0.583109	2.3107	2.56523	2.05495
Cre10.g428750.v5.5	182.467	169.074	150.359	761.062	842.685	738.64	-2.22313	2.49438e-90	4.8232e-89	Cre10.g428750	chromosome_10	1490371	1506382	+	6552	-	- && F4J8K6.2 RecName: Full=rRNA biogenesis protein RRP5; AltName: Full=Ribosomal RNA-processing protein 5	-	337	288	272	424	515	418	1.43618	1.32937	1.18498	5.84332	6.44163	5.65719
Cre02.g100150.v5.5	2.16579	2.34825	2.21116	14.3597	6.54512	10.6025	-2.22311	0.00943809	0.0170006	Cre02.g100150	chromosome_2	4464795	4467010	-	429	-	- && -	-	4	4	4	8	4	6	0.260348	0.281988	0.266146	1.68384	0.764126	1.2402
Cre08.g367350.v5.5	25.9894	22.3084	42.5649	165.136	132.539	127.23	-2.22231	5.54569e-17	2.82878e-16	Cre08.g367350	chromosome_8	1931364	1936005	+	1596	-	- && -	-	48	38	77	92	81	72	0.839769	0.720078	1.37713	5.20503	4.15924	4.00035
Cre02.g091950.v5.5	30.8624	20.5472	27.0867	134.622	124.357	107.792	-2.22091	2.15182e-17	1.11781e-16	Cre02.g091950	chromosome_2	2465181	2474554	-	6471	-	- && O75343.2 RecName: Full=Guanylate cyclase soluble subunit beta-2; Short=GCS-beta-2	-	57	35	49	75	76	61	0.245955	0.163578	0.216143	1.04654	0.962508	0.835904
Cre12.g548400.v5.5	3334.23	3044.51	3284.68	14388.4	14958.9	15691.7	-2.22035	0	0	Cre12.g548400	chromosome_12	8441637	8443566	-	750	-	- && P14273.1 RecName: Full=Chlorophyll a-b binding protein of LHCII type I, chloroplastic; Short=CAB; Short=LHCP; Flags: Precursor	-	6158	5186	5942	8016	9142	8880	229.261	209.122	226.146	965.083	998.946	1049.9
Cre03.g157150.v5.5	4.33157	16.4378	13.8198	55.6437	63.815	40.6429	-2.21848	4.24629e-07	1.25849e-06	Cre03.g157150	chromosome_3	2132140	2136895	-	2094	-	- && -	-	8	28	25	31	39	23	0.106676	0.404399	0.340785	1.33676	1.52634	0.973978
Cre10.g452600.v5.5	22.7407	30.5273	33.1674	105.903	152.174	143.134	-2.21806	6.49278e-18	3.43487e-17	Cre10.g452600	chromosome_10	4588627	4593217	-	2235	-	- && P0CN35.1 RecName: Full=rRNA-processing protein EFG1 >P0CN34.1 RecName: Full=rRNA-processing protein EFG1	-	42	52	60	59	93	81	0.524715	0.703646	0.766285	2.38365	3.4101	3.2137
Cre12.g505850.v5.5	274.513	264.178	293.532	1120.05	1361.39	1388.93	-2.21771	1.09094e-121	2.77235e-120	Cre12.g505850	chromosome_12	2533877	2535922	-	717	-	- && Q02073.1 RecName: Full=20 kDa chaperonin, chloroplastic; AltName: Full=Chaperonin 10; Short=Ch-CPN10; Short=Cpn10; AltName: Full=Protein Cpn21; Flags: Precursor	-	507	450	531	624	832	786	19.7442	18.9811	21.1394	78.5839	95.0969	97.2079
Cre06.g278222.v5.5	21648.1	20795.5	21357.6	97746.2	96385.1	102402	-2.21649	0	0	Cre06.g278222	chromosome_6	4119205	4121260	+	957	-	- && P25387.1 RecName: Full=Guanine nucleotide-binding protein subunit beta-like protein	-	39982	35423	38636	54456	58905	57950	1166.55	1119.44	1152.38	5138.09	5044.32	5369.57
Cre11.g467793.v5.5	7.0388	5.87063	9.95023	44.8739	24.5442	37.1087	-2.21375	4.56551e-06	1.23758e-05	Cre11.g467793	chromosome_11	1751268	1753993	-	630	-	- && -	-	13	10	18	25	15	21	0.576175	0.480052	0.815546	3.58317	1.95125	2.95581
Cre10.g436900.v5.5	3.79012	2.93532	9.39744	39.4891	17.9991	17.6708	-2.21315	0.000317431	0.000704813	Cre10.g436900	chromosome_10	2571336	2574951	-	1287	-	- && Q8INF2.1 RecName: Full=Phosphatidate cytidylyltransferase, mitochondrial; AltName: Full=CDP-diacylglycerol synthase; Short=CDP-DAG synthase; AltName: Full=Mitochondrial translocator assembly and maintenance protein 41 homolog; Short=TAM41; Flags: Pre	-	7	5	17	22	11	10	0.15187	0.117495	0.37704	1.54352	0.700449	0.689001
Cre07.g344050.v5.5	66.0565	49.3133	47.54	240.524	263.441	250.925	-2.21095	1.68208e-32	1.35115e-31	Cre07.g344050	chromosome_7	4578912	4590992	-	4362	-	- && Q2KJJ5.1 RecName: Full=Transducin beta-like protein 3	-	122	84	86	134	161	142	0.780954	0.582401	0.562768	2.77388	3.02484	2.88669
Cre06.g292050.v5.5	8.1217	3.52238	9.95023	35.8992	32.7256	31.8075	-2.21065	1.00792e-05	2.64359e-05	Cre06.g292050	chromosome_6	6351938	6359316	-	1806	-	- && -	-	15	6	18	20	20	18	0.231913	0.100476	0.284493	0.999955	0.907558	0.883798
Cre02.g101200.v5.5	5.41446	6.45769	2.21116	19.7445	34.3619	10.6025	-2.20973	0.000669912	0.00142822	Cre02.g101200	chromosome_2	4637653	4644248	-	1860	-	- && Q9SCU1.1 RecName: Full=Patellin-6	-	10	11	4	11	21	6	0.15012	0.178858	0.0613852	0.534008	0.92527	0.286046
Cre08.g360550.v5.5	16.7848	11.1542	6.63349	55.6437	37.6345	67.1491	-2.2092	1.38026e-07	4.26324e-07	Cre08.g360550	chromosome_8	746224	752199	-	1707	-	- && Q9JYE1.1 RecName: Full=Copper-containing nitrite reductase; Flags: Precursor	-	31	19	12	31	23	38	0.507084	0.336627	0.200662	1.63982	1.10422	1.97401
Cre17.g721300.v5.5	619.956	665.143	624.653	2961.68	2817.68	3049.98	-2.20903	8.4734e-291	4.41499e-289	Cre17.g721300	chromosome_17	3109346	3110228	+	372	-	- && -	-	1145	1133	1130	1650	1722	1726	85.9437	92.1119	86.7066	400.506	379.361	411.43
Cre11.g467657.v5.5	3.79012	8.80595	3.86953	17.9496	32.7256	24.7391	-2.20754	0.000146429	0.000339293	Cre11.g467657	chromosome_11	904994	910047	+	2574	-	- && -	-	7	15	7	10	20	14	0.0759348	0.176243	0.0776258	0.3508	0.636772	0.4823
Cre07.g313302.v5.5	90.4215	79.8406	98.3967	394.891	428.706	415.264	-2.20441	5.62904e-54	6.79115e-53	Cre07.g313302	chromosome_7	167457	172297	-	1161	-	- && P52432.3 RecName: Full=DNA-directed RNA polymerases I and III subunit RPAC1; Short=DNA-directed RNA polymerase I subunit C; Short=RNA polymerases I and III subunit AC1; AltName: Full=AC40; AltName: Full=DNA-directed RNA polymerases I and III 40 kDa p	-	167	136	178	220	262	235	4.01639	3.54271	4.37627	17.1103	18.494	17.9487
Cre17.g747797.v5.5	56.8519	53.4227	71.31	287.193	309.257	240.323	-2.20422	3.11241e-34	2.5968e-33	Cre17.g747797	chromosome_17	7150446	7154334	+	1038	-	- && Q93XM7.1 RecName: Full=Mitochondrial carnitine/acylcarnitine carrier-like protein; AltName: Full=Carnitine/acylcarnitine translocase-like protein; Short=CAC-like protein; AltName: Full=Protein A BOUT DE SOUFFLE	-	105	91	129	160	189	136	2.82451	2.65138	3.54739	13.9184	14.922	11.6182
Cre02.g111800.v5.5	126.157	113.303	118.297	533.103	536.7	579.602	-2.20387	2.10027e-72	3.30404e-71	Cre02.g111800	chromosome_2	5930353	5933589	-	1317	-	- && -	-	233	193	214	297	328	328	4.93994	4.432	4.63815	20.3629	20.4103	22.0844
Cre12.g510550.v5.5	57.9348	29.9402	42.0121	179.496	215.989	203.214	-2.20147	3.50139e-22	2.16857e-21	Cre12.g510550	chromosome_12	1942505	1947230	-	2694	-	- && -	-	107	51	76	100	132	115	1.10902	0.572534	0.805254	3.35174	4.01549	3.78528
Cre08.g358548.v5.5	3.24868	5.87063	3.31674	10.7697	19.6354	26.5062	-2.20141	0.000821212	0.00173063	Cre08.g358548	chromosome_8	228220	229781	+	267	-	- && -	-	6	10	6	6	12	15	0.627468	1.13271	0.641441	2.02912	3.68326	4.98171
Cre02.g081176.v5.5	18.9506	19.9601	17.6893	100.518	78.5415	81.2857	-2.20069	2.43595e-13	1.06066e-12	Cre02.g081176	chromosome_2	1097186	1100825	+	1236	-	- && -	-	35	34	32	56	48	46	0.790681	0.831934	0.739006	4.09108	3.18262	3.30018
Cre09.g403219.v5.5	55.769	62.2287	59.1486	290.783	230.716	293.335	-2.20055	1.50573e-35	1.29383e-34	Cre09.g403219	chromosome_9	6071586	6075025	+	609	-	- && A8XGH1.1 RecName: Full=DNA-directed RNA polymerases I, II, and III subunit RPABC1; Short=RNA polymerases I, II, and III subunit ABC1; AltName: Full=RPB5 homolog	-	103	106	107	162	141	166	4.72249	5.26402	5.01514	24.0196	18.9742	24.1707
Cre01.g048950.v5.5	160.268	153.223	184.632	755.677	791.96	742.174	-2.20036	2.2153e-91	4.32667e-90	Cre01.g048950	chromosome_1	6791405	6797138	+	1545	-	- && Q42942.1 RecName: Full=Uridine 5'-monophosphate synthase; Short=UMP synthase; Includes: RecName: Full=Orotate phosphoribosyltransferase; Short=OPRTase; Includes: RecName: Full=Orotidine 5'-phosphate decarboxylase; AltName: Full=OMPdecase	-	296	261	334	421	484	420	5.34952	5.10906	6.1707	24.6049	25.6731	24.1057
Cre06.g259401.v5.5	19.4921	31.1143	32.6146	166.931	117.812	97.1894	-2.19918	5.06765e-15	2.37864e-14	Cre06.g259401	chromosome_6	1452735	1458856	+	1071	-	- && -	-	36	53	59	93	72	55	0.938565	1.49663	1.57246	7.84082	5.50941	4.55377
Cre04.g222500.v5.5	5.95591	1.17413	3.31674	21.5395	19.6354	7.06832	-2.19915	0.00342064	0.00662248	Cre04.g222500	chromosome_4	2566267	2574872	-	2499	-	- && -	-	11	2	6	12	12	4	0.122907	0.0242043	0.0685333	0.433594	0.393529	0.141936
Cre01.g001100.v5.5	51.4374	52.2486	53.0679	233.345	212.717	273.898	-2.19823	2.13404e-32	1.708e-31	Cre01.g001100	chromosome_1	133427	138095	-	2046	-	- && -	-	95	89	96	130	130	155	1.29649	1.31557	1.33931	5.73728	5.20715	6.71776
Cre01.g041000.v5.5	86.6314	63.9899	70.2044	339.247	323.984	351.649	-2.19775	1.5967e-42	1.5711e-41	Cre01.g041000	chromosome_1	5740462	5743487	-	375	-	- && -	-	160	109	127	189	198	199	11.9135	8.79071	9.66694	45.5091	43.2709	47.0565
Cre09.g397549.v5.5	161.351	191.97	164.179	843.63	775.597	751.009	-2.19649	4.03321e-91	7.85742e-90	Cre09.g397549	chromosome_9	4835161	4842266	+	2913	-	- && -	-	298	327	297	470	474	425	2.85645	3.39497	2.91027	14.5689	13.3352	12.9374
Cre07.g316650.v5.5	10.8289	11.1542	5.52791	35.8992	47.4522	42.4099	-2.19628	7.08918e-07	2.06457e-06	Cre07.g316650	chromosome_7	578795	591470	-	3129	-	- && F4JTP5.1 RecName: Full=Serine/threonine-protein kinase STY46; AltName: Full=Serine/threonine/tyrosine-protein kinase 46	-	20	19	10	20	29	24	0.178474	0.183644	0.0912244	0.577155	0.759547	0.680149
Cre17.g738900.v5.5	16.2434	17.0248	14.3726	55.6437	65.4512	97.1894	-2.1961	1.24065e-10	4.71452e-10	Cre17.g738900	chromosome_17	5711765	5714152	-	420	-	- && -	-	30	29	26	31	40	55	1.99445	2.08823	1.76702	6.6647	7.805	11.6121
Cre01.g020305.v5.5	454.815	443.82	474.294	2132.41	2133.71	2023.31	-2.19552	4.80488e-234	2.06663e-232	Cre01.g020305	chromosome_1	3242601	3249966	-	183	-	- && -	-	840	756	858	1188	1304	1145	128.168	124.939	133.83	586.183	583.968	554.821
Cre09.g403145.v5.5	24.9065	18.199	11.6086	89.7479	85.0866	75.9845	-2.19531	1.78974e-11	7.09997e-11	Cre09.g403145	chromosome_9	6048446	6053224	+	1167	-	- && -	-	46	31	21	50	52	43	1.10062	0.803377	0.513647	3.86872	3.6517	3.26735
Cre17.g715750.v5.5	32.4868	34.6367	43.1177	159.751	183.263	160.804	-2.19321	2.84312e-23	1.82117e-22	Cre17.g715750	chromosome_17	2441759	2443793	+	900	-	- && Q4PCB8.1 RecName: Full=Protein transport protein SEC13	-	60	59	78	89	112	91	1.86149	1.98261	2.47382	8.92926	10.1985	8.96597
Cre17.g737702.v5.5	12.9947	11.7413	16.5837	70.0034	57.2698	61.8478	-2.19145	5.28266e-10	1.92499e-09	Cre17.g737702	chromosome_17	5576924	5591140	-	6699	-	- && -	-	24	20	30	39	35	35	0.100035	0.0902919	0.127829	0.525681	0.428174	0.463294
Cre43.g760497.v5.5	164.058	142.069	151.465	678.494	656.149	756.311	-2.19045	3.08334e-83	5.54109e-82	Cre43.g760497	scaffold_43	373	3025	-	813	-	- && Q2QVG9.2 RecName: Full=Chaperone protein ClpC2, chloroplastic; AltName: Full=ATP-dependent Clp protease ATP-binding subunit ClpC homolog 2; AltName: Full=Casein lytic proteinase C2; Flags: Precursor	-	303	242	274	378	401	428	10.4065	9.0023	9.62004	41.9826	40.4218	46.6822
Cre12.g510800.v5.5	116.411	160.855	141.514	631.825	662.694	609.643	-2.18734	6.2417e-68	9.22999e-67	Cre12.g510800	chromosome_12	1918571	1922520	-	1278	-	- && P48101.2 RecName: Full=Magnesium-chelatase subunit ChlI; AltName: Full=Mg-protoporphyrin IX chelatase	-	215	274	256	352	405	345	4.69742	6.48408	5.71776	24.8702	25.9709	23.9379
Cre13.g603900.v5.5	89.3386	108.02	99.5023	452.329	479.43	417.031	-2.18593	1.46356e-56	1.85205e-55	Cre13.g603900	chromosome_13	4573421	4585154	-	1878	-	- && Q9SGE9.1 RecName: Full=Phenylalanine--tRNA ligase beta subunit, cytoplasmic; AltName: Full=Phenylalanyl-tRNA synthetase beta subunit; Short=PheRS	-	165	184	180	252	293	236	2.45324	2.96313	2.73586	12.1164	12.786	11.1433
Cre03.g182900.v5.5	17.3263	19.9601	14.9253	84.363	75.2689	77.7516	-2.18584	2.91683e-12	1.20355e-11	Cre03.g182900	chromosome_3	5229265	5231530	+	579	-	- && -	-	32	34	27	47	46	44	1.5432	1.77594	1.33107	7.32972	6.51091	6.73864
Cre10.g426250.v5.5	15.7019	14.6766	9.39744	57.4387	73.6327	49.4783	-2.18558	4.16755e-09	1.42501e-08	Cre10.g426250	chromosome_10	1191108	1194026	+	651	-	- && Q06672.2 RecName: Full=Pre-rRNA-processing protein TSR2; AltName: Full=20S rRNA accumulation protein 2	-	29	25	17	32	45	28	1.24385	1.16142	0.745392	4.43851	5.66492	3.81395
Cre16.g678549.v5.5	4.33157	3.52238	8.29186	14.3597	37.6345	21.205	-2.18428	0.000285901	0.000639192	Cre16.g678549	chromosome_16	7035929	7038825	-	1053	-	- && -	-	8	6	15	8	23	12	0.212135	0.172326	0.406611	0.686009	1.79004	1.01053
Cre06.g250850.v5.5	12.9947	12.9154	11.0558	91.5429	32.7256	44.177	-2.18311	2.02503e-07	6.17247e-07	Cre06.g250850	chromosome_6	258979	269924	-	4287	-	- && Q84LK0.1 RecName: Full=DNA mismatch repair protein MSH1, mitochondrial; Short=AtMSH1; AltName: Full=MutS protein homolog 1; AltName: Full=Protein CHLOROPLAST MUTATOR; Flags: Precursor	-	24	22	20	51	20	25	0.156318	0.155202	0.133166	1.0742	0.38233	0.517112
Cre14.g611900.v5.5	59.0177	45.2039	69.6516	274.629	237.261	279.199	-2.18235	3.25814e-31	2.54601e-30	Cre14.g611900	chromosome_14	589115	591625	+	528	-	- && -	-	109	77	126	153	145	158	5.76427	4.41048	6.81166	26.1653	22.5059	26.5351
Cre09.g386756.v5.5	5.95591	9.39301	11.0558	55.6437	37.6345	26.5062	-2.18203	2.79086e-06	7.72025e-06	Cre09.g386756	chromosome_9	229623	231892	-	693	-	- && -	-	11	16	20	31	23	15	0.443211	0.698257	0.823784	4.03921	2.71992	1.91936
Cre10.g421200.v5.5	196.545	185.512	156.993	822.091	824.686	798.721	-2.18174	1.83498e-92	3.63879e-91	Cre10.g421200	chromosome_10	521233	522906	+	804	-	- && -	-	363	316	284	458	504	452	12.6067	11.8867	10.0827	51.4372	51.3732	49.8518
Cre12.g557050.v5.5	49.2716	52.2486	45.8816	238.729	197.99	231.488	-2.1798	1.9397e-30	1.49024e-29	Cre12.g557050	chromosome_12	7356298	7360951	+	642	-	- && Q9C595.1 RecName: Full=YlmG homolog protein 2, chloroplastic; Short=AtYLMG2; AltName: Full=YGGT family protein YLMG2; Flags: Precursor	-	91	89	83	133	121	131	3.95784	4.1926	3.69028	18.7062	15.4459	18.094
Cre14.g625350.v5.5	21.1164	21.1343	21.5588	100.518	96.5406	91.8882	-2.17883	8.03749e-15	3.74769e-14	Cre14.g625350	chromosome_14	2522939	2529360	-	1545	-	- && Q96FL8.1 RecName: Full=Multidrug and toxin extrusion protein 1; Short=MATE-1; Short=hMATE-1; AltName: Full=Solute carrier family 47 member 1	-	39	36	39	56	59	52	0.704835	0.704697	0.720531	3.27286	3.12958	2.98451
Cre17.g729750.v5.5	18.4092	10.5671	19.3477	91.5429	52.361	75.9845	-2.17832	6.51131e-10	2.35942e-09	Cre17.g729750	chromosome_17	4145926	4148075	-	501	-	- && -	-	34	18	35	51	32	43	1.89493	1.08658	1.9941	9.1918	5.23449	7.61078
Cre11.g479250.v5.5	33.0282	16.4378	21.5588	96.9277	124.357	100.724	-2.17796	1.52926e-13	6.73611e-13	Cre11.g479250	chromosome_11	3135613	3143285	-	1602	-	- && Q9M651.2 RecName: Full=RAN GTPase-activating protein 2; Short=AtRanGAP2; Short=RanGAP2	-	61	28	39	54	76	57	1.06321	0.528596	0.694894	3.04368	3.88788	3.15508
Cre03.g208161.v5.5	3.24868	2.93532	0.552791	7.17983	21.2717	1.76708	-2.17794	0.0267333	0.0441912	Cre03.g208161	chromosome_3	8907099	8911031	-	2625	-	- && -	-	6	5	1	4	13	1	0.0638224	0.0576062	0.010874	0.137594	0.40586	0.0337807
Cre13.g584250.v5.5	51.9788	28.7661	27.6395	147.187	158.719	185.543	-2.17754	8.06679e-18	4.25886e-17	Cre13.g584250	chromosome_13	2999888	3004123	-	867	-	- && -	-	96	49	50	82	97	105	3.09174	1.70925	1.64614	8.5401	9.16885	10.7391
Cre03.g208945.v5.5	32.4868	45.2039	43.6705	181.291	206.171	159.037	-2.1744	1.88241e-23	1.21279e-22	Cre03.g208945	chromosome_3	8961906	8963261	-	408	-	- && -	-	60	77	79	101	126	90	4.10622	5.70767	5.52693	22.3527	25.3089	19.5605
Cre03.g182400.v5.5	3.79012	1.76119	3.31674	8.97479	6.54512	24.7391	-2.17217	0.00666801	0.012327	Cre03.g182400	chromosome_3	5180269	5183247	+	1305	-	- && -	-	7	3	6	5	4	14	0.149775	0.0695247	0.131237	0.345961	0.251195	0.951296
Cre01.g010864.v5.5	6.49736	7.04476	11.6086	53.8487	26.1805	33.5745	-2.1701	5.69374e-06	1.53032e-05	Cre01.g010864	chromosome_1	2017726	2025137	+	1659	-	- && B7K0A6.1 RecName: Full=Peptide chain release factor 2; Short=RF-2	-	12	12	21	30	16	19	0.20197	0.218758	0.361318	1.63284	0.79038	1.01556
Cre07.g321300.v5.5	14.6191	7.04476	21.5588	52.0538	70.3601	72.4503	-2.16873	2.27291e-08	7.41106e-08	Cre07.g321300	chromosome_7	1223116	1225761	-	597	-	- && -	-	27	12	39	29	43	41	1.26282	0.607905	1.86469	4.38623	5.90278	6.08987
Cre03.g212753.v5.5	20.575	8.80595	17.1365	52.0538	86.7229	70.6832	-2.16824	3.66745e-09	1.26011e-08	Cre03.g212753	chromosome_3	9172434	9178419	-	1317	-	- && -	-	38	15	31	29	53	40	0.805655	0.344456	0.671881	1.98829	3.29801	2.69322
Cre17.g699550.v5.5	6.49736	2.34825	1.10558	8.97479	14.7265	21.205	-2.16811	0.00519412	0.00978396	Cre17.g699550	chromosome_17	518377	538597	-	10476	-	- && -	-	12	4	2	5	9	12	0.0319843	0.0115476	0.00544943	0.0430966	0.0704059	0.101574
Cre12.g552050.v5.5	6.49736	7.63182	1.65837	25.1294	27.8168	17.6708	-2.16703	0.000397677	0.00087226	Cre12.g552050	chromosome_12	7984667	7991018	-	3627	-	- && -	-	12	13	3	14	17	10	0.0923815	0.108399	0.0236097	0.348537	0.384117	0.244484
Cre03.g183250.v5.5	103.958	86.2983	93.4216	423.61	418.888	431.168	-2.1651	5.7417e-55	7.04197e-54	Cre03.g183250	chromosome_3	5259293	5261369	-	372	-	- && -	-	192	147	169	236	256	244	14.4115	11.951	12.9676	57.2845	56.3974	58.1628
Cre09.g386850.v5.5	2.70723	5.28357	9.39744	32.3092	26.1805	19.4379	-2.16459	0.00018141	0.000415633	Cre09.g386850	chromosome_9	3093726	3098240	+	1302	-	- && -	-	5	9	17	18	16	11	0.107229	0.209055	0.372696	1.24833	1.0071	0.749169
Cre06.g264200.v5.5	609.127	561.819	609.728	2599.1	2596.78	2783.15	-2.16306	1.07128e-256	5.01018e-255	Cre06.g264200	chromosome_6	2010871	2014325	-	876	-	- && A5PL98.1 RecName: Full=Succinate dehydrogenase [ubiquinone] iron-sulfur subunit, mitochondrial; AltName: Full=Iron-sulfur subunit of complex II; Short=Ip; Flags: Precursor	-	1125	957	1103	1448	1587	1575	35.8591	33.0397	35.9408	149.256	148.469	159.432
Cre06.g269050.v5.5	19.4921	9.98007	24.8756	95.1328	81.8141	67.1491	-2.16212	2.86439e-10	1.06324e-09	Cre06.g269050	chromosome_6	2504171	2514874	-	2697	-	- && Q8SKU2.2 RecName: Full=Protein TIC 62, chloroplastic; AltName: Full=Translocon at the inner envelope membrane of chloroplasts 62; Short=PsTIC62; Flags: Precursor	-	36	17	45	53	50	38	0.372712	0.190632	0.476265	1.77445	1.51933	1.2494
Cre16.g664000.v5.5	56.8519	51.6616	36.4842	226.165	215.989	206.748	-2.16195	1.46033e-26	1.02833e-25	Cre16.g664000	chromosome_16	2923058	2928792	+	1584	-	- && Q6GN68.1 RecName: Full=N-lysine methyltransferase SMYD2-B; AltName: Full=Histone methyltransferase SMYD2-B; AltName: Full=SET and MYND domain-containing protein 2B	-	105	88	66	126	132	117	1.85091	1.68018	1.18934	7.18263	6.82938	6.54981
Cre07.g321000.v5.5	81.7584	82.7759	88.9993	400.276	355.073	379.922	-2.1618	4.70957e-50	5.36504e-49	Cre07.g321000	chromosome_7	1187790	1198251	-	5574	-	- && Q8INF0.3 RecName: Full=Soluble guanylate cyclase 88E	-	151	141	161	223	217	215	0.756417	0.765034	0.824471	3.61248	3.19047	3.42034
Cre15.g635650.v5.5	132.654	140.308	134.881	574.387	654.512	591.972	-2.16001	5.85837e-76	9.55492e-75	Cre15.g635650	chromosome_15	284073	303140	+	8385	-	- && -	-	245	239	244	320	400	335	0.815858	0.862032	0.830622	3.446	3.90948	3.54275
Cre08.g385200.v5.5	174.887	199.601	150.359	872.35	695.42	775.748	-2.15881	1.18808e-71	1.84657e-70	Cre08.g385200	chromosome_8	4926428	4927448	-	264	-	- && A1XQR9.1 RecName: Full=Small nuclear ribonucleoprotein E; Short=snRNP-E; AltName: Full=Sm protein E; Short=Sm-E; Short=SmE	-	323	340	272	486	425	439	34.1625	38.9497	29.4091	166.227	131.931	147.455
Cre07.g352850.v5.5	3114.94	3013.4	3081.81	13711.7	13376.6	14032.4	-2.15833	0	0	Cre07.g352850	chromosome_7	5730167	5731226	-	297	-	- && -	-	5753	5133	5575	7639	8175	7941	540.866	522.689	535.803	2322.46	2255.76	2370.92
Cre02.g095100.v5.5	29.7795	34.0497	30.9563	147.187	165.264	109.559	-2.15747	1.30245e-18	7.07847e-18	Cre02.g095100	chromosome_2	3698376	3700204	+	438	-	- && -	-	55	58	56	82	101	62	3.50623	4.00482	3.64948	16.9047	18.8977	12.5521
Cre03.g156950.v5.5	495.423	425.621	498.617	2049.84	2158.25	2127.57	-2.15718	4.18255e-193	1.49983e-191	Cre03.g156950	chromosome_3	2111156	2111925	-	222	-	- && -	-	915	725	902	1142	1319	1204	115.085	98.7674	115.977	464.495	486.916	480.919
Cre02.g102400.v5.5	70.9295	84.5371	78.4963	341.042	361.618	337.512	-2.15437	1.6571e-45	1.7385e-44	Cre02.g102400	chromosome_2	4746601	4748246	-	330	-	- && Q9Y2Y1.2 RecName: Full=DNA-directed RNA polymerase III subunit RPC10; Short=RNA polymerase III subunit C10; AltName: Full=DNA-directed RNA polymerase III subunit K; AltName: Full=RNA polymerase III 12.5 kDa subunit; Short=RPC12.5; AltName: Full=RNA p	-	131	144	142	190	221	191	11.0843	13.1971	12.2826	51.9885	54.8833	51.3237
[truncated: 209 more rows]

## Sheet: gunSOS1 vs sigRep_DEG_up
Differentially expressed genes (DEG), higher expression in gunSOS1 compared to sigRep, triplicates included
[truncated: 1,707 more rows]
