# Supplementary material for: Singlet oxygen-induced signalling depends on the metabolic status of the Chlamydomonas reinhardtii cell
Source: Commun Biol. 2023 May 16;6:529. doi: 10.1038/s42003-023-04872-5 (PMC10188600; doi:10.1038/s42003-023-04872-5)
Supplement: Supplementary file 6 — Supplementary Data 4 [file 42003_2023_4872_MOESM6_ESM.xlsx]

## Sheet: Fig.1b
The numerical source data for graphs presented in Figure 1b
GPX5cyt	WT					sigRep
Time [min]	A	B	C	AV	SD	A	B	C	AV	SD
0	1	1	1	1	0	0.49	0.36	0.27	0.373333	0.110604
15	2.91	2.6	3.73	3.08	0.583866	1.21	1.07	0.78	1.02	0.219317
30	6.82	4.14	4.76	5.24	1.403	0.74	1.14	0.75	0.876667	0.228108
60	10.7	6.82	10.56	9.36	2.20082	7.26	5.58	6.19	6.34333	0.850431
120	22.78	17.03	20.11	19.9733	2.87744	58.89	64.45	64.89	62.7433	3.34433
GPX5cp	WT					sigRep
Time [min]	A	B	C	AV	SD	A	B	C	AV	SD
0	1	1	1	1	0	0.49	0.6	0.78	0.623333	0.146401
15	1.55	1.59	2.71	1.95	0.658483	0.84	0.76	1.33	0.976667	0.308599
30	4.59	6.32	5.43	5.44667	0.86512	1.06	1.1	1.64	1.26667	0.323934
60	8.51	8.57	9.71	8.93	0.676166	4.41	4.53	9.38	6.10667	2.83542
120	24.25	21.71	20.97	22.31	1.72035	28.25	39.12	42.81	36.7267	7.56931

## Sheet: Fig. 1c
The numerical source data for graphs presented in Figure 1c
GPX5-ARS2	WT					sigRep
Time [min]	A	B	C	AV	SD	A	B	C	AV	SD
0	0	0	0	0	0	0.0015	0.0005	0.0009	0.000966667	0.000503322
15	0	0	0	0	0	0.0099	0.0062	0.0089	0.00833333	0.00191398
30	0	0	0	0	0	0.021	0.0309	0.0149	0.0222667	0.00807486
60	0	0	0	0	0	0.214	0.1364	0.1534	0.167933	0.0407904
120	0	0	0	0	0	1.004	1.2708	1.2361	1.1703	0.145061

## Sheet: Fig. 1f
The numerical source data for graphs presented in Figure 1f
TSPP1	A	B	C	AV	SD
WT	1.02	0.91	1.08	1.00333	0.0862168
sigRep	2.31	2.65	2.63	2.53	0.190788
gunSOS1	0	0.02	0.02	0.0133333	0.011547

## Sheet: Fig. 1g
The numerical source data for graphs presented in Figure 1g
GPX5cyt	A	B	C	AV	SD
WT	0.88	1.02	1.12	1.00667	0.120554
sigRep	5.13	6.59	8.22	6.64667	1.54578
gunSOS1	0.68	0.49	0.66	0.61	0.104403
GPX5cp	A	B	C	AV	SD
WT	0.85	1.09	1.08	1.00667	0.135769
sigRep	3.17	4.27	3.98	3.80667	0.570117
gunSOS1	0.48	0.4	0.43	0.436667	0.0404145

## Sheet: Fig. 1h
The numerical source data for graphs presented in Figure 1h
GPX5-ARS2	A	B	C	AV	SD
WT	0	0	0	0	0
sigRep	0.13451	0.163321	0.141197	0.146343	0.0150791
gunSOS1	0.0228096	0.0189164	0.0211351	0.0209537	0.00195293

## Sheet: Fig. 2a
The numerical source data for graphs presented in Figure 2a
Tre6P	WT					sigRep					gunSOS1
Time [min]	A	B	C	AV	SD	A	B	C	AV	SD	A	B	C	AV	SD
0	0.019	0.018	0.019	0.0186667	0.00057735	0.81	0.79	0.74	0.78	0.0360555	0.79	0.74	0.83	0.786667	0.0450925
15	0.017	0.016	0.015	0.016	0.001	0.04	0.04	0.04	0.04	0	5.71	5.73	5.98	5.80667	0.150444
30	0.02	0.02	0.013	0.0176667	0.00404145	0.03	0.03	0.03	0.03	0	6.27	6.4	5.7	6.12333	0.372335
60	0.017	0.016	0.017	0.0166667	0.00057735	0.02	0.02	0.02	0.02	0	7.44	6.87	7.45	7.25333	0.332014

## Sheet: Fig. 2b
The numerical source data for graphs presented in Figure 2b
TSPP1	WT					sigRep
Time [min]	A	B	C	AV	SD	A	B	C	AV	SD
0	1	1	1	1	0	1.73	1.27	1.34	1.44667	0.247857
15	0.34	0.52	0.49	0.45	0.0964365	2.33	1.89	1.43	1.88333	0.450037
30	0.88	0.52	0.64	0.68	0.183303	3.12	3.2	2.43	2.91667	0.42336
60	0.48	0.57	0.66	0.57	0.09	7.41	8.69	7.52	7.87333	0.709389
120	0.85	1.27	1.13	1.08333	0.213854	12.04	12.55	15.56	13.3833	1.90222

## Sheet: Fig. 2c
The numerical source data for graphs presented in Figure 2c
trehalose	WT					sigRep					gunSOS1
Time [min]	A	B	C	AV	SD	A	B	C	AV	SD	A	B	C	AV	SD
0	0.168	0.183	0.165	0.172	0.00964365	0.2	0.24	0.2	0.213333	0.023094	0.21	0.21	0.21	0.21	0
15	0.113	0.126	0.126	0.121667	0.00750555	0.63	0.6	0.58	0.603333	0.0251661	0.87	1.02	1.04	0.976667	0.0929157
30	0.15	0.11	0.111	0.123667	0.0228108	0.43	0.35	0.4	0.393333	0.0404145	1.09	1.13	1.15	1.12333	0.0305505
60	0.114	0.132	0.148	0.131333	0.0170098	0.22	0.26	0.23	0.236667	0.0208167	1.03	1.16	1.15	1.11333	0.0723418

## Sheet: Fig. 5a
The numerical source data for graphs presented in Figure 5a
PSBP2	A	B	C	AV	SD
WT	1.15	0.97	0.9	1.00667	0.12897
sigRep	1.67	1.63	1.25	1.51667	0.231805
gunSOS1	0.23	0.19	0.15	0.19	0.04
MBS	A	B	C	AV	SD
WT	0.99	0.95	1.06	1	0.0556776
sigRep	1.57	1.72	1.97	1.75333	0.202073
gunSOS1	0.05	0.04	0.04	0.0433333	0.0057735
SAK1	A	B	C	AV	SD
WT	1	1.04	0.96	1	0.04
sigRep	4.9	4.9	5.67	5.15667	0.44456
gunSOS1	0.61	0.66	0.49	0.586667	0.0873689

## Sheet: Fig. 5b
The numerical source data for graphs presented in Figure 5b
CFA1	A	B	C	AV	SD
WT	0.86	1.08	1.08	1.00667	0.127017
sigRep	6.71	6.85	8.15	7.23667	0.794061
gunSOS1	3.75	4.16	4.16	4.02333	0.236714
CFA2 (CPL27)	A	B	C	AV	SD
WT	0.97	1.14	0.9	1.00333	0.123423
sigRep	8.42	7.13	7.33	7.62667	0.694286
gunSOS1	1.02	1.43	1.4	1.28333	0.228546
SOUL1	A	B	C	AV	SD
WT	0.76	1.36	0.97	1.03	0.304467
sigRep	10.46	13.42	13.9	12.5933	1.86304
gunSOS1	2.98	2.08	1.9	2.32	0.578619
MSRA3	A	B	C	AV	SD
WT	1.07	0.92	1.01	1	0.0754983
sigRep	27.99	31.49	22.42	27.3	4.5742
gunSOS1	1.23	1.13	1.11	1.15667	0.064291
ADH7	A	B	C	AV	SD
WT	0.83	0.95	1.27	1.01667	0.22745
sigRep	261.98	220.3	226.49	236.257	22.491
gunSOS1	27.73	24.14	26.05	25.9733	1.79623
RABPR1	A	B	C	AV	SD
WT	1.49	0.9	0.75	1.04667	0.391195
sigRep	24.88	15.53	23.21	21.2067	4.98655
gunSOS1	5.05	5.23	3.45	4.57667	0.979864
LCI7	A	B	C	AV	SD
WT	1.08	0.94	0.98	1	0.072111
sigRep	142.35	132.82	165.8	146.99	16.9725
gunSOS1	20.3	24.82	20.73	21.95	2.49477

[truncated: 8 more sheets: Fig. 6a, Fig. 6b, Fig. 6c, Fig. 6d, Fig. 6e, Fig. 6f, Fig. 6g, Fig. 6h]
